# Supplementary material for: Crystal structures of (E)-5-(4-methyl­phen­yl)-1-(pyridin-2-yl)pent-2-en-4-yn-1-one and [3,4-bis(phenyl­ethyn­yl)cyclo­butane-1,2-di­yl]bis­(pyridin-2-yl­methanone)
Source: Acta Crystallogr E Crystallogr Commun. 2020 Jan 14;76(Pt 2):192–6. doi: 10.1107/S2056989020000055 (PMC7001831; doi:10.1107/S2056989020000055)
Supplement: Supplementary file 1 [file e-76-00192-sup1.cif]

##############################################################################
#                                                                            #
# This CIF contains the data in a paper accepted for publication in          #
# Acta Crystallographica Section E. It conforms to the requirements of       #
# Notes for Authors for Acta Crystallographica Section E, and has been       #
# peer reviewed under the auspices of the IUCr Commission on Journals.       #
#                                                                            #
# Full details of the Crystallographic Information File format               #
# are given in the paper "The Crystallographic Information File (CIF):       #
# a New Standard Archive File for Crystallography" by S. R. Hall, F. H.      #
# Allen and I. D. Brown [Acta Cryst. (1991), A47, 655-685].                  #
#                                                                            #
# The current version of the core CIF dictionary is obtainable from          #
# ftp://ftp.iucr.org/pub/cif_core.dic.                                       #
#                                                                            #
# Software is freely available for graphical display of the structure(s)     #
# in this CIF. For information consult the CIF software page                 #
# http://www.iucr.org/resources/cif/software.                                #
#                                                                            #
# This file may be used for bona fide research purposes within the           #
# scientific community so long as proper attribution is given to the journal # 
# article from which it was obtained.                                        #
#                                                                            #
##############################################################################
data_global
_audit_creation_method
;
Olex2 1.2
(compiled 2018.05.29 svn.r3508 for OlexSys, GUI svn.r5506)
;
_journal_date_recd_electronic     2019-11-21
_journal_date_accepted     2020-01-03
_journal_name_full     'Acta Crystallographica, Section E'
_journal_year     2020
_journal_volume     76
_journal_issue      2
_journal_page_first     192
_journal_page_last     196
_journal_paper_category     GO
_journal_paper_doi     10.1107/S2056989020000055
_journal_coeditor_code     FF2164
_publ_contact_author_name     'Anna V. Vologzhanina'
_publ_contact_author_address
;
28, Vavilova str., Moscow, 119991, Russian Federation
;
_publ_contact_author_email     'vologzhanina@mail.ru'
_publ_contact_author_fax     ?
_publ_contact_author_phone     '007(495)135-92-14'
_publ_section_title
;
Crystal structures of
(<i>E</i>)-5-(4-methylphenyl)-1-(pyridin-2-yl)pent-2-en-4-yn-1-one and
(3,4-bis(phenylethynyl)cyclobutane-1,2-diyl)bis(pyridin-2-ylmethanone)
;
loop_
    _publ_author_name
    _publ_author_footnote
    _publ_author_address
    'Ushakov, Ivan E.' .
;
A.N. Nesmeyanov Institute of Organoelement Compounds of RAS, 28, Vavilova Str.,
Moscow, 119991,
Russian Federation
;
    'Odin, Ivan S.' .
;
Togliatti State University; 14 Belorusskaya Str., Togliatti, 445667,
Russian Federation
;
    'Gloukhov, Pavel A.' .
;
Togliatti State University; 14 Belorusskaya Str., Togliatti, 445667,
Russian Federation
;
    'Golovanov, Alexander A.' .
;
Togliatti State University; 14 Belorusskaya Str., Togliatti, 445667,
Russian Federation
;
    'Dorovatovskii, Pavel V.' .
;
National Research Center 'Kurchatov Institute', pl. Akad. Kurchatova, 1,
Moscow, 123098,
Russian Federation
;
    'Vologzhanina, Anna V.' .
;
A.N. Nesmeyanov Institute of Organoelement Compounds of RAS, 28, Vavilova Str.,
Moscow, 119991,
Russian Federation
;
_publ_section_synopsis
;
Upon recrystallization from ethylene glycol in daylight,
(<i>E</i>)-5-phenyl-1-(pyridin-2-yl)pent-2-en-4-yn-1-one underwent spontaneous
[2 + 2] cycloaddition reaction while
(<i>E</i>)-5-(4-methylphenyl)-1-(pyridin-2-yl)pent-2-en-4-yn-1-one remained
photoinert.
;
_shelxl_version_number        2.014
data_2
_audit_creation_method
;
Olex2 1.2
(compiled 2018.05.29 svn.r3508 for OlexSys, GUI svn.r5506)
;
_chemical_name_systematic
;(<i>E</i>)-5-(4-Methylphenyl)-1-(pyridin-2-yl)pent-2-en-4-yn-1-one
;
_chemical_name_common     ?
_chemical_formula_moiety     'C17 H13 N O'
_chemical_formula_sum     'C17 H13 N O'
_chemical_formula_iupac     'C17 H13 N O'
_chemical_formula_weight     247.28
_chemical_melting_point     373
_space_group_crystal_system     monoclinic
_space_group_name_H-M_alt     'P 1 21/c 1'
_space_group_name_Hall     '-P 2ybc'
loop_
    _space_group_symop_operation_xyz
    'x, y, z'
    '-x, y+1/2, -z+1/2'
    '-x, -y, -z'
    'x, -y-1/2, z-1/2'
_cell_length_a     14.859(3)
_cell_length_b     17.747(4)
_cell_length_c     9.995(2)
_cell_angle_alpha     90
_cell_angle_beta     101.06(3)
_cell_angle_gamma     90
_cell_volume     2586.7(9)
_cell_formula_units_Z     8
_cell_measurement_reflns_used     148
_cell_measurement_theta_min     3.456
_cell_measurement_theta_max     25.631
_cell_measurement_temperature     100
_exptl_crystal_description     plate
_exptl_crystal_colour     yellow
_exptl_crystal_size_max     0.02
_exptl_crystal_size_mid     0.015
_exptl_crystal_size_min     0.005
_exptl_crystal_density_diffrn     1.270
_exptl_crystal_density_meas     ?
_exptl_crystal_density_method     ?
_exptl_crystal_F_000     1040
_exptl_absorpt_coefficient_mu     0.104
_exptl_absorpt_correction_type     multi-scan
_exptl_absorpt_process_details
;
(<i>SCALA</i>; Evans, 2006)
;
_exptl_absorpt_correction_T_min     0.997
_exptl_absorpt_correction_T_max     0.999
_exptl_special_details     ?
_diffrn_ambient_temperature     100
_diffrn_source     ?
_diffrn_radiation_type     synchrotron
_diffrn_radiation_wavelength     0.80248
_diffrn_measurement_device_type     'Mar CCD'
_diffrn_measurement_method     'phi scans'
_diffrn_detector_area_resol_mean     ?
_diffrn_reflns_number     23024
_diffrn_reflns_av_R_equivalents     0.0770
_diffrn_reflns_av_unetI/netI     0.0661
_diffrn_reflns_theta_min     3.329
_diffrn_reflns_theta_max     30.901
_diffrn_reflns_theta_full     28.783
_diffrn_measured_fraction_theta_max     0.993
_diffrn_measured_fraction_theta_full     0.996
_diffrn_reflns_limit_h_min     -18
_diffrn_reflns_limit_h_max     18
_diffrn_reflns_limit_k_min     -22
_diffrn_reflns_limit_k_max     22
_diffrn_reflns_limit_l_min     -12
_diffrn_reflns_limit_l_max     12
_refine_special_details     ?
_reflns_number_total     5645
_reflns_number_gt     4453
_reflns_threshold_expression     'I > 2\s(I)'
_refine_ls_structure_factor_coef     Fsqd
_refine_ls_matrix_type     full
_refine_ls_R_factor_all     0.0776
_refine_ls_R_factor_gt     0.0601
_refine_ls_wR_factor_gt     0.1427
_refine_ls_wR_factor_ref     0.1574
_refine_ls_goodness_of_fit_ref     1.023
_refine_ls_restrained_S_all     1.023
_refine_ls_number_reflns     5645
_refine_ls_number_parameters     346
_refine_ls_number_restraints     0
_refine_ls_hydrogen_treatment     constr
_refine_ls_weighting_scheme     calc
_refine_ls_weighting_details
              'w=1/[\s^2^(Fo^2^)+(0.0570P)^2^+1.1890P] where P=(Fo^2^+2Fc^2^)/3'
_atom_sites_solution_hydrogens     geom
_atom_sites_solution_primary     ?
_atom_sites_solution_secondary     ?
_refine_ls_shift/su_max     0.000
_refine_ls_shift/su_mean     0.000
_refine_diff_density_max     0.234
_refine_diff_density_min     -0.212
_refine_ls_extinction_method     SHELXL
_refine_ls_extinction_coef     0.051(4)
_refine_ls_extinction_expression
                                  'Fc^*^=kFc[1+0.001xFc^2^\l^3^/sin(2\q)]^-1/4^'
loop_
    _atom_type_symbol
    _atom_type_description
    _atom_type_scat_dispersion_real
    _atom_type_scat_dispersion_imag
    _atom_type_scat_source
    'C' 'C' 0.0050 0.0020
                         'International Tables Vol C Tables 4.2.6.8 and 6.1.1.4'
    'H' 'H' 0.0000 0.0000
                         'International Tables Vol C Tables 4.2.6.8 and 6.1.1.4'
    'N' 'N' 0.0090 0.0040
                         'International Tables Vol C Tables 4.2.6.8 and 6.1.1.4'
    'O' 'O' 0.0150 0.0080
                         'International Tables Vol C Tables 4.2.6.8 and 6.1.1.4'
_computing_data_collection     ?
_computing_cell_refinement
;
<i>Marccd</i> (Doyle, 2011)
;
_computing_data_reduction
;
<i>iMosflm</i> (Battye <i>et al.</i>, 2011)
;
_computing_structure_solution
;
SHELXT (Sheldrick, 2015a)
;
_computing_structure_refinement
;
SHELXL (Sheldrick, 2015b)
;
_computing_molecular_graphics
;
<i>OLEX2</i> (Dolomanov <i>et al.</i>,  2009)
;
_computing_publication_material
;
<i>OLEX2</i> (Dolomanov <i>et al.</i>,  2009)
;
loop_
    _atom_site_type_symbol
    _atom_site_label
    _atom_site_fract_x
    _atom_site_fract_y
    _atom_site_fract_z
    _atom_site_U_iso_or_equiv
    _atom_site_adp_type
    _atom_site_calc_flag
    _atom_site_occupancy
    _atom_site_disorder_assembly
    _atom_site_disorder_group
    O O1 0.08252(11) 0.41331(9) 0.08638(13) 0.0493(4) Uani d 1 . .
    N N1 0.19600(11) 0.39239(9) 0.42804(15) 0.0383(4) Uani d 1 . .
    C C1 0.11482(13) 0.43098(12) 0.20438(18) 0.0379(4) Uani d 1 . .
    C C2 0.12405(13) 0.51037(11) 0.24820(19) 0.0380(4) Uani d 1 . .
    H H2 0.1567 0.5228 0.3367 0.046 Uiso calc 1 . .
    C C3 0.08643(14) 0.56483(12) 0.1634(2) 0.0409(5) Uani d 1 . .
    H H3 0.0526 0.5493 0.0773 0.049 Uiso calc 1 . .
    C C4 0.09180(14) 0.64305(12) 0.1887(2) 0.0420(5) Uani d 1 . .
    C C5 0.09537(14) 0.71075(12) 0.1993(2) 0.0413(5) Uani d 1 . .
    C C6 0.10213(14) 0.79075(12) 0.20949(19) 0.0394(4) Uani d 1 . .
    C C7 0.07036(14) 0.83675(12) 0.0969(2) 0.0418(5) Uani d 1 . .
    H H7 0.0431 0.8147 0.0122 0.050 Uiso calc 1 . .
    C C8 0.07839(14) 0.91450(12) 0.1084(2) 0.0414(5) Uani d 1 . .
    H H8 0.0561 0.9450 0.0311 0.050 Uiso calc 1 . .
    C C9 0.11833(14) 0.94863(12) 0.2305(2) 0.0412(5) Uani d 1 . .
    C C10 0.14997(15) 0.90211(13) 0.3424(2) 0.0467(5) Uani d 1 . .
    H H10 0.1776 0.9242 0.4269 0.056 Uiso calc 1 . .
    C C11 0.14194(15) 0.82508(13) 0.3329(2) 0.0458(5) Uani d 1 . .
    H H11 0.1636 0.7948 0.4108 0.055 Uiso calc 1 . .
    C C12 0.12884(16) 1.03274(12) 0.2434(2) 0.0494(5) Uani d 1 . .
    H H12A 0.1932 1.0464 0.2476 0.074 Uiso calc 1 . .
    H H12B 0.1094 1.0496 0.3268 0.074 Uiso calc 1 . .
    H H12C 0.0908 1.0571 0.1643 0.074 Uiso calc 1 . .
    C C13 0.14687(13) 0.37043(11) 0.30695(18) 0.0353(4) Uani d 1 . .
    C C14 0.12604(14) 0.29623(12) 0.2729(2) 0.0408(5) Uani d 1 . .
    H H14 0.0903 0.2835 0.1865 0.049 Uiso calc 1 . .
    C C15 0.15839(15) 0.24046(12) 0.3676(2) 0.0449(5) Uani d 1 . .
    H H15 0.1445 0.1889 0.3479 0.054 Uiso calc 1 . .
    C C16 0.21129(15) 0.26184(12) 0.4913(2) 0.0431(5) Uani d 1 . .
    H H16 0.2359 0.2251 0.5575 0.052 Uiso calc 1 . .
    C C17 0.22753(15) 0.33754(12) 0.51642(19) 0.0426(5) Uani d 1 . .
    H H17 0.2634 0.3516 0.6020 0.051 Uiso calc 1 . .
    O O2 0.45764(10) 0.31523(8) 0.50791(12) 0.0395(3) Uani d 1 . .
    N N2 0.35093(11) 0.37903(9) 0.18087(14) 0.0342(4) Uani d 1 . .
    C C18 0.42385(13) 0.31321(11) 0.38578(17) 0.0327(4) Uani d 1 . .
    C C19 0.41012(13) 0.24154(10) 0.30956(17) 0.0331(4) Uani d 1 . .
    H H19 0.3996 0.2414 0.2128 0.040 Uiso calc 1 . .
    C C20 0.41275(13) 0.17693(10) 0.37887(18) 0.0342(4) Uani d 1 . .
    H H20 0.4235 0.1806 0.4755 0.041 Uiso calc 1 . .
    C C21 0.40113(13) 0.10337(10) 0.32236(17) 0.0339(4) Uani d 1 . .
    C C22 0.39020(13) 0.03862(11) 0.28721(17) 0.0343(4) Uani d 1 . .
    C C23 0.37756(13) -0.03916(10) 0.25127(17) 0.0328(4) Uani d 1 . .
    C C24 0.41627(13) -0.09465(10) 0.34423(17) 0.0343(4) Uani d 1 . .
    H H24 0.4510 -0.0804 0.4304 0.041 Uiso calc 1 . .
    C C25 0.40418(13) -0.17024(11) 0.31134(18) 0.0362(4) Uani d 1 . .
    H H25 0.4313 -0.2073 0.3751 0.043 Uiso calc 1 . .
    C C26 0.35279(13) -0.19286(11) 0.18589(18) 0.0354(4) Uani d 1 . .
    C C27 0.31461(13) -0.13723(11) 0.09343(18) 0.0369(4) Uani d 1 . .
    H H27 0.2800 -0.1516 0.0072 0.044 Uiso calc 1 . .
    C C28 0.32623(13) -0.06173(11) 0.12495(17) 0.0354(4) Uani d 1 . .
    H H28 0.2993 -0.0248 0.0607 0.042 Uiso calc 1 . .
    C C29 0.33893(15) -0.27549(11) 0.1537(2) 0.0435(5) Uani d 1 . .
    H H29A 0.3925 -0.3039 0.2002 0.065 Uiso calc 1 . .
    H H29B 0.3313 -0.2831 0.0551 0.065 Uiso calc 1 . .
    H H29C 0.2840 -0.2933 0.1849 0.065 Uiso calc 1 . .
    C C30 0.39586(12) 0.38512(10) 0.31068(16) 0.0312(4) Uani d 1 . .
    C C31 0.41532(13) 0.45334(11) 0.37716(18) 0.0355(4) Uani d 1 . .
    H H31 0.4450 0.4547 0.4702 0.043 Uiso calc 1 . .
    C C32 0.39093(14) 0.51947(11) 0.30610(19) 0.0386(4) Uani d 1 . .
    H H32 0.4052 0.5671 0.3482 0.046 Uiso calc 1 . .
    C C33 0.34521(14) 0.51431(11) 0.17197(19) 0.0380(4) Uani d 1 . .
    H H33 0.3273 0.5585 0.1200 0.046 Uiso calc 1 . .
    C C34 0.32614(13) 0.44366(11) 0.11495(18) 0.0368(4) Uani d 1 . .
    H H34 0.2935 0.4409 0.0235 0.044 Uiso calc 1 . .
loop_
    _atom_site_aniso_label
    _atom_site_aniso_U_11
    _atom_site_aniso_U_22
    _atom_site_aniso_U_33
    _atom_site_aniso_U_12
    _atom_site_aniso_U_13
    _atom_site_aniso_U_23
    O1 0.0589(9) 0.0542(9) 0.0279(7) 0.0043(7) -0.0087(6) -0.0013(6)
    N1 0.0397(9) 0.0449(9) 0.0267(8) 0.0005(7) -0.0026(6) -0.0014(6)
    C1 0.0361(10) 0.0482(11) 0.0266(9) 0.0012(8) -0.0009(7) -0.0001(7)
    C2 0.0393(10) 0.0440(11) 0.0280(9) 0.0010(8) -0.0005(7) 0.0017(7)
    C3 0.0403(11) 0.0461(11) 0.0337(10) -0.0007(9) 0.0005(8) 0.0029(8)
    C4 0.0401(11) 0.0479(12) 0.0352(10) 0.0009(9) 0.0000(8) 0.0059(8)
    C5 0.0391(10) 0.0472(12) 0.0352(10) 0.0002(9) 0.0012(8) 0.0050(8)
    C6 0.0374(10) 0.0442(11) 0.0354(10) -0.0003(8) 0.0037(8) 0.0025(8)
    C7 0.0420(11) 0.0485(12) 0.0317(9) -0.0002(9) -0.0015(8) 0.0006(8)
    C8 0.0400(11) 0.0465(11) 0.0350(10) 0.0017(9) 0.0010(8) 0.0052(8)
    C9 0.0354(10) 0.0480(12) 0.0396(10) -0.0015(9) 0.0060(8) -0.0007(8)
    C10 0.0486(12) 0.0568(13) 0.0318(10) -0.0047(10) 0.0003(8) -0.0014(9)
    C11 0.0475(12) 0.0549(13) 0.0319(10) -0.0025(10) -0.0007(8) 0.0056(9)
    C12 0.0462(12) 0.0478(12) 0.0528(13) -0.0038(10) 0.0064(10) -0.0031(10)
    C13 0.0343(9) 0.0441(10) 0.0260(9) -0.0002(8) 0.0015(7) -0.0005(7)
    C14 0.0398(11) 0.0451(11) 0.0349(10) 0.0007(9) 0.0005(8) -0.0049(8)
    C15 0.0483(12) 0.0402(11) 0.0445(11) 0.0016(9) 0.0048(9) -0.0016(8)
    C16 0.0470(12) 0.0460(11) 0.0352(10) 0.0058(9) 0.0049(8) 0.0051(8)
    C17 0.0474(11) 0.0478(11) 0.0284(9) 0.0054(9) -0.0029(8) 0.0010(8)
    O2 0.0535(8) 0.0405(7) 0.0211(6) -0.0012(6) -0.0019(5) -0.0009(5)
    N2 0.0402(9) 0.0382(8) 0.0221(7) -0.0011(7) 0.0007(6) -0.0018(6)
    C18 0.0361(9) 0.0384(10) 0.0226(8) -0.0007(8) 0.0028(7) -0.0010(7)
    C19 0.0392(10) 0.0357(10) 0.0222(8) -0.0007(8) 0.0008(7) -0.0007(7)
    C20 0.0379(10) 0.0372(10) 0.0253(8) -0.0006(8) 0.0001(7) -0.0003(7)
    C21 0.0374(10) 0.0366(10) 0.0249(8) 0.0011(8) -0.0013(7) 0.0039(7)
    C22 0.0354(9) 0.0396(10) 0.0256(8) 0.0016(8) 0.0004(7) 0.0037(7)
    C23 0.0361(9) 0.0350(9) 0.0260(8) 0.0002(8) 0.0026(7) -0.0001(7)
    C24 0.0367(10) 0.0383(10) 0.0251(8) 0.0004(8) -0.0009(7) 0.0008(7)
    C25 0.0392(10) 0.0366(10) 0.0306(9) 0.0029(8) 0.0009(7) 0.0029(7)
    C26 0.0359(10) 0.0377(10) 0.0322(9) -0.0022(8) 0.0051(7) -0.0033(7)
    C27 0.0395(10) 0.0432(11) 0.0258(8) -0.0019(8) 0.0011(7) -0.0045(7)
    C28 0.0391(10) 0.0397(10) 0.0246(8) 0.0006(8) -0.0008(7) 0.0023(7)
    C29 0.0457(11) 0.0401(11) 0.0435(11) -0.0023(9) 0.0056(9) -0.0064(8)
    C30 0.0348(9) 0.0359(10) 0.0215(8) -0.0012(7) 0.0018(7) -0.0014(6)
    C31 0.0407(10) 0.0375(10) 0.0256(8) -0.0021(8) 0.0000(7) -0.0031(7)
    C32 0.0458(11) 0.0354(10) 0.0327(9) -0.0022(8) 0.0024(8) -0.0047(7)
    C33 0.0438(11) 0.0376(10) 0.0309(9) 0.0010(8) 0.0031(8) 0.0049(7)
    C34 0.0436(11) 0.0404(10) 0.0239(8) 0.0029(8) -0.0001(7) 0.0003(7)
_geom_special_details
;
 All esds (except the esd in the dihedral angle between two l.s. planes)
 are estimated using the full covariance matrix.  The cell esds are taken
 into account individually in the estimation of esds in distances, angles
 and torsion angles; correlations between esds in cell parameters are only
 used when they are defined by crystal symmetry.  An approximate (isotropic)
 treatment of cell esds is used for estimating esds involving l.s. planes.
;
loop_
    _geom_bond_atom_site_label_1
    _geom_bond_atom_site_label_2
    _geom_bond_site_symmetry_2
    _geom_bond_distance
    _geom_bond_publ_flag
    O1 C1 . 1.226(2) ?
    N1 C13 . 1.346(2) ?
    N1 C17 . 1.337(2) ?
    C1 C2 . 1.474(3) ?
    C1 C13 . 1.498(3) ?
    C2 H2 . 0.9500 ?
    C2 C3 . 1.335(3) ?
    C3 H3 . 0.9500 ?
    C3 C4 . 1.411(3) ?
    C4 C5 . 1.206(3) ?
    C5 C6 . 1.426(3) ?
    C6 C7 . 1.397(3) ?
    C6 C11 . 1.401(3) ?
    C7 H7 . 0.9500 ?
    C7 C8 . 1.388(3) ?
    C8 H8 . 0.9500 ?
    C8 C9 . 1.390(3) ?
    C9 C10 . 1.397(3) ?
    C9 C12 . 1.504(3) ?
    C10 H10 . 0.9500 ?
    C10 C11 . 1.374(3) ?
    C11 H11 . 0.9500 ?
    C12 H12A . 0.9800 ?
    C12 H12B . 0.9800 ?
    C12 H12C . 0.9800 ?
    C13 C14 . 1.380(3) ?
    C14 H14 . 0.9500 ?
    C14 C15 . 1.390(3) ?
    C15 H15 . 0.9500 ?
    C15 C16 . 1.385(3) ?
    C16 H16 . 0.9500 ?
    C16 C17 . 1.379(3) ?
    C17 H17 . 0.9500 ?
    O2 C18 . 1.228(2) ?
    N2 C30 . 1.345(2) ?
    N2 C34 . 1.339(2) ?
    C18 C19 . 1.476(2) ?
    C18 C30 . 1.498(2) ?
    C19 H19 . 0.9500 ?
    C19 C20 . 1.336(3) ?
    C20 H20 . 0.9500 ?
    C20 C21 . 1.420(3) ?
    C21 C22 . 1.203(3) ?
    C22 C23 . 1.430(3) ?
    C23 C24 . 1.400(2) ?
    C23 C28 . 1.402(2) ?
    C24 H24 . 0.9500 ?
    C24 C25 . 1.385(3) ?
    C25 H25 . 0.9500 ?
    C25 C26 . 1.396(3) ?
    C26 C27 . 1.396(3) ?
    C26 C29 . 1.507(3) ?
    C27 H27 . 0.9500 ?
    C27 C28 . 1.380(3) ?
    C28 H28 . 0.9500 ?
    C29 H29A . 0.9800 ?
    C29 H29B . 0.9800 ?
    C29 H29C . 0.9800 ?
    C30 C31 . 1.385(2) ?
    C31 H31 . 0.9500 ?
    C31 C32 . 1.384(3) ?
    C32 H32 . 0.9500 ?
    C32 C33 . 1.385(3) ?
    C33 H33 . 0.9500 ?
    C33 C34 . 1.384(3) ?
    C34 H34 . 0.9500 ?
loop_
    _geom_angle_atom_site_label_1
    _geom_angle_atom_site_label_2
    _geom_angle_atom_site_label_3
    _geom_angle_site_symmetry_1
    _geom_angle_site_symmetry_3
    _geom_angle
    _geom_angle_publ_flag
    C17 N1 C13 . . 116.36(17) ?
    O1 C1 C2 . . 121.82(18) ?
    O1 C1 C13 . . 119.30(19) ?
    C2 C1 C13 . . 118.88(15) ?
    C1 C2 H2 . . 120.0 ?
    C3 C2 C1 . . 119.97(17) ?
    C3 C2 H2 . . 120.0 ?
    C2 C3 H3 . . 116.7 ?
    C2 C3 C4 . . 126.59(19) ?
    C4 C3 H3 . . 116.7 ?
    C5 C4 C3 . . 174.8(2) ?
    C4 C5 C6 . . 178.1(2) ?
    C7 C6 C5 . . 121.09(18) ?
    C7 C6 C11 . . 118.38(19) ?
    C11 C6 C5 . . 120.53(18) ?
    C6 C7 H7 . . 119.9 ?
    C8 C7 C6 . . 120.28(18) ?
    C8 C7 H7 . . 119.9 ?
    C7 C8 H8 . . 119.3 ?
    C7 C8 C9 . . 121.42(18) ?
    C9 C8 H8 . . 119.3 ?
    C8 C9 C10 . . 117.8(2) ?
    C8 C9 C12 . . 121.87(19) ?
    C10 C9 C12 . . 120.29(19) ?
    C9 C10 H10 . . 119.3 ?
    C11 C10 C9 . . 121.41(19) ?
    C11 C10 H10 . . 119.3 ?
    C6 C11 H11 . . 119.7 ?
    C10 C11 C6 . . 120.67(19) ?
    C10 C11 H11 . . 119.7 ?
    C9 C12 H12A . . 109.5 ?
    C9 C12 H12B . . 109.5 ?
    C9 C12 H12C . . 109.5 ?
    H12A C12 H12B . . 109.5 ?
    H12A C12 H12C . . 109.5 ?
    H12B C12 H12C . . 109.5 ?
    N1 C13 C1 . . 117.00(17) ?
    N1 C13 C14 . . 123.73(18) ?
    C14 C13 C1 . . 119.26(16) ?
    C13 C14 H14 . . 120.7 ?
    C13 C14 C15 . . 118.67(18) ?
    C15 C14 H14 . . 120.7 ?
    C14 C15 H15 . . 120.8 ?
    C16 C15 C14 . . 118.4(2) ?
    C16 C15 H15 . . 120.8 ?
    C15 C16 H16 . . 120.7 ?
    C17 C16 C15 . . 118.59(19) ?
    C17 C16 H16 . . 120.7 ?
    N1 C17 C16 . . 124.19(18) ?
    N1 C17 H17 . . 117.9 ?
    C16 C17 H17 . . 117.9 ?
    C34 N2 C30 . . 116.40(16) ?
    O2 C18 C19 . . 121.85(16) ?
    O2 C18 C30 . . 119.62(16) ?
    C19 C18 C30 . . 118.53(14) ?
    C18 C19 H19 . . 120.5 ?
    C20 C19 C18 . . 118.97(16) ?
    C20 C19 H19 . . 120.5 ?
    C19 C20 H20 . . 116.8 ?
    C19 C20 C21 . . 126.41(17) ?
    C21 C20 H20 . . 116.8 ?
    C22 C21 C20 . . 173.42(19) ?
    C21 C22 C23 . . 177.61(18) ?
    C24 C23 C22 . . 119.68(16) ?
    C24 C23 C28 . . 118.69(17) ?
    C28 C23 C22 . . 121.63(16) ?
    C23 C24 H24 . . 119.8 ?
    C25 C24 C23 . . 120.40(16) ?
    C25 C24 H24 . . 119.8 ?
    C24 C25 H25 . . 119.5 ?
    C24 C25 C26 . . 121.03(17) ?
    C26 C25 H25 . . 119.5 ?
    C25 C26 C27 . . 118.29(17) ?
    C25 C26 C29 . . 120.02(17) ?
    C27 C26 C29 . . 121.68(17) ?
    C26 C27 H27 . . 119.4 ?
    C28 C27 C26 . . 121.22(17) ?
    C28 C27 H27 . . 119.4 ?
    C23 C28 H28 . . 119.8 ?
    C27 C28 C23 . . 120.36(17) ?
    C27 C28 H28 . . 119.8 ?
    C26 C29 H29A . . 109.5 ?
    C26 C29 H29B . . 109.5 ?
    C26 C29 H29C . . 109.5 ?
    H29A C29 H29B . . 109.5 ?
    H29A C29 H29C . . 109.5 ?
    H29B C29 H29C . . 109.5 ?
    N2 C30 C18 . . 116.97(15) ?
    N2 C30 C31 . . 123.55(16) ?
    C31 C30 C18 . . 119.47(15) ?
    C30 C31 H31 . . 120.5 ?
    C32 C31 C30 . . 119.03(17) ?
    C32 C31 H31 . . 120.5 ?
    C31 C32 H32 . . 120.9 ?
    C31 C32 C33 . . 118.19(17) ?
    C33 C32 H32 . . 120.9 ?
    C32 C33 H33 . . 120.6 ?
    C34 C33 C32 . . 118.83(17) ?
    C34 C33 H33 . . 120.6 ?
    N2 C34 C33 . . 123.94(16) ?
    N2 C34 H34 . . 118.0 ?
    C33 C34 H34 . . 118.0 ?
loop_
    _geom_hbond_atom_site_label_D
    _geom_hbond_atom_site_label_H
    _geom_hbond_atom_site_label_A
    _geom_hbond_site_symmetry_A
    _geom_hbond_distance_DH
    _geom_hbond_distance_HA
    _geom_hbond_distance_DA
    _geom_hbond_angle_DHA
    C2 H2 N1 . 0.95 2.52 2.832(3) 100
    C16 H16 N2 4_566 0.95 2.66 3.555(3) 158
    C20 H20 N2 4_566 0.95 2.71 3.465(3) 136
    C3 H3 O1 3_565 0.95 2.43 3.206(3) 139
    C19 H19 O2 4_565 0.95 2.57 3.379(2) 143
    C25 H25 O2 3_656 0.95 2.65 3.561(2) 161
_shelx_space_group_comment
;
The symmetry employed for this shelxl refinement is uniquely defined
by the following loop, which should always be used as a source of
symmetry information in preference to the above space-group names.
They are only intended as comments.
;
_shelx_estimated_absorpt_T_min     0.998
_shelx_estimated_absorpt_T_max     0.999
_shelx_hkl_file
;
   1   0 -12   84.28   10.46
  -1   0  12   75.48   10.34
   2   0 -12   28.15    5.61
  -2   0  12   22.35    5.55
   3   0 -12   44.71    7.53
  -3   0  12   44.67    7.40
   4   0 -12  157.30   15.82
  -4   0  12  131.67   15.43
   5   0 -12   12.51    4.69
  -5   0  12   13.98    4.77
   6   0 -12    9.81    4.82
  -6   0  12   15.54    4.57
   7   0 -12    4.58    4.12
  -7   0  12    3.84    4.23
   8   0 -12  189.40   15.23
  -8   0  12  154.93   14.99
  -8   0  12   55.29   19.71
   9   0 -12   17.19    4.88
  -9   0  12    9.34    4.55
  -9   0  12    7.39    5.41
   1  -1 -12   15.28    4.18
  -1   1  12   11.76    4.22
  -1  -1  12   13.91    4.06
   1   1 -12    9.03    4.10
   2  -1 -12   40.10    7.35
  -2   1  12   44.32    7.28
  -2  -1  12   42.09    7.20
   2   1 -12   45.33    7.30
   3  -1 -12    1.05    3.07
  -3   1  12    5.77    3.32
  -3  -1  12    2.55    3.16
   3   1 -12    7.07    3.09
   4  -1 -12    0.50    3.69
  -4   1  12    3.20    3.56
  -4  -1  12   12.16    3.61
   4   1 -12    7.84    3.96
   5  -1 -12   60.82    8.78
  -5   1  12   52.97    8.44
  -5  -1  12   49.00    8.37
   5   1 -12   63.90    9.10
   6  -1 -12   25.95    6.00
  -6   1  12   24.20    5.68
  -6  -1  12   19.45    5.41
   6   1 -12   24.85    5.78
   7  -1 -12   10.14    4.52
  -7   1  12   10.03    4.14
  -7  -1  12    4.41    4.04
   7   1 -12    9.08    4.08
   8  -1 -12  165.49   15.36
  -8   1  12  150.10   15.24
  -8   1  12   51.01   20.00
  -8  -1  12  133.00   14.99
   8   1 -12  171.10   15.27
   9  -1 -12   22.79    5.61
  -9   1  12   16.07    4.81
  -9   1  12    2.83    5.97
  -9  -1  12   11.90    4.73
  -9  -1  12    4.67    5.29
   9   1 -12   20.12    5.10
   1  -2 -12   26.00    5.83
  -1   2  12   28.58    5.87
  -1  -2  12   28.07    5.67
   1   2 -12   27.79    5.76
   2  -2 -12   12.10    4.18
  -2   2  12   13.35    4.36
  -2  -2  12   16.11    4.15
   2   2 -12    8.63    4.14
   3  -2 -12    7.07    3.80
  -3   2  12   10.01    4.11
  -3  -2  12   11.92    4.07
   3   2 -12   10.06    3.99
   4  -2 -12   69.81    9.46
  -4   2  12   60.06    9.44
  -4  -2  12   77.57    9.43
   4   2 -12   62.76    9.57
   5  -2 -12    2.28    2.64
  -5   2  12   -2.24    2.36
  -5  -2  12    0.36    2.69
   5   2 -12   -1.05    2.89
   6  -2 -12   -2.84    3.74
  -6   2  12    3.98    3.31
  -6  -2  12    0.57    2.79
   6   2 -12    2.10    3.24
   7  -2 -12    9.12    4.55
  -7   2  12   11.02    4.16
  -7   2  12    3.73    3.88
  -7  -2  12    7.05    3.98
   7   2 -12    7.26    4.10
   8  -2 -12   31.37    6.21
  -8   2  12   32.62    6.18
  -8   2  12   11.77    7.80
  -8  -2  12   27.66    6.04
   8   2 -12   32.81    6.20
   9  -2 -12   29.57    5.93
  -9   2  12   31.79    6.78
  -9   2  12   19.81    7.18
  -9  -2  12   27.47    5.78
  -9  -2  12    5.56    6.22
   9   2 -12   26.48    5.83
   1  -3 -12    9.68    3.28
  -1   3  12    5.06    3.52
  -1  -3  12    3.22    3.15
   1   3 -12    5.38    3.19
   2  -3 -12    2.11    2.54
  -2   3  12   -0.54    3.01
  -2  -3  12    0.77    2.74
   2   3 -12    2.89    3.83
   3  -3 -12   41.37    6.82
  -3   3  12   34.66    6.92
  -3  -3  12   34.31    6.78
   3   3 -12   40.72    6.85
   4  -3 -12   -3.81    2.97
  -4   3  12    5.92    2.95
  -4  -3  12    0.21    3.10
   4   3 -12    6.54    2.94
   5  -3 -12    4.03    2.75
  -5   3  12   -1.27    2.53
  -5  -3  12   -0.56    2.82
   5   3 -12    0.82    2.76
   6  -3 -12    3.22    3.36
  -6   3  12    2.81    3.15
  -6  -3  12    8.43    3.32
   6   3 -12    4.22    3.33
   7  -3 -12   73.88   10.16
  -7   3  12   82.45   10.11
  -7   3  12   34.53   12.15
  -7  -3  12   80.86    9.83
   7   3 -12   83.69   10.06
   8  -3 -12   11.43    3.54
  -8   3  12    2.66    3.65
  -8   3  12    1.37    3.72
  -8  -3  12   -5.32    3.41
   8   3 -12    4.23    3.40
   9  -3 -12   13.54    4.51
  -9   3  12   11.56    5.20
  -9   3  12    4.79    4.66
  -9  -3  12    7.88    5.30
   9   3 -12   12.82    4.39
   1  -4 -12   20.55    5.07
  -1   4  12   25.56    5.38
  -1  -4  12   17.29    5.13
   2  -4 -12    5.67    3.30
  -2   4  12    4.99    3.62
  -2  -4  12    5.82    3.37
   2   4 -12    6.50    4.24
   3  -4 -12    0.36    2.47
  -3   4  12   -2.95    2.74
  -3  -4  12   -3.39    2.59
   3   4 -12    2.84    3.48
   4  -4 -12   -1.24    2.70
  -4   4  12    1.99    2.52
  -4  -4  12   -2.33    2.88
   4   4 -12    3.76    3.63
   5  -4 -12   11.06    4.48
  -5   4  12   13.15    4.36
  -5  -4  12   13.15    4.47
   5   4 -12   18.28    4.42
   6  -4 -12    2.97    3.22
  -6   4  12    3.83    3.40
  -6  -4  12    4.72    3.10
   6   4 -12    1.96    3.05
   7  -4 -12    8.61    4.14
  -7   4  12    8.23    4.30
  -7  -4  12    7.90    3.82
   7   4 -12    7.94    4.09
   8  -4 -12   81.89   10.30
  -8   4  12   72.65   10.35
  -8  -4  12   70.74    9.81
   8   4 -12   70.02   10.14
   1  -5 -12   27.56    6.15
  -1   5  12   38.27    6.51
  -1  -5  12   31.76    6.26
   2  -5 -12   15.81    4.59
  -2   5  12   12.98    4.84
  -2  -5  12   18.91    4.61
   3  -5 -12   16.43    5.63
  -3   5  12   27.80    5.74
  -3  -5  12   24.65    5.62
   3   5 -12   35.93    6.18
   4  -5 -12   44.87    8.63
  -4   5  12   49.55    8.74
  -4  -5  12   70.91    8.58
   4   5 -12   66.22    8.94
   5  -5 -12   64.33    8.60
  -5   5  12   47.36    8.56
  -5   5  12   25.50    9.86
  -5  -5  12   64.32    8.44
   5   5 -12   76.29    8.78
   6  -5 -12   20.14    5.50
  -6   5  12   16.26    5.78
  -6  -5  12   24.85    5.59
   6   5 -12   28.58    5.80
   7  -5 -12    8.44    3.46
  -7   5  12    7.33    3.85
  -7  -5  12    5.08    3.41
   7   5 -12   -0.81    3.33
   8  -5 -12   -2.03    2.96
  -8   5  12    3.93    4.10
  -8  -5  12   -3.38    2.42
   8   5 -12   -2.44    2.39
   1  -6 -12    6.39    3.40
  -1   6  12    4.00    3.70
  -1  -6  12    8.01    3.43
   2  -6 -12    5.54    3.35
  -2   6  12    5.89    3.51
  -2  -6  12    4.95    3.34
   3  -6 -12    9.50    3.22
  -3   6  12    1.15    3.16
  -3  -6  12    1.92    3.14
   4  -6 -12    4.31    2.79
  -4   6  12    0.70    2.71
  -4  -6  12   -1.16    2.80
   5  -6 -12   28.36    5.96
  -5   6  12   33.43    6.33
  -5   6  12   19.17    6.46
  -5  -6  12   27.70    5.81
   6  -6 -12   56.21    8.98
  -6   6  12   58.77    9.20
  -6  -6  12   52.66    8.70
   6   6 -12   73.93    9.04
   7  -6 -12    0.77    2.90
  -7   6  12    1.05    3.78
  -7  -6  12    1.83    3.03
   7   6 -12    2.17    3.00
  -1   7  12    4.93    2.40
   1  -7 -12   -1.51    2.72
  -1  -7  12    1.01    3.37
   2  -7 -12    4.65    3.09
  -2   7  12    3.23    3.14
  -2  -7  12    3.46    3.12
   3  -7 -12    9.74    4.01
  -3   7  12    6.48    4.06
  -3  -7  12   14.29    3.98
   4  -7 -12   11.05    3.87
  -4   7  12    8.74    4.18
  -4   7  12    3.10    4.43
  -4  -7  12    9.72    3.72
   5  -7 -12    6.43    3.20
  -5   7  12   -0.89    3.87
  -5   7  12    2.15    3.34
  -5  -7  12    5.45    3.25
   6  -7 -12   -7.30    2.18
  -6   7  12    0.57    3.77
   1   0 -11    0.16    2.49
  -1   0  11    4.86    2.63
   2   0 -11   -1.89    1.73
  -2   0  11   -0.41    2.23
   3   0 -11    3.79    2.67
  -3   0  11   -0.05    2.68
   4   0 -11   -0.14    1.32
  -4   0  11   -4.82    2.01
   5   0 -11    1.96    2.69
  -5   0  11    6.19    2.96
   6   0 -11   -2.01    2.63
  -6   0  11   -1.05    2.50
   7   0 -11   -1.92    2.98
  -7   0  11    3.19    2.72
  -7   0  11    1.82    2.27
   8   0 -11    6.53    3.63
  -8   0  11    8.28    3.88
  -8   0  11    6.62    4.14
   9   0 -11   -0.08    2.66
  -9   0  11   -3.74    2.89
  -9   0  11    1.99    3.32
  10   0 -11   -1.69    2.31
 -10   0  11    3.47    3.97
 -10   0  11   -2.84    3.64
  11   0 -11    3.24    2.44
 -11   0  11   -3.15    3.32
 -11   0  11    2.25    4.61
  12   0 -11    0.31    3.05
 -12   0  11    0.75    3.38
 -12   0  11    2.90    4.82
   1  -1 -11   21.67    4.79
  -1   1  11   22.88    4.86
  -1  -1  11   15.49    4.77
   1   1 -11   18.66    4.76
   2  -1 -11   11.39    3.74
  -2   1  11    9.59    3.97
  -2  -1  11   13.18    3.79
   2   1 -11   11.07    3.80
   3  -1 -11   43.62    7.07
  -3   1  11   41.03    7.16
  -3  -1  11   46.18    7.09
   3   1 -11   41.63    7.18
   4  -1 -11  123.85   13.78
  -4   1  11  118.65   13.79
  -4  -1  11  121.65   13.72
   4   1 -11  134.77   13.99
   5  -1 -11  100.63   13.13
  -5   1  11  101.70   13.07
  -5  -1  11  119.31   13.17
   5   1 -11  145.20   13.48
   6  -1 -11   17.53    4.78
  -6   1  11   15.30    4.85
  -6  -1  11   23.71    5.07
   6   1 -11   22.97    5.17
   7  -1 -11   32.91    5.96
  -7   1  11   31.27    5.89
  -7   1  11   22.80    6.50
  -7  -1  11   29.75    5.81
  -7  -1  11   13.88    6.32
   7   1 -11   41.35    6.41
   8  -1 -11  106.73   12.55
  -8   1  11  118.43   12.36
  -8   1  11   78.93   16.17
  -8  -1  11  116.41   12.39
  -8  -1  11   61.30   15.91
   8   1 -11  133.90   12.48
   9  -1 -11   71.21    9.41
  -9   1  11   71.17    9.28
  -9   1  11   48.94   11.52
  -9  -1  11   75.02    9.21
  -9  -1  11   52.29   11.45
   9   1 -11   74.09    9.60
  10  -1 -11    6.50    4.03
 -10   1  11   15.67    4.33
 -10   1  11    5.72    3.91
 -10  -1  11    4.81    4.72
  10   1 -11    9.40    4.24
  11  -1 -11    4.15    3.34
 -11   1  11    6.35    3.58
 -11   1  11    0.15    2.96
 -11  -1  11    1.59    4.21
 -11  -1  11   -1.81    4.96
  11   1 -11   -0.13    3.25
 -12   1  11    2.17    3.64
 -12   1  11   -0.89    3.58
 -12  -1  11    1.90    3.53
 -12  -1  11    6.39    4.43
  12   1 -11    0.28    3.05
   1  -2 -11   -0.09    2.60
  -1   2  11    6.93    3.05
  -1  -2  11    5.25    2.78
   1   2 -11    2.50    2.58
   2  -2 -11   30.25    5.53
  -2   2  11   24.08    5.72
  -2  -2  11   29.58    5.55
   2   2 -11   25.10    5.57
   3  -2 -11   41.26    6.81
  -3   2  11   32.41    6.98
  -3  -2  11   53.90    6.86
   3   2 -11   35.12    6.92
   4  -2 -11  178.92   18.60
  -4   2  11  166.70   18.59
  -4  -2  11  191.76   18.51
   4   2 -11  213.28   19.05
   5  -2 -11   43.52    7.25
  -5   2  11   40.22    7.26
  -5  -2  11   39.13    7.31
   5   2 -11   58.45    7.71
   6  -2 -11    9.74    3.94
  -6   2  11   12.86    4.14
  -6   2  11    9.32    4.10
  -6  -2  11   12.78    4.32
   6   2 -11   19.02    4.51
   7  -2 -11    9.28    3.02
  -7   2  11    1.36    3.38
  -7  -2  11    3.49    2.97
  -7  -2  11    5.38    2.60
   7   2 -11   -0.04    3.83
   8  -2 -11    2.92    2.46
  -8   2  11   -1.84    3.86
  -8  -2  11    0.40    2.49
  -8  -2  11   -1.60    2.30
   8   2 -11    2.26    2.80
   9  -2 -11   11.74    4.40
  -9   2  11   18.40    4.75
  -9  -2  11    9.80    4.43
  -9  -2  11    7.00    5.31
   9   2 -11   18.52    4.38
  10  -2 -11   -2.97    2.91
 -10   2  11   -0.44    3.36
 -10  -2  11    4.84    3.26
 -10  -2  11    1.59    4.45
  10   2 -11   -0.81    2.73
  11  -2 -11    2.81    3.62
 -11   2  11    7.37    4.01
 -11  -2  11    7.38    3.83
 -11  -2  11    0.76    4.64
  11   2 -11    6.27    3.38
  12  -2 -11    2.29    3.27
 -12   2  11    2.43    4.49
 -12  -2  11    5.13    4.56
 -12  -2  11   -1.55    4.44
  12   2 -11    1.43    3.72
   1  -3 -11   -0.71    2.45
  -1   3  11    4.64    2.87
  -1  -3  11   -2.85    2.13
   1   3 -11    1.98    2.10
   2  -3 -11   60.70    7.88
  -2   3  11   61.61    8.12
  -2  -3  11   55.99    7.93
   2   3 -11   32.49    7.89
   3  -3 -11    7.28    2.72
  -3   3  11    5.30    3.13
  -3  -3  11   -0.10    2.78
   3   3 -11    4.90    3.35
   4  -3 -11   11.19    3.40
  -4   3  11    5.55    3.65
  -4  -3  11   11.01    3.72
   4   3 -11    7.12    3.89
   5  -3 -11    1.75    2.45
  -5   3  11    3.49    2.85
  -5  -3  11    2.94    2.92
   5   3 -11    3.23    3.25
   6  -3 -11   63.89   10.29
  -6   3  11   71.78   10.28
  -6  -3  11   84.92   10.18
   6   3 -11   97.01   10.78
   7  -3 -11    0.55    2.15
  -7   3  11    3.77    2.61
  -7  -3  11    2.39    3.35
   7   3 -11   -1.89    3.02
   8  -3 -11   77.91    9.72
  -8   3  11   66.10    9.63
  -8  -3  11   75.77    9.37
  -8  -3  11   46.56   12.05
   8   3 -11   80.46    9.95
   9  -3 -11    8.74    3.90
  -9   3  11    8.95    4.67
  -9  -3  11    9.63    3.76
  -9  -3  11    0.35    3.69
   9   3 -11    4.93    4.11
  10  -3 -11   30.24    5.72
 -10   3  11   26.78    6.17
 -10  -3  11   24.83    5.54
 -10  -3  11   12.08    6.63
  10   3 -11   20.57    5.75
  11  -3 -11    9.06    3.53
 -11   3  11    1.04    3.83
 -11  -3  11    3.66    4.31
 -11  -3  11    0.63    4.69
  11   3 -11    3.23    3.64
  12  -3 -11    4.04    3.11
 -12   3  11   -1.01    3.55
 -12  -3  11   -4.87    4.47
 -12  -3  11    5.03    4.12
  12   3 -11   -0.91    3.50
   1  -4 -11   21.91    4.78
  -1   4  11   14.76    4.92
  -1  -4  11   16.01    4.37
   1   4 -11   17.56    4.47
   2  -4 -11   -0.23    2.71
  -2   4  11    0.12    3.01
  -2  -4  11   -0.82    2.20
   2   4 -11    2.98    3.14
   3  -4 -11   40.35    7.30
  -3   4  11   38.00    7.49
  -3  -4  11   50.99    7.43
   3   4 -11   54.34    7.63
   4  -4 -11   69.71    9.44
  -4   4  11   67.38    9.53
  -4   4  11   48.44   11.46
  -4  -4  11   78.98    9.37
   4   4 -11   80.96    9.60
   5  -4 -11  267.02   27.34
  -5   4  11  273.82   27.32
  -5  -4  11  316.94   27.00
   5   4 -11  343.34   27.45
   6  -4 -11    0.75    2.28
  -6   4  11    0.79    2.75
  -6  -4  11    4.59    3.00
   6   4 -11    0.38    2.83
   7  -4 -11   14.64    4.64
  -7   4  11   15.09    4.64
  -7  -4  11   11.60    4.59
   7   4 -11    8.92    4.66
   8  -4 -11   19.77    5.24
  -8   4  11   23.01    5.42
  -8  -4  11   19.98    4.76
  -8  -4  11    9.48    5.52
   8   4 -11   20.33    5.08
   9  -4 -11  102.19   12.11
  -9   4  11  108.96   12.32
  -9  -4  11  104.24   11.78
  -9  -4  11   71.47   15.61
   9   4 -11   99.09   12.02
  10  -4 -11   -0.58    3.25
 -10   4  11   -0.03    3.90
 -10  -4  11    6.47    3.27
 -10  -4  11    2.66    2.90
  10   4 -11   -1.26    3.55
  11  -4 -11   11.32    4.28
 -11   4  11    7.02    4.45
 -11  -4  11   14.94    5.27
 -11  -4  11    5.52    4.44
  11   4 -11    8.43    4.13
 -12  -4  11   10.02    4.91
   1  -5 -11   -1.96    2.90
  -1   5  11    7.53    3.30
  -1  -5  11    1.85    2.56
   2  -5 -11    2.99    2.24
  -2   5  11    5.11    3.40
  -2  -5  11    4.51    3.05
   2   5 -11    0.07    3.39
   3  -5 -11   79.69   10.61
  -3   5  11   83.29   10.67
  -3  -5  11   85.22   10.49
   3   5 -11   80.75   10.60
   4  -5 -11   -0.36    3.07
  -4   5  11    2.03    2.82
  -4   5  11    4.15    2.55
  -4  -5  11    1.98    2.83
   4   5 -11    2.55    3.82
   5  -5 -11    8.61    4.42
  -5   5  11    8.41    3.82
  -5  -5  11   11.53    3.68
   5   5 -11    8.12    3.90
   6  -5 -11   26.91    5.60
  -6   5  11   22.39    5.68
  -6  -5  11   19.18    5.10
   6   5 -11   19.57    5.45
   7  -5 -11   79.84   10.33
  -7   5  11   76.10   10.32
  -7  -5  11   77.24   10.10
   7   5 -11   74.90   10.21
   8  -5 -11    0.78    3.12
  -8   5  11   -1.38    3.71
  -8  -5  11    2.38    2.95
  -8  -5  11   -0.66    2.15
   8   5 -11   -0.48    3.06
   9  -5 -11   26.93    6.09
  -9   5  11   27.23    6.65
  -9  -5  11   31.37    6.07
  -9  -5  11   22.97    7.36
   9   5 -11   24.83    5.93
  10  -5 -11    1.94    3.75
 -10   5  11    7.14    4.00
 -10  -5  11    0.25    4.14
 -10  -5  11    8.39    4.27
  10   5 -11    2.99    3.03
  11  -5 -11    5.45    4.51
 -11   5  11    5.33    4.45
 -11  -5  11   20.80    5.23
 -11  -5  11    1.07    5.02
  11   5 -11    5.88    4.38
   1  -6 -11   36.53    7.08
  -1   6  11   37.20    7.40
  -1  -6  11   52.69    7.12
   2  -6 -11   38.27    6.76
  -2   6  11   41.56    6.99
  -2   6  11   18.49    7.78
  -2  -6  11   47.26    6.73
   3  -6 -11    4.12    3.19
  -3   6  11    2.36    3.09
  -3   6  11    3.22    2.94
  -3  -6  11    3.97    3.06
   4  -6 -11   17.73    4.76
  -4   6  11   12.09    4.70
  -4   6  11   12.04    4.77
  -4  -6  11   22.32    4.91
   4   6 -11   15.99    4.72
   5  -6 -11   36.27    6.28
  -5   6  11   32.30    6.41
  -5  -6  11   22.94    6.13
   5   6 -11   32.79    6.43
   6  -6 -11    3.96    3.53
  -6   6  11    3.82    3.73
  -6  -6  11    3.04    2.96
   6   6 -11    4.28    3.83
   7  -6 -11   12.91    4.83
  -7   6  11   17.10    4.44
  -7  -6  11   17.03    4.87
   7   6 -11   14.18    4.98
   8  -6 -11  124.90   13.12
  -8   6  11  119.01   13.33
  -8  -6  11  106.32   12.71
  -8  -6  11   74.24   16.89
   8   6 -11  125.10   12.89
   9  -6 -11   82.17    9.76
  -9   6  11   69.11    9.80
  -9  -6  11   64.68    9.22
  -9  -6  11   49.51   11.54
   9   6 -11   67.45    9.18
  10  -6 -11    0.12    3.68
 -10   6  11   -1.01    3.77
 -10  -6  11    3.58    3.14
 -10  -6  11    1.80    4.49
  10   6 -11    4.23    3.50
  11  -6 -11   -0.07    3.71
 -11   6  11   -0.41    4.53
 -11  -6  11    3.34    4.59
 -11  -6  11    2.71    4.45
  11   6 -11    1.39    3.49
   1  -7 -11   31.78    6.26
  -1   7  11   34.67    6.60
  -1   7  11   21.98    7.10
  -1  -7  11   41.70    6.29
   2  -7 -11   -0.56    2.54
  -2   7  11   -0.37    2.59
  -2   7  11    4.44    3.65
  -2  -7  11   -1.17    2.66
   3  -7 -11    6.77    3.42
  -3   7  11    3.07    3.33
  -3   7  11    0.02    3.34
  -3  -7  11    8.00    3.26
   4  -7 -11   45.77    7.02
  -4   7  11   41.75    7.34
  -4   7  11   28.69    8.11
  -4  -7  11   42.06    6.87
   5  -7 -11   12.31    4.24
  -5   7  11   19.96    5.10
  -5  -7  11   12.58    4.32
   6  -7 -11   27.90    6.10
  -6   7  11   32.03    6.36
  -6  -7  11   25.98    5.68
   7  -7 -11    8.85    4.68
  -7   7  11   17.21    5.30
  -7  -7  11   15.20    4.72
   8  -7 -11    2.20    3.19
  -8   7  11    2.36    4.74
  -8  -7  11    2.32    2.56
   8   7 -11   -2.47    2.74
   9  -7 -11   -4.83    2.92
  -9   7  11   -1.29    2.67
  -9  -7  11   -4.25    3.22
  -9  -7  11    0.76    3.03
   9   7 -11    0.93    3.00
  10  -7 -11   75.19   10.16
 -10   7  11   76.82    9.93
 -10  -7  11   75.46    9.99
 -10  -7  11   60.33   12.07
  10   7 -11   63.23    9.61
   1  -8 -11   33.89    5.91
  -1   8  11   22.74    6.06
  -1   8  11   24.05    6.89
  -1  -8  11   32.83    5.86
   2  -8 -11    4.53    3.25
  -2   8  11    1.25    3.20
  -2   8  11    5.48    3.39
  -2  -8  11    5.41    3.62
   3  -8 -11    5.93    3.23
  -3   8  11    3.42    3.18
  -3   8  11    5.47    3.44
  -3  -8  11    1.29    3.12
   4  -8 -11    0.61    3.14
  -4   8  11    4.49    3.61
  -4   8  11   -0.85    3.13
  -4  -8  11    0.01    2.71
   5  -8 -11   10.48    4.07
  -5   8  11   14.87    4.41
  -5  -8  11    1.85    4.00
   6  -8 -11    7.22    3.86
  -6   8  11    4.85    4.45
  -6  -8  11    7.84    3.35
   7  -8 -11    0.95    3.24
  -7   8  11    2.35    4.07
  -7  -8  11    0.80    2.87
   8  -8 -11   20.69    5.53
  -8   8  11   16.82    5.93
  -8  -8  11   24.77    5.41
   9  -8 -11    2.35    3.67
  -9   8  11    5.16    3.47
  -9  -8  11    5.42    3.92
   1  -9 -11   13.03    3.82
  -1   9  11    4.58    3.87
  -1   9  11    3.91    3.95
  -1  -9  11    9.74    4.35
  -1  -9  11   11.05    4.14
   2  -9 -11    4.69    2.96
  -2   9  11    0.92    3.00
  -2   9  11   -1.56    3.31
  -2  -9  11    4.73    3.43
   3  -9 -11   11.46    4.10
  -3   9  11   16.81    4.16
  -3   9  11    3.64    4.57
  -3  -9  11   12.15    4.04
   4  -9 -11   -1.85    2.70
  -4   9  11   -1.20    3.22
  -4   9  11   -1.29    2.45
  -4  -9  11   -2.51    2.87
   5  -9 -11   25.08    5.30
  -5   9  11   18.42    5.18
  -5  -9  11   17.97    5.25
   6  -9 -11    1.08    3.26
  -6   9  11    5.59    4.24
  -6  -9  11    0.69    2.76
   7  -9 -11   27.83    6.77
  -7   9  11   33.24    7.38
  -7  -9  11   43.35    6.78
   8  -9 -11    6.18    3.28
  -8   9  11   -5.67    3.26
  -8  -9  11    3.87    3.50
   9  -9 -11   -3.75    2.86
  -9   9  11   -0.66    2.58
   1 -10 -11    3.53    2.79
  -1  10  11    4.95    3.38
  -1  10  11   -2.24    3.14
  -1 -10  11    0.07    2.78
   2 -10 -11   35.87    6.50
  -2  10  11   43.98    7.17
  -2  10  11   23.24    7.53
  -2 -10  11   33.93    6.69
   3 -10 -11   21.98    5.32
  -3  10  11   28.80    5.88
  -3  10  11   14.29    5.74
  -3 -10  11   25.37    5.80
  -3 -10  11   17.28    5.19
   4 -10 -11    6.75    3.79
  -4  10  11    4.80    4.33
  -4  10  11    4.26    3.78
  -4 -10  11    7.35    3.83
  -4 -10  11   11.61    4.02
   5 -10 -11    0.33    3.19
  -5  10  11    4.67    4.22
  -5 -10  11    2.87    3.70
  -5 -10  11    1.08    2.77
   6 -10 -11   25.24    5.88
  -6  10  11   32.10    6.67
  -6 -10  11   26.38    6.23
  -6 -10  11   21.92    5.76
   7 -10 -11    8.62    3.77
  -7  10  11   -1.09    4.21
  -7 -10  11    5.59    4.64
  -7 -10  11    9.01    3.54
   1 -11 -11    4.88    2.82
  -1  11  11    1.16    3.66
  -1  11  11    3.66    2.89
  -1 -11  11    0.70    2.91
  -1 -11  11   -1.88    2.86
   2 -11 -11   21.32    5.59
  -2  11  11   24.40    6.27
  -2  11  11   23.14    6.42
  -2 -11  11   29.89    5.84
  -2 -11  11   27.45    5.61
   3 -11 -11    5.80    3.30
  -3  11  11    3.74    3.89
  -3  11  11    4.29    3.35
  -3 -11  11   -1.50    3.03
   4 -11 -11   -2.46    3.09
  -4  11  11    2.75    4.30
  -4  11  11    1.02    3.07
  -4 -11  11    3.30    2.98
  -4 -11  11    3.33    2.83
   5 -11 -11    2.75    3.23
  -5  11  11   -0.60    4.42
  -5 -11  11    4.29    3.47
  -5 -11  11    3.55    3.43
   6 -11 -11    0.30    2.87
  -6  11  11    0.47    4.13
   1   0 -10   10.34    3.47
  -1   0  10    7.42    3.53
   2   0 -10  157.63   16.22
  -2   0  10  152.48   16.06
   3   0 -10    1.60    2.23
  -3   0  10    0.49    2.59
   4   0 -10  163.32   16.94
  -4   0  10  168.32   16.84
   5   0 -10   -3.56    2.29
  -5   0  10    1.01    2.12
   6   0 -10  405.75   32.75
  -6   0  10  391.18   32.26
  -6   0  10  308.48   48.83
   7   0 -10   53.77    7.41
  -7   0  10   43.71    7.13
  -7   0  10   34.33    8.45
   8   0 -10    9.44    3.92
  -8   0  10    9.32    3.91
  -8   0  10    4.61    3.57
   9   0 -10    5.51    3.05
  -9   0  10    3.38    4.00
  -9   0  10    5.98    3.46
  10   0 -10  250.32   21.13
 -10   0  10  224.50   20.90
 -10   0  10  161.78   29.76
  11   0 -10   79.50   10.39
 -11   0  10   76.28   10.27
 -11   0  10   74.31   12.64
  12   0 -10    9.69    4.26
 -12   0  10    7.18    4.06
 -12   0  10    7.23    3.89
  13   0 -10   44.90    7.80
 -13   0  10   49.89    7.63
 -13   0  10   38.59    8.88
  14   0 -10   17.59    5.66
 -14   0  10    8.34    4.97
 -14   0  10   17.05    5.07
   1  -1 -10  107.28   11.45
  -1   1  10   87.32   11.39
  -1  -1  10   96.38   11.41
   1   1 -10   87.02   11.52
   2  -1 -10   49.29    7.18
  -2   1  10   40.80    7.27
  -2  -1  10   40.65    7.19
   2   1 -10   49.64    7.33
   3  -1 -10   -0.38    2.06
  -3   1  10    1.60    2.46
  -3  -1  10    2.39    2.30
   3   1 -10   -3.05    2.04
   4  -1 -10  542.03   44.37
  -4   1  10  510.67   44.16
  -4  -1  10  529.56   44.06
   4   1 -10  549.82   44.37
   5  -1 -10    0.44    1.91
  -5   1  10    2.21    2.34
  -5   1  10    2.10    1.59
  -5  -1  10   -2.57    2.28
   5   1 -10   -2.29    1.98
   6  -1 -10    7.20    3.17
  -6   1  10    0.35    3.02
  -6  -1  10    3.07    2.96
  -6  -1  10    5.91    2.85
   6   1 -10    9.87    4.05
   7  -1 -10   73.99    9.91
  -7   1  10   75.94    9.62
  -7  -1  10   73.85    9.57
  -7  -1  10   51.55   12.29
   7   1 -10   91.23   10.17
   8  -1 -10   44.82    7.36
  -8   1  10   46.82    7.30
  -8  -1  10   44.75    7.35
  -8  -1  10   35.46    8.68
   8   1 -10   46.79    7.30
   9  -1 -10   16.76    4.58
  -9   1  10   16.69    4.64
  -9  -1  10   16.04    4.89
  -9  -1  10    7.18    5.00
   9   1 -10   13.42    4.31
  10  -1 -10   27.54    6.33
 -10   1  10   34.13    6.53
 -10  -1  10   28.26    6.45
 -10  -1  10   35.79    6.93
  10   1 -10   19.01    5.81
  11  -1 -10   21.37    5.46
 -11   1  10   25.75    5.53
 -11  -1  10   24.50    5.53
 -11  -1  10   29.36    6.26
  11   1 -10   14.26    5.41
  12  -1 -10   12.82    3.97
 -12   1  10    0.09    4.33
 -12  -1  10    4.97    4.33
 -12  -1  10    4.08    3.98
  12   1 -10    2.28    2.95
  13  -1 -10   18.76    5.63
 -13   1  10   25.11    5.30
 -13   1  10   19.96    5.30
 -13  -1  10   20.43    5.31
 -13  -1  10   21.38    5.89
  13   1 -10    9.51    4.93
  14  -1 -10    3.22    3.29
 -14   1  10    2.46    3.89
 -14   1  10    3.39    3.94
 -14  -1  10   -0.30    3.22
 -14  -1  10    4.75    4.49
   1  -2 -10   21.55    5.01
  -1   2  10   24.15    5.18
  -1  -2  10   25.15    4.98
   1   2 -10   19.92    5.07
   2  -2 -10    0.44    2.28
  -2   2  10    3.62    2.75
  -2  -2  10    3.25    2.91
   2   2 -10   -1.49    2.28
   3  -2 -10   23.71    5.10
  -3   2  10   22.08    5.27
  -3  -2  10   22.09    5.07
   3   2 -10   25.57    5.18
   4  -2 -10   31.70    5.89
  -4   2  10   30.91    5.80
  -4  -2  10   25.89    5.90
   4   2 -10   28.57    5.75
   5  -2 -10   48.20    7.43
  -5   2  10   49.44    7.36
  -5  -2  10   46.38    7.26
   5   2 -10   43.73    7.37
   6  -2 -10   18.52    4.51
  -6   2  10   17.76    4.62
  -6  -2  10   13.38    4.71
  -6  -2  10   12.62    4.75
   6   2 -10   26.95    4.93
   7  -2 -10    2.09    2.81
  -7   2  10    6.80    2.94
  -7  -2  10    2.33    3.03
  -7  -2  10    1.40    2.67
   7   2 -10    6.67    3.25
   8  -2 -10    5.63    3.12
  -8   2  10   -1.36    2.91
  -8  -2  10   -2.28    2.64
  -8  -2  10    4.57    2.34
   8   2 -10    4.81    2.96
   9  -2 -10   24.25    5.38
  -9   2  10   21.32    5.49
  -9  -2  10   21.94    5.89
   9   2 -10   20.25    5.50
  10  -2 -10   12.67    3.92
 -10   2  10   14.36    4.15
 -10  -2  10    2.20    3.97
 -10  -2  10   10.59    4.34
  10   2 -10    2.58    3.94
  11  -2 -10   -2.41    3.32
 -11   2  10    6.02    3.56
 -11  -2  10    1.73    4.11
 -11  -2  10    5.02    3.70
  11   2 -10    4.75    3.08
  12  -2 -10    1.77    3.48
 -12   2  10    2.33    3.52
 -12  -2  10    8.96    4.14
 -12  -2  10    1.75    3.85
  12   2 -10   -0.15    3.12
  13  -2 -10    6.01    3.68
 -13   2  10    7.58    3.78
 -13  -2  10    3.64    4.09
  13   2 -10    1.62    2.95
  14  -2 -10   14.08    5.35
 -14   2  10   15.69    4.56
 -14  -2  10    8.29    5.00
 -14  -2  10   20.00    5.15
  14   2 -10   11.59    4.94
   1  -3 -10    1.88    2.83
  -1   3  10    5.81    3.26
  -1  -3  10    5.61    2.75
   1   3 -10    7.41    2.83
   2  -3 -10   98.70   11.68
  -2   3  10  107.41   11.84
  -2  -3  10   92.57   11.66
   2   3 -10   96.89   11.81
   3  -3 -10  358.67   31.81
  -3   3  10  339.58   31.74
  -3  -3  10  390.18   31.62
   3   3 -10  361.16   31.92
   4  -3 -10    2.25    2.00
  -4   3  10   -0.84    2.51
  -4  -3  10   -1.36    2.18
   4   3 -10    0.68    1.96
   5  -3 -10  102.29   13.47
  -5   3  10   99.35   13.40
  -5  -3  10  118.62   13.26
   5   3 -10  166.89   13.86
   6  -3 -10   18.12    5.01
  -6   3  10   15.60    5.07
  -6  -3  10   25.57    5.11
   6   3 -10   28.42    5.38
   7  -3 -10  108.37   12.74
  -7   3  10  106.98   12.61
  -7  -3  10  121.80   12.48
  -7  -3  10   71.03   16.73
   7   3 -10  137.93   13.04
   8  -3 -10    5.25    3.23
  -8   3  10    8.28    3.24
  -8  -3  10    1.80    3.23
  -8  -3  10    5.62    3.08
   8   3 -10   11.62    3.48
   9  -3 -10   23.33    5.36
  -9   3  10   15.70    5.91
  -9  -3  10   23.67    5.38
  -9  -3  10   18.04    5.72
   9   3 -10   21.60    5.33
  10  -3 -10   41.61    6.78
 -10   3  10   31.62    6.63
 -10  -3  10   36.69    6.49
 -10  -3  10   27.69    7.32
  10   3 -10   34.55    6.61
  11  -3 -10    0.03    3.96
 -11   3  10    8.53    3.93
 -11  -3  10    8.31    3.85
 -11  -3  10    5.86    3.79
  11   3 -10    9.21    3.86
  12  -3 -10    3.14    3.56
 -12   3  10    3.47    3.61
 -12  -3  10   -1.40    4.16
 -12  -3  10    7.82    3.58
  12   3 -10    5.48    3.06
  13  -3 -10    0.86    3.93
 -13   3  10    0.89    3.35
 -13  -3  10    1.92    3.99
 -13  -3  10    3.49    3.48
  13   3 -10    0.44    3.43
  14  -3 -10   10.47    4.36
 -14   3  10    9.34    3.91
 -14  -3  10    4.84    4.30
 -14  -3  10    7.54    4.79
  14   3 -10    0.40    4.15
   1  -4 -10  142.00   15.08
  -1   4  10  134.15   15.32
  -1  -4  10  149.30   15.09
   1   4 -10  146.50   15.21
   2  -4 -10    2.82    2.29
  -2   4  10    1.03    2.86
  -2  -4  10    0.90    2.18
   2   4 -10    3.05    2.29
   3  -4 -10    3.23    2.97
  -3   4  10   10.57    3.41
  -3   4  10    2.48    2.87
  -3  -4  10    5.16    3.04
   3   4 -10    7.52    2.91
   4  -4 -10  320.52   30.88
  -4   4  10  357.81   30.86
  -4  -4  10  355.37   30.67
   4   4 -10  370.08   31.04
   5  -4 -10  146.61   16.24
  -5   4  10  146.12   16.28
  -5  -4  10  155.57   15.99
   5   4 -10  179.32   16.46
   6  -4 -10   81.00   10.66
  -6   4  10   77.37   10.70
  -6  -4  10   85.58   10.61
   6   4 -10   99.66   10.95
   7  -4 -10    3.06    2.96
  -7   4  10    5.04    2.73
  -7  -4  10    1.16    3.34
  -7  -4  10   -0.97    2.50
   7   4 -10    1.92    3.61
   8  -4 -10   57.72    8.28
  -8   4  10   51.40    8.12
  -8  -4  10   64.10    7.99
  -8  -4  10   43.20    9.87
   8   4 -10   59.33    8.40
   9  -4 -10    2.28    3.58
  -9   4  10    3.90    2.84
  -9  -4  10    8.24    3.74
  -9  -4  10    2.11    4.01
   9   4 -10   -0.37    3.03
  10  -4 -10   12.03    5.51
 -10   4  10   22.70    5.08
 -10  -4  10   17.63    5.15
 -10  -4  10   15.26    5.89
  10   4 -10   13.73    4.58
  11  -4 -10    0.91    3.23
 -11   4  10   -0.28    3.38
 -11  -4  10    2.55    3.19
 -11  -4  10    1.79    3.59
  11   4 -10    1.37    2.64
  12  -4 -10   16.23    4.98
 -12   4  10   18.00    4.92
 -12  -4  10   13.09    5.24
 -12  -4  10   11.90    5.14
  12   4 -10   16.80    4.76
  13  -4 -10   -5.23    4.33
 -13   4  10    2.18    3.45
 -13  -4  10    1.76    3.80
 -13  -4  10    5.00    3.44
  13   4 -10    0.66    3.31
   1  -5 -10  130.15   14.27
  -1   5  10  137.45   14.54
  -1  -5  10  130.94   14.21
   1   5 -10  130.17   14.28
   2  -5 -10   54.08    7.43
  -2   5  10   51.85    7.76
  -2   5  10   41.82    9.19
  -2  -5  10   48.27    7.42
   2   5 -10   47.08    7.48
   3  -5 -10    3.58    2.78
  -3  -5  10    6.78    3.73
   3   5 -10    4.80    3.63
   4  -5 -10   74.27    9.64
  -4   5  10   59.51    9.77
  -4  -5  10   77.98    9.61
   4   5 -10   80.85    9.74
   5  -5 -10    1.66    2.65
  -5   5  10    3.77    2.96
  -5  -5  10    3.74    2.81
   5   5 -10    3.11    2.93
   6  -5 -10    7.17    3.24
  -6   5  10   10.14    3.45
  -6  -5  10    7.89    3.28
   6   5 -10    1.97    3.41
   7  -5 -10   22.19    5.32
  -7   5  10   20.38    5.30
  -7  -5  10   30.50    5.56
  -7  -5  10   17.40    6.02
   7   5 -10   28.98    5.40
   8  -5 -10   14.51    4.65
  -8   5  10   17.06    4.69
  -8  -5  10   19.53    4.46
  -8  -5  10   18.64    5.18
   8   5 -10   20.74    5.05
   9  -5 -10   43.22    7.82
  -9   5  10   52.51    7.89
  -9  -5  10   53.90    7.69
  -9  -5  10   44.84    9.29
   9   5 -10   54.80    8.05
  10  -5 -10   16.63    4.82
 -10   5  10   17.19    4.82
 -10  -5  10   12.61    4.47
 -10  -5  10   10.65    4.40
  10   5 -10   12.86    4.70
  11  -5 -10    9.68    4.69
 -11   5  10   11.71    4.79
 -11  -5  10    4.44    4.02
 -11  -5  10    3.88    4.45
  11   5 -10   11.89    4.10
  12  -5 -10   11.30    4.94
 -12   5  10   14.22    5.00
 -12  -5  10    1.42    4.44
 -12  -5  10    5.62    4.74
  12   5 -10    3.50    4.10
  13  -5 -10   38.27    6.28
 -13   5  10   24.15    5.76
 -13  -5  10   22.59    6.01
 -13  -5  10   24.92    6.48
  13   5 -10   16.54    5.99
   1  -6 -10  129.66   13.94
  -1   6  10  125.07   14.19
  -1   6  10  104.62   18.90
  -1  -6  10  143.30   13.93
   2  -6 -10  166.19   18.57
  -2   6  10  185.93   18.78
  -2   6  10  154.30   26.23
  -2  -6  10  232.45   18.68
   3  -6 -10   14.65    4.30
  -3   6  10   17.20    4.66
  -3  -6  10   16.61    4.54
   3   6 -10   16.45    4.70
   4  -6 -10    1.67    2.77
  -4   6  10    3.09    3.16
  -4  -6  10    5.39    3.05
   4   6 -10    5.16    3.33
   5  -6 -10   57.45    8.98
  -5   6  10   52.72    9.18
  -5  -6  10   73.76    8.90
   5   6 -10   77.18    9.09
   6  -6 -10    4.56    3.07
  -6   6  10    6.34    3.28
  -6  -6  10    2.34    3.06
   6   6 -10    9.17    3.80
   7  -6 -10    1.42    2.42
  -7   6  10    1.00    2.64
  -7  -6  10    3.62    2.69
  -7  -6  10   -1.00    2.40
   7   6 -10    1.11    2.48
   8  -6 -10   39.14    6.94
  -8   6  10   41.90    6.96
  -8  -6  10   45.70    6.65
  -8  -6  10   34.36    8.08
   8   6 -10   40.56    6.78
   9  -6 -10    9.05    3.63
  -9   6  10    6.80    3.48
  -9  -6  10    7.85    3.88
  -9  -6  10    3.57    3.59
   9   6 -10    7.04    3.63
  10  -6 -10   62.91    8.21
 -10   6  10   46.90    7.60
 -10  -6  10   50.05    7.64
 -10  -6  10   39.56    9.22
  10   6 -10   42.05    7.46
  11  -6 -10    5.32    3.76
 -11   6  10    1.15    3.87
 -11  -6  10    1.22    4.19
 -11  -6  10    6.93    2.90
  11   6 -10   -0.45    3.32
  12  -6 -10    4.78    3.88
 -12   6  10    7.12    3.97
 -12  -6  10   -1.79    3.92
 -12  -6  10    2.45    2.89
  12   6 -10    5.42    3.47
  13  -6 -10    1.54    3.55
 -13   6  10   -0.33    3.83
 -13  -6  10    2.02    3.29
 -13  -6  10    5.59    2.43
  13   6 -10   -4.23    3.62
   1  -7 -10   91.44   12.03
  -1   7  10   99.91   12.31
  -1   7  10   93.88   15.99
  -1  -7  10  124.30   12.13
   2  -7 -10   20.64    4.75
  -2   7  10   16.18    5.13
  -2   7  10   17.35    5.43
  -2  -7  10   27.55    5.03
   3  -7 -10   41.15    6.73
  -3   7  10   35.72    7.09
  -3   7  10   35.18    8.06
  -3  -7  10   47.37    7.10
   4  -7 -10   56.39    8.84
  -4   7  10   63.14    9.22
  -4  -7  10   74.24    9.12
   5  -7 -10  194.98   19.96
  -5   7  10  190.52   20.17
  -5  -7  10  228.99   19.80
   6  -7 -10  216.05   22.30
  -6   7  10  201.71   22.41
  -6  -7  10  250.10   21.93
   6   7 -10  268.49   22.04
   7  -7 -10  250.13   25.07
  -7   7  10  225.13   25.14
  -7  -7  10  308.39   24.77
   7   7 -10  295.82   24.74
   8  -7 -10   17.07    4.53
  -8   7  10   14.58    4.65
  -8  -7  10   15.59    4.66
  -8  -7  10   11.30    4.95
   8   7 -10   25.31    4.88
   9  -7 -10   13.05    4.17
  -9   7  10    4.49    4.09
  -9  -7  10   11.51    3.74
  -9  -7  10    7.69    3.97
   9   7 -10   11.92    3.71
  10  -7 -10  103.57   11.49
 -10   7  10   93.79   11.21
 -10  -7  10   99.34   11.40
 -10  -7  10   68.32   14.70
  10   7 -10   87.55   11.12
  11  -7 -10   61.49    8.09
 -11   7  10   54.20    7.94
 -11  -7  10   54.01    8.41
 -11  -7  10   34.34    9.10
  11   7 -10   29.08    7.43
  12  -7 -10    6.29    4.28
 -12   7  10    9.20    4.28
 -12  -7  10    7.39    4.21
 -12  -7  10    2.89    3.94
   1  -8 -10    5.71    3.05
  -1   8  10    7.33    3.62
  -1   8  10    7.81    3.57
  -1  -8  10    8.12    3.54
   2  -8 -10   42.75    6.78
  -2   8  10   37.28    7.22
  -2   8  10   31.08    8.13
  -2  -8  10   50.86    6.97
   3  -8 -10   89.51   11.52
  -3   8  10   87.05   11.99
  -3   8  10  101.25   15.20
  -3  -8  10  112.09   11.64
   4  -8 -10  102.24   12.69
  -4   8  10   96.91   13.04
  -4  -8  10  134.60   12.77
   5  -8 -10  128.54   14.08
  -5   8  10  121.00   14.29
  -5  -8  10  135.33   13.95
   6  -8 -10   29.22    5.54
  -6   8  10   22.16    5.76
  -6  -8  10   28.76    5.41
   7  -8 -10  113.35   12.89
  -7   8  10  109.07   13.26
  -7  -8  10  108.24   12.52
   8  -8 -10  163.87   15.95
  -8   8  10  147.17   16.01
  -8  -8  10  154.42   15.49
  -8  -8  10  124.11   21.52
   9  -8 -10  130.05   14.17
  -9   8  10  120.12   13.99
  -9  -8  10  145.15   13.94
  -9  -8  10  106.91   18.64
  10  -8 -10   -3.17    2.65
 -10   8  10   -1.23    2.84
 -10  -8  10    3.78    3.59
 -10  -8  10   -0.55    2.61
  11  -8 -10    5.27    3.72
 -11   8  10   -1.22    3.90
 -11  -8  10    3.40    2.89
  12  -8 -10    2.43    3.63
 -12   8  10   -2.07    3.55
 -12  -8  10    3.38    4.07
 -12  -8  10    2.75    4.66
   1  -9 -10    5.34    4.25
  -1   9  10   14.36    4.38
  -1   9  10    8.99    4.38
  -1  -9  10   21.64    4.63
   2  -9 -10    7.60    3.72
  -2   9  10    4.64    3.54
  -2   9  10    4.43    3.53
  -2  -9  10    6.83    3.78
   3  -9 -10    3.53    3.18
  -3   9  10    4.68    3.71
  -3   9  10   -1.71    3.29
  -3  -9  10   -0.89    2.69
   4  -9 -10   25.46    5.55
  -4   9  10   21.54    5.89
  -4  -9  10   22.12    5.20
   5  -9 -10   -2.55    3.13
  -5   9  10    4.18    3.82
  -5  -9  10    0.36    2.40
   6  -9 -10  126.17   14.63
  -6   9  10  153.34   15.16
  -6  -9  10  122.87   14.16
   7  -9 -10   52.44    8.66
  -7   9  10   67.72    9.16
  -7  -9  10   54.28    8.19
   8  -9 -10   -0.99    2.13
  -8   9  10    1.13    3.19
  -8  -9  10    3.62    2.96
   9  -9 -10    6.07    3.26
  -9   9  10    4.01    3.43
  -9  -9  10    2.06    3.58
  -9  -9  10    6.41    3.49
  10  -9 -10   12.91    3.89
 -10   9  10    3.56    3.98
 -10  -9  10    7.74    4.67
 -10  -9  10   12.12    4.11
  11  -9 -10    5.17    3.95
 -11   9  10   17.06    4.10
 -11  -9  10    1.68    4.77
 -11  -9  10   12.03    4.47
   1 -10 -10    1.58    2.63
  -1  10  10    0.35    2.63
  -1  10  10   -5.59    2.84
  -1 -10  10    4.83    2.63
  -1 -10  10   -1.90    3.15
   2 -10 -10   38.76    6.61
  -2  10  10   34.45    7.18
  -2  10  10   23.51    7.47
  -2 -10  10   36.79    6.57
  -2 -10  10   40.19    6.70
   3 -10 -10    6.93    4.27
  -3  10  10   14.56    4.74
  -3  10  10   10.88    4.28
  -3 -10  10   10.13    4.12
  -3 -10  10   13.01    3.96
   4 -10 -10   82.21   10.47
  -4  10  10   79.45   10.93
  -4 -10  10   80.91   10.71
  -4 -10  10   80.26   10.29
   5 -10 -10   10.64    4.01
  -5  10  10    8.62    4.90
  -5 -10  10    7.35    3.72
  -5 -10  10    5.05    3.49
   6 -10 -10    6.09    3.83
  -6  10  10    9.84    4.72
  -6 -10  10    9.66    3.57
  -6 -10  10    2.49    3.59
   7 -10 -10   32.66    6.67
  -7  10  10   30.08    6.87
  -7 -10  10   44.50    6.96
  -7 -10  10   36.09    6.49
   8 -10 -10   54.22    7.98
  -8  10  10   42.25    8.06
  -8 -10  10   49.37    8.44
  -8 -10  10   56.35    7.86
   9 -10 -10   25.21    5.42
  -9  10  10   12.83    5.54
  -9 -10  10   30.11    5.57
  10 -10 -10   27.55    5.66
 -10  10  10   24.38    5.84
 -10 -10  10   37.48    6.13
 -10 -10  10    9.17    6.41
 -10 -10  10   27.58    6.47
  11 -10 -10   32.48    7.48
 -11  10  10   32.83    7.49
 -11 -10  10   67.48    8.67
   1 -11 -10    7.27    3.09
  -1  11  10    3.17    3.78
  -1  11  10   -0.71    2.95
  -1 -11  10   -1.30    2.88
  -1 -11  10    2.78    3.42
   2 -11 -10    7.21    3.69
  -2  11  10    0.30    4.26
  -2  11  10    8.95    3.69
  -2 -11  10    7.22    3.41
  -2 -11  10    6.98    3.86
   3 -11 -10    5.08    3.18
  -3  11  10    0.28    3.76
  -3  11  10    2.95    3.06
  -3 -11  10    1.82    3.33
  -3 -11  10   -0.56    2.77
   4 -11 -10    7.34    3.38
  -4  11  10    1.26    4.48
  -4 -11  10    2.62    2.93
  -4 -11  10    1.61    3.42
   5 -11 -10   15.37    5.04
  -5  11  10   19.62    5.92
  -5 -11  10   19.15    4.72
  -5 -11  10   16.88    4.96
   6 -11 -10    1.84    3.41
  -6  11  10    4.95    3.98
  -6 -11  10    3.65    3.39
  -6 -11  10    3.25    2.76
   7 -11 -10    3.03    3.47
  -7  11  10    5.91    3.68
  -7 -11  10    7.16    3.69
  -7 -11  10    4.36    3.42
   8 -11 -10   26.91    6.28
  -8  11  10   18.10    6.09
  -8 -11  10   44.25    6.46
  -8 -11  10   38.83    6.31
   9 -11 -10    3.64    2.65
  -9  11  10    6.40    3.59
  -9 -11  10    8.94    3.39
  -9 -11  10   -1.26    3.57
  10 -11 -10    1.83    3.07
 -10  11  10    3.90    3.43
 -10 -11  10    7.51    4.20
 -10 -11  10   -1.33    4.49
   1 -12 -10    7.69    3.67
  -1  12  10    9.67    4.21
  -1  12  10    8.53    3.62
  -1 -12  10   -0.03    3.47
  -1 -12  10    5.45    3.44
   2 -12 -10   12.29    4.36
  -2  12  10    8.96    4.91
  -2  12  10    8.34    4.60
  -2 -12  10   13.15    4.18
  -2 -12  10   15.66    4.16
   3 -12 -10    6.18    3.62
  -3  12  10    1.31    4.69
  -3  12  10    3.02    3.49
  -3 -12  10    4.67    3.29
  -3 -12  10    9.41    3.74
   4 -12 -10    4.68    3.64
  -4  12  10    9.63    4.73
  -4 -12  10    3.31    3.34
  -4 -12  10    5.44    3.27
   5 -12 -10   10.39    3.76
  -5  12  10    8.58    4.76
  -5 -12  10    0.80    3.76
   6 -12 -10   15.27    4.30
  -6  12  10    9.64    4.49
  -6 -12  10   11.16    4.43
  -6 -12  10    8.24    4.16
   7 -12 -10   16.51    5.22
  -7  12  10   18.81    5.59
  -7 -12  10   23.45    5.55
  -7 -12  10   26.58    5.28
   8 -12 -10    4.80    2.77
  -8  12  10    1.63    3.20
  -8 -12  10    0.22    3.13
  -8 -12  10   -0.39    3.11
   1 -13 -10   13.77    4.27
  -1  13  10    9.77    5.03
  -1  13  10    6.48    4.28
  -1 -13  10   12.81    4.11
  -1 -13  10   10.61    4.08
   2 -13 -10    1.88    3.15
  -2  13  10   -1.01    4.32
  -2  13  10    2.64    3.13
  -2 -13  10    3.99    3.48
  -2 -13  10    2.01    3.40
   3 -13 -10   -0.51    3.06
  -3  13  10    6.88    4.30
  -3  13  10    0.83    3.01
  -3 -13  10    2.94    3.38
  -3 -13  10   -3.03    2.76
   4 -13 -10    5.68    4.13
  -4  13  10    5.90    5.16
  -4  13  10   13.78    4.06
  -4 -13  10   10.42    4.35
  -4 -13  10   13.29    4.29
   5 -13 -10    4.52    3.63
  -5  13  10    8.03    3.89
  -5 -13  10    1.06    3.84
  -5 -13  10    9.08    3.76
   6 -13 -10    4.92    4.41
  -6  13  10   12.88    4.67
  -6 -13  10   13.82    4.58
  -6 -13  10   17.35    4.39
   7 -13 -10   -2.64    2.84
  -7  13  10   -1.73    3.34
  -7 -13  10    4.42    3.26
  -7 -13  10    6.87    3.20
   2 -14 -10   15.65    5.50
  -2  14  10   25.53    6.58
  -2  14  10   29.28    5.78
  -2 -14  10   20.91    5.65
  -2 -14  10   23.17    5.46
   3 -14 -10    0.83    3.29
  -3  14  10    1.45    4.11
  -3  14  10    2.04    3.28
  -3 -14  10    5.43    3.01
  -3 -14  10    2.58    3.56
   4 -14 -10    6.27    3.31
  -4  14  10   -0.05    3.53
  -4  14  10    0.69    3.31
   1   0  -9   -2.62    1.95
  -1   0   9    2.28    2.10
   2   0  -9    1.80    2.18
  -2   0   9   -0.28    2.33
   3   0  -9    0.30    2.32
  -3   0   9    2.92    2.53
   4   0  -9   -1.60    1.80
  -4   0   9   -0.35    2.16
   5   0  -9    4.94    2.40
  -5   0   9    1.27    2.61
  -5   0   9    0.41    2.11
   6   0  -9    0.01    2.05
  -6   0   9    1.68    2.31
   7   0  -9   -0.05    1.93
  -7   0   9   -0.21    2.15
   8   0  -9   -2.36    2.39
  -8   0   9   -2.46    2.57
   9   0  -9   -2.83    2.77
  -9   0   9    2.97    2.94
  10   0  -9    0.80    2.87
 -10   0   9    2.12    3.17
  11   0  -9    1.63    3.47
 -11   0   9    8.34    4.18
  12   0  -9    1.48    3.06
 -12   0   9    1.52    3.18
  13   0  -9   -4.56    2.77
 -13   0   9    0.46    2.65
 -13   0   9    1.63    2.05
  14   0  -9    4.95    3.98
 -14   0   9    3.15    4.04
 -14   0   9    3.71    2.96
  15   0  -9   -5.27    4.34
 -15   0   9    1.29    4.43
 -15   0   9   -1.39    3.36
   1  -1  -9  196.10   19.49
  -1   1   9  200.01   19.60
  -1  -1   9  193.43   19.52
   1   1  -9  214.56   19.78
   2  -1  -9   94.32   11.36
  -2   1   9   86.92   11.35
  -2  -1   9  102.26   11.41
   2   1  -9   99.02   11.58
   3  -1  -9   53.52    7.90
  -3   1   9   52.53    7.87
  -3  -1   9   51.74    7.76
   3   1  -9   54.02    7.86
   4  -1  -9  133.80   13.70
  -4   1   9  110.58   13.43
  -4  -1   9  125.79   13.36
   4   1  -9  122.36   13.55
   5  -1  -9  151.80   15.41
  -5   1   9  146.97   15.18
  -5  -1   9  147.48   15.05
  -5  -1   9  111.15   21.01
   5   1  -9  159.86   15.41
   6  -1  -9   -0.14    2.74
  -6   1   9    3.07    2.76
  -6  -1   9    2.75    2.63
  -6  -1   9    4.62    2.48
   6   1  -9    7.94    2.54
   7  -1  -9   11.54    3.64
  -7   1   9    7.60    3.94
  -7  -1   9   10.16    3.49
  -7  -1   9    7.92    3.77
   7   1  -9   13.87    3.82
   8  -1  -9   32.56    6.29
  -8   1   9   32.75    6.05
  -8  -1   9   41.04    6.23
  -8  -1   9   35.01    7.49
   8   1  -9   33.41    6.37
   9  -1  -9  105.11   11.21
  -9   1   9   88.16   10.90
  -9  -1   9   86.18   10.90
  -9  -1   9   74.54   14.18
   9   1  -9   89.87   11.09
  10  -1  -9   51.50    7.20
 -10   1   9   38.84    6.97
 -10  -1   9   41.70    6.96
 -10  -1   9   30.19    8.13
  10   1  -9   38.65    6.96
  11  -1  -9   -5.19    2.66
 -11   1   9   -6.86    3.64
 -11  -1   9    3.63    2.73
 -11  -1   9   -1.04    2.26
  11   1  -9    0.14    2.88
  12  -1  -9   36.22    6.99
 -12   1   9   37.67    6.85
 -12  -1   9   39.70    6.79
 -12  -1   9   38.81    7.73
  12   1  -9   38.17    6.98
  13  -1  -9    5.27    3.36
 -13   1   9    6.07    3.22
 -13  -1   9    3.60    3.16
 -13  -1   9    4.40    3.43
  13   1  -9   -2.65    3.55
  14  -1  -9   31.59    6.87
 -14   1   9   26.98    6.67
 -14  -1   9   33.87    6.37
 -14  -1   9   44.78    7.39
  14   1  -9   25.87    6.51
  15  -1  -9   -1.55    3.06
 -15  -1   9    1.20    4.41
 -15  -1   9    0.10    4.22
  15   1  -9    1.59    3.37
   1  -2  -9  208.31   19.86
  -1   2   9  206.93   19.97
  -1  -2   9  194.21   19.88
   1   2  -9  215.89   20.16
   2  -2  -9   77.70    9.69
  -2   2   9   65.88    9.70
  -2  -2   9   75.83    9.60
   2   2  -9   78.42    9.85
   3  -2  -9   33.93    6.00
  -3   2   9   28.99    6.05
  -3  -2   9   29.07    5.90
   3   2  -9   37.28    6.02
   4  -2  -9   39.99    6.82
  -4   2   9   36.91    6.82
  -4  -2   9   47.10    6.69
   4   2  -9   40.91    6.79
   5  -2  -9   48.68    6.90
  -5   2   9   43.50    6.79
  -5  -2   9   37.91    6.68
  -5  -2   9   30.92    7.84
   5   2  -9   45.62    6.81
   6  -2  -9   -2.61    2.36
  -6   2   9    4.56    2.52
  -6  -2   9    3.23    2.31
  -6  -2   9   -1.66    2.02
   6   2  -9    1.32    2.11
   7  -2  -9   39.30    6.54
  -7   2   9   28.50    6.39
  -7  -2   9   43.88    6.35
  -7  -2   9   27.63    7.62
   7   2  -9   46.19    6.70
   8  -2  -9    0.19    2.38
  -8   2   9    3.05    2.37
  -8  -2   9    0.06    2.48
  -8  -2   9    4.57    2.18
   8   2  -9   -0.94    2.40
   9  -2  -9   68.72    8.97
  -9   2   9   59.20    9.02
  -9  -2   9   56.43    8.62
  -9  -2   9   58.82   10.86
   9   2  -9   62.61    8.69
  10  -2  -9    7.62    4.40
 -10   2   9    6.55    3.88
 -10  -2   9    5.35    4.20
 -10  -2   9    7.13    3.63
  11  -2  -9    6.10    3.15
 -11   2   9    0.52    3.22
 -11  -2   9   -1.68    3.73
 -11  -2   9   -2.51    2.88
  11   2  -9    3.33    2.86
  12  -2  -9   31.39    6.55
 -12   2   9   35.73    6.44
 -12  -2   9   34.75    6.36
 -12  -2   9   32.53    7.31
  12   2  -9   30.98    6.42
  13  -2  -9   42.51    6.53
 -13   2   9   29.00    6.17
 -13  -2   9   25.80    6.41
 -13  -2   9   43.48    7.51
  13   2  -9   24.91    6.16
  14  -2  -9    6.97    3.95
 -14   2   9    4.65    3.30
 -14  -2   9   -1.21    3.99
 -14  -2   9    8.41    3.31
  14   2  -9   -3.11    3.42
  15  -2  -9    5.97    3.61
 -15   2   9    4.86    4.52
 -15  -2   9    6.46    4.57
 -15  -2   9    2.19    3.92
  15   2  -9    0.65    4.41
   1  -3  -9   -2.64    2.29
  -1   3   9    4.02    2.71
  -1  -3   9   -1.73    2.04
   1   3  -9    4.27    2.13
   2  -3  -9  148.90   14.85
  -2   3   9  142.82   14.84
  -2   3   9  118.60   19.90
  -2  -3   9  127.53   14.68
   2   3  -9  152.63   14.95
   3  -3  -9   31.92    5.59
  -3   3   9   28.07    5.76
  -3  -3   9   27.65    5.57
   3   3  -9   26.44    5.67
   4  -3  -9  124.02   12.92
  -4   3   9  113.98   12.85
  -4  -3   9  114.75   12.69
   4   3  -9  104.93   13.04
   5  -3  -9   12.33    3.43
  -5   3   9   11.18    3.52
  -5  -3   9    4.12    3.60
  -5  -3   9    8.54    3.23
   5   3  -9    5.10    3.18
   6  -3  -9   59.54    8.69
  -6   3   9   56.06    8.62
  -6  -3   9   70.96    8.67
  -6  -3   9   48.37   10.53
   6   3  -9   72.71    8.83
   7  -3  -9    9.11    3.79
  -7   3   9    9.38    3.73
  -7  -3   9   12.47    3.77
  -7  -3   9   10.37    3.70
   7   3  -9   12.69    3.97
   8  -3  -9   -0.35    2.70
  -8   3   9    2.53    2.70
  -8  -3   9    4.19    3.06
  -8  -3   9    7.60    2.61
   8   3  -9    2.30    2.96
   9  -3  -9    4.22    3.39
  -9   3   9    3.09    3.06
  -9  -3   9    5.34    3.74
  -9  -3   9   10.52    3.76
   9   3  -9    6.28    3.59
  10  -3  -9    1.91    3.40
 -10   3   9    9.56    4.18
 -10  -3   9   -2.96    3.18
 -10  -3   9    2.16    3.48
  10   3  -9    1.41    2.46
  11  -3  -9   17.96    5.08
 -11   3   9   26.65    4.99
 -11  -3   9   15.91    5.20
 -11  -3   9   19.17    5.64
  11   3  -9    7.94    4.46
  12  -3  -9    6.10    4.05
 -12   3   9    0.63    3.56
 -12  -3   9    4.64    3.28
  12   3  -9    2.25    2.87
  13  -3  -9   33.31    5.88
 -13   3   9   22.52    5.91
 -13  -3   9   24.02    5.78
 -13  -3   9   33.61    6.37
  13   3  -9   15.32    5.48
  14  -3  -9    4.22    3.41
 -14   3   9    5.65    3.98
 -14  -3   9   -1.59    4.45
 -14  -3   9    2.33    3.82
  14   3  -9    2.87    3.93
  15  -3  -9   12.88    4.37
 -15  -3   9    7.07    4.91
 -15  -3   9   13.77    4.60
  15   3  -9    7.86    4.84
   1  -4  -9  993.58   77.28
  -1   4   9  972.51   77.32
  -1   4   9 1017.26  122.72
  -1  -4   9  982.82   77.19
   1   4  -9  953.89   77.30
   2  -4  -9    3.67    2.87
  -2   4   9    7.11    3.34
  -2   4   9    6.73    2.86
  -2  -4   9    7.17    2.75
   2   4  -9    2.57    2.81
   3  -4  -9   19.08    4.27
  -3   4   9   12.76    4.41
  -3  -4   9   14.98    4.00
   3   4  -9   13.43    4.31
   4  -4  -9   47.92    7.04
  -4   4   9   42.84    7.12
  -4  -4   9   41.08    6.89
   4   4  -9   43.75    7.07
   5  -4  -9  127.42   13.84
  -5   4   9  124.67   13.83
  -5  -4   9  120.45   13.54
  -5  -4   9   97.52   18.75
   5   4  -9  155.90   14.13
   6  -4  -9   59.37    8.15
  -6   4   9   43.90    8.07
  -6  -4   9   60.37    7.85
  -6  -4   9   42.70    9.86
   6   4  -9   68.37    8.36
   7  -4  -9    3.79    2.84
  -7   4   9   -1.45    2.90
  -7  -4   9    3.72    2.92
  -7  -4   9    8.05    2.75
   7   4  -9    7.11    3.62
   8  -4  -9  125.91   14.29
  -8   4   9  122.06   14.07
  -8  -4   9  117.51   19.17
   8   4  -9  157.36   14.36
   9  -4  -9   13.68    4.07
  -9   4   9   11.56    4.05
  -9  -4   9   13.28    4.48
  -9  -4   9   11.23    4.66
   9   4  -9   16.86    4.42
  10  -4  -9   54.08    7.36
 -10   4   9   40.46    6.79
 -10  -4   9   39.18    7.30
 -10  -4   9   34.72    8.23
  11  -4  -9   33.06    6.80
 -11   4   9   34.29    6.29
 -11  -4   9   30.87    6.37
 -11  -4   9   28.00    7.04
  11   4  -9   31.11    6.14
  12  -4  -9   10.39    4.05
 -12   4   9   -1.68    3.49
 -12  -4   9    1.22    3.75
 -12  -4   9    3.38    3.42
  12   4  -9    3.73    3.14
  13  -4  -9   12.85    4.58
 -13   4   9    7.71    3.73
 -13  -4   9    8.17    3.96
 -13  -4   9    7.03    3.65
  13   4  -9    2.58    3.67
  14  -4  -9   -0.86    3.59
 -14   4   9    3.19    3.57
 -14  -4   9    8.23    5.02
 -14  -4   9    3.57    3.13
  14   4  -9    6.24    3.41
  15  -4  -9   16.88    4.55
 -15  -4   9   11.07    5.00
  15   4  -9    0.50    4.39
   1  -5  -9   86.80   10.57
  -1   5   9   84.42   10.78
  -1   5   9   77.56   13.80
  -1  -5   9   84.80   10.57
   1   5  -9   91.97   10.55
   2  -5  -9   51.68    7.31
  -2   5   9   40.96    7.53
  -2   5   9   42.92    8.76
  -2  -5   9   48.32    7.20
   2   5  -9   50.49    7.41
   3  -5  -9  261.01   23.18
  -3   5   9  239.65   23.31
  -3  -5   9  245.31   23.12
   3   5  -9  255.55   23.22
   4  -5  -9   10.60    3.69
  -4   5   9    9.81    3.88
  -4  -5   9   12.40    3.81
   4   5  -9    8.66    4.27
   5  -5  -9   19.72    5.01
  -5   5   9   21.87    5.16
  -5  -5   9   24.65    4.91
  -5  -5   9   13.59    5.24
   5   5  -9   29.04    5.44
   6  -5  -9    3.01    3.70
  -6   5   9   10.55    3.49
  -6  -5   9    9.39    3.20
  -6  -5   9    3.17    3.40
   6   5  -9    9.17    3.48
   7  -5  -9   12.32    4.21
  -7   5   9   15.58    4.25
  -7  -5   9   14.85    4.14
  -7  -5   9   10.46    4.57
   7   5  -9   19.44    4.41
   8  -5  -9    1.48    2.92
  -8   5   9    6.50    3.09
  -8  -5   9    6.83    3.11
  -8  -5   9    5.50    2.99
   8   5  -9    3.79    3.57
   9  -5  -9   74.88   10.60
  -9   5   9   72.53   10.56
  -9  -5   9   95.79   10.46
  -9  -5   9   89.14   13.85
   9   5  -9   99.26   10.89
  10  -5  -9   26.28    5.70
 -10   5   9   22.62    5.57
 -10  -5   9   39.12    6.98
  10   5  -9   28.17    5.89
  11  -5  -9    7.01    3.93
 -11   5   9   10.54    3.94
 -11  -5   9    6.21    4.03
 -11  -5   9    7.62    3.96
  11   5  -9    2.70    3.22
  12  -5  -9   79.76    9.39
 -12  -5   9   66.06    9.31
 -12  -5   9   68.89   11.34
  12   5  -9   47.05    9.02
  13  -5  -9   -2.61    3.71
 -13   5   9    2.10    3.25
 -13  -5   9    3.72    3.70
 -13  -5   9   10.41    3.70
  13   5  -9    4.14    3.65
  14  -5  -9   19.18    4.88
 -14   5   9   20.48    4.86
 -14  -5   9    1.58    5.22
 -14  -5   9   14.08    4.84
  14   5  -9    5.97    4.35
  15  -5  -9   -1.42    3.70
 -15  -5   9    3.39    4.67
 -15  -5   9    2.70    3.45
  15   5  -9    1.48    3.12
   1  -6  -9   95.66   11.53
  -1   6   9  102.86   11.82
  -1   6   9   96.91   15.30
  -1  -6   9   97.35   11.48
   2  -6  -9    0.42    1.90
  -2   6   9   -0.13    2.82
  -2   6   9    3.94    2.23
  -2  -6   9    4.14    2.05
   2   6  -9   -0.20    2.12
   3  -6  -9   55.38    8.54
  -3   6   9   54.84    8.80
  -3  -6   9   65.70    8.55
   3   6  -9   70.99    8.98
   4  -6  -9  380.56   33.68
  -4   6   9  342.67   33.85
  -4  -6   9  412.05   33.60
   4   6  -9  423.84   33.62
   5  -6  -9  316.79   30.01
  -5   6   9  309.43   30.07
  -5  -6   9  375.93   29.75
   5   6  -9  356.62   29.89
   6  -6  -9    9.43    3.69
  -6   6   9    4.32    3.81
  -6  -6   9   13.00    3.85
  -6  -6   9    7.11    3.67
   6   6  -9   17.01    4.03
   7  -6  -9    7.33    2.82
  -7   6   9    2.79    3.00
  -7  -6   9    3.79    3.23
  -7  -6   9    1.59    3.10
   7   6  -9    3.67    3.17
   8  -6  -9   20.21    5.20
  -8   6   9   21.59    5.28
  -8  -6   9   28.37    5.13
  -8  -6   9   21.35    5.97
   8   6  -9   27.34    5.13
   9  -6  -9   54.22    8.47
  -9   6   9   54.35    8.57
  -9  -6   9   67.28    8.45
  -9  -6   9   55.82   10.43
   9   6  -9   62.77    8.45
  10  -6  -9   14.93    4.75
 -10   6   9   14.78    5.01
 -10  -6   9   28.72    5.23
 -10  -6   9   16.02    5.13
  10   6  -9   20.91    4.80
  11  -6  -9   10.21    4.52
 -11   6   9   12.23    5.01
 -11  -6   9   13.54    4.38
 -11  -6   9    8.41    4.43
  11   6  -9   10.92    3.88
  12  -6  -9    2.21    3.70
 -12   6   9   -2.13    3.31
 -12  -6   9    4.44    3.80
 -12  -6   9    6.23    3.69
  12   6  -9    0.09    2.60
  13  -6  -9    4.48    3.54
 -13   6   9    1.35    3.14
 -13  -6   9   -1.41    3.64
 -13  -6   9    1.22    4.12
  13   6  -9    0.30    3.04
  14  -6  -9    1.35    3.58
 -14   6   9    7.23    4.05
 -14  -6   9   -5.26    3.36
 -14  -6   9    0.81    4.35
  14   6  -9    2.45    3.31
   1  -7  -9    3.86    2.24
  -1   7   9    1.99    2.79
  -1   7   9   -0.10    2.24
  -1  -7   9   -1.25    2.02
   2  -7  -9  167.98   17.69
  -2   7   9  162.49   18.03
  -2   7   9  169.60   24.99
  -2  -7   9  210.22   17.84
   3  -7  -9   26.50    6.13
  -3   7   9   38.41    6.78
  -3  -7   9   38.99    6.26
   4  -7  -9    4.75    3.20
  -4   7   9    6.93    3.55
  -4  -7   9    8.27    3.32
   5  -7  -9    8.35    3.57
  -5   7   9    6.22    3.82
  -5  -7   9   13.65    3.57
   5   7  -9    9.85    3.73
   6  -7  -9  237.08   22.59
  -6   7   9  204.38   22.64
  -6  -7   9  271.55   22.27
  -6  -7   9  201.49   32.76
   6   7  -9  274.34   22.42
   7  -7  -9   32.67    6.65
  -7   7   9   34.62    6.81
  -7  -7   9   51.29    6.64
  -7  -7   9   34.92    7.79
   7   7  -9   40.64    6.75
   8  -7  -9   -1.11    2.51
  -8   7   9    0.17    2.74
  -8  -7   9    1.39    2.76
  -8  -7   9    1.12    2.57
   8   7  -9    8.75    3.05
   9  -7  -9    4.07    3.16
  -9   7   9    5.33    3.07
  -9  -7   9    2.47    3.33
  -9  -7   9    7.53    3.30
   9   7  -9    1.66    3.16
  10  -7  -9   23.79    5.39
 -10   7   9   20.37    5.24
 -10  -7   9   26.85    5.65
 -10  -7   9   24.14    6.17
  10   7  -9   26.74    5.29
  11  -7  -9    5.36    3.15
 -11   7   9   -1.92    2.80
 -11  -7   9    5.09    3.16
 -11  -7   9   10.37    3.05
  11   7  -9    0.39    2.68
  12  -7  -9    1.76    3.37
 -12   7   9   -2.29    3.05
 -12  -7   9   -1.30    2.25
  12   7  -9    0.93    2.89
  13  -7  -9    2.61    2.99
 -13   7   9   -4.00    2.65
 -13  -7   9   -7.87    3.04
 -13  -7   9   -3.98    1.67
  14  -7  -9    6.60    4.49
 -14   7   9   -0.36    5.09
 -14  -7   9    3.12    2.84
   1  -8  -9    0.77    3.30
  -1   8   9   10.53    3.75
  -1   8   9   10.25    3.74
  -1  -8   9   11.36    4.05
   2  -8  -9   31.70    6.26
  -2   8   9   29.32    6.49
  -2   8   9   37.31    7.22
  -2  -8   9   38.28    6.25
   3  -8  -9   13.45    4.15
  -3   8   9   12.03    4.55
  -3  -8   9   18.33    4.29
   4  -8  -9   61.63    8.92
  -4   8   9   56.13    9.18
  -4  -8   9   77.87    8.91
   5  -8  -9   23.03    5.21
  -5   8   9   19.28    5.46
  -5  -8   9   30.92    5.45
   6  -8  -9   -5.91    1.83
  -6   8   9   -1.27    2.20
  -6  -8   9    0.49    1.64
   7  -8  -9   41.29    7.23
  -7   8   9   39.48    7.44
  -7  -8   9   58.90    7.16
  -7  -8   9   40.68    8.66
   8  -8  -9    1.26    2.50
  -8   8   9    1.67    3.00
  -8  -8   9    2.63    2.36
  -8  -8   9    4.45    2.75
   9  -8  -9   12.53    4.27
  -9   8   9   11.54    4.27
  -9  -8   9   17.08    4.38
  -9  -8   9   15.01    4.55
  10  -8  -9    3.36    2.90
 -10   8   9    3.59    2.59
 -10  -8   9    1.33    3.00
 -10  -8   9   -2.47    2.86
  11  -8  -9   27.22    5.66
 -11   8   9   20.19    5.65
 -11  -8   9   27.89    6.02
 -11  -8   9   27.40    6.41
  12  -8  -9    1.34    3.80
 -12   8   9    6.02    3.49
 -12  -8   9    4.08    3.53
 -12  -8   9    1.95    2.98
  13  -8  -9   -3.80    3.39
 -13   8   9   -1.33    3.71
 -13  -8   9    5.40    2.37
  14  -8  -9   -6.96    4.36
 -14   8   9    4.13    4.14
 -14  -8   9    6.54    3.12
   1  -9  -9   28.04    5.47
  -1   9   9   18.99    5.95
  -1   9   9   29.79    6.62
  -1  -9   9   33.71    5.72
   2  -9  -9   27.77    6.18
  -2   9   9   34.28    6.65
  -2   9   9   38.37    7.35
  -2  -9   9   40.81    6.62
   3  -9  -9  164.25   17.08
  -3   9   9  153.31   17.44
  -3  -9   9  188.09   17.21
   4  -9  -9   68.15    9.69
  -4   9   9   67.07    9.97
  -4  -9   9   88.42    9.69
   5  -9  -9   10.01    3.08
  -5   9   9    4.74    2.95
  -5  -9   9    3.52    3.09
   6  -9  -9  117.02   13.75
  -6   9   9  115.10   14.08
  -6  -9   9  142.66   13.52
   7  -9  -9   -3.16    2.37
  -7   9   9    4.18    2.84
  -7  -9   9    2.87    2.56
   8  -9  -9   54.87    8.69
  -8   9   9   51.40    8.77
  -8  -9   9   83.09    8.57
  -8  -9   9   57.00   10.76
   9  -9  -9    7.33    3.37
  -9   9   9   -2.02    3.67
  -9  -9   9    9.23    3.00
  -9  -9   9    5.22    3.27
  10  -9  -9   51.50    7.83
 -10   9   9   42.49    7.87
 -10  -9   9   56.94    9.25
  11  -9  -9   19.44    4.77
 -11   9   9   19.81    4.80
 -11  -9   9    9.64    5.10
 -11  -9   9   19.30    5.10
  12  -9  -9    0.15    2.78
 -12   9   9    4.57    2.81
 -12  -9   9   -3.36    2.29
  13  -9  -9    3.32    3.75
 -13   9   9    7.43    3.88
 -13  -9   9   -3.94    3.38
   1 -10  -9    0.61    2.47
  -1  10   9    0.64    3.03
  -1  10   9    1.91    2.99
  -1 -10   9    6.20    2.88
   2 -10  -9  181.73   19.87
  -2  10   9  208.84   20.37
  -2  10   9  199.00   28.30
  -2 -10   9  235.46   20.01
   3 -10  -9   28.35    6.11
  -3  10   9   27.13    6.45
  -3 -10   9   40.07    6.49
  -3 -10   9   38.98    6.22
   4 -10  -9   12.19    3.77
  -4  10   9    8.26    4.17
  -4 -10   9   13.55    3.93
  -4 -10   9   11.80    3.86
   5 -10  -9   14.37    3.94
  -5  10   9    7.26    4.33
  -5 -10   9   14.18    4.41
  -5 -10   9   14.22    3.94
   6 -10  -9  173.74   20.16
  -6  10   9  199.03   20.57
  -6 -10   9  241.42   20.44
  -6 -10   9  224.88   20.02
   7 -10  -9   73.54   10.56
  -7  10   9   69.27   10.80
  -7 -10   9  109.65   10.85
  -7 -10   9   89.95   10.39
   8 -10  -9   -3.15    3.09
  -8  10   9    7.43    3.41
  -8 -10   9    5.99    2.90
   9 -10  -9   32.58    5.93
  -9  10   9   29.18    6.09
  -9 -10   9   32.36    5.82
  -9 -10   9   25.52    5.74
  -9 -10   9   24.63    6.64
  10 -10  -9   40.58    6.58
 -10  10   9   39.23    6.74
 -10 -10   9   35.84    6.57
 -10 -10   9   17.96    6.64
 -10 -10   9   46.76    7.31
  11 -10  -9    0.39    2.76
 -11  10   9    1.71    2.95
 -11 -10   9    0.71    2.96
  12 -10  -9    3.39    3.11
 -12  10   9    3.07    3.17
 -12 -10   9    3.42    3.20
   1 -11  -9   14.54    4.44
  -1  11   9   16.72    4.89
  -1  11   9   22.45    5.25
  -1 -11   9   17.64    4.91
  -1 -11   9   18.25    4.70
   2 -11  -9    0.03    2.79
  -2  11   9    4.63    3.25
  -2  11   9    4.79    3.30
  -2 -11   9    5.94    2.96
  -2 -11   9    5.70    3.07
   3 -11  -9   24.20    5.43
  -3  11   9   23.16    5.84
  -3 -11   9   32.47    5.57
   4 -11  -9   12.46    3.83
  -4  11   9   10.31    4.35
  -4 -11   9   13.60    3.91
  -4 -11   9   12.16    3.94
   5 -11  -9   67.67   10.47
  -5  11   9   84.42   10.97
  -5 -11   9  101.45   10.63
   6 -11  -9    1.06    2.95
  -6  11   9    4.28    3.48
  -6 -11   9    0.82    2.91
  -6 -11   9    3.85    2.84
   7 -11  -9   46.10    8.18
  -7  11   9   45.72    8.43
  -7 -11   9   72.98    8.17
   8 -11  -9    4.75    3.13
  -8  11   9    5.96    3.50
  -8 -11   9    1.30    2.70
  -8 -11   9    3.87    3.06
   9 -11  -9   99.33   11.05
  -9  11   9   95.59   11.28
  -9 -11   9  120.80   11.27
  -9 -11   9   43.03   10.84
  10 -11  -9    5.14    3.17
 -10  11   9    4.00    3.43
 -10 -11   9    3.03    3.44
  11 -11  -9   -0.76    2.38
 -11  11   9   -1.07    2.62
 -11 -11   9   -1.45    2.59
  12 -11  -9    2.25    2.61
 -12  11   9   -2.09    2.76
 -12 -11   9    0.67    2.81
   1 -12  -9    8.80    3.93
  -1  12   9   17.54    4.44
  -1  12   9   14.13    4.40
  -1 -12   9   13.69    4.59
  -1 -12   9   13.09    4.24
   2 -12  -9   21.76    5.30
  -2  12   9   22.41    5.29
  -2  12   9   15.60    5.48
  -2 -12   9   24.69    5.02
  -2 -12   9   18.96    5.33
   3 -12  -9   35.06    7.09
  -3  12   9   52.03    8.01
  -3 -12   9   40.94    6.89
  -3 -12   9   36.78    7.11
   4 -12  -9   46.08    7.14
  -4  12   9   35.92    8.09
  -4 -12   9   45.51    7.01
  -4 -12   9   39.00    6.93
   5 -12  -9    2.94    2.61
  -5  12   9    2.36    3.66
  -5 -12   9    1.05    2.78
  -5 -12   9   -5.62    2.71
   6 -12  -9   19.26    5.02
  -6  12   9   12.63    5.39
  -6 -12   9   28.93    5.18
  -6 -12   9   20.99    4.95
   7 -12  -9   13.99    4.85
  -7  12   9   13.24    5.23
  -7 -12   9   30.89    4.93
  -7 -12   9   18.00    4.84
   8 -12  -9    5.28    3.57
  -8  12   9    4.47    3.98
  -8 -12   9   12.56    3.98
  -8 -12   9    8.06    3.44
   9 -12  -9    3.71    3.32
  -9  12   9   12.00    3.83
  -9 -12   9    8.37    3.58
  -9 -12   9    0.05    3.36
  10 -12  -9    0.54    2.73
 -10  12   9    2.48    3.04
  11 -12  -9    3.26    2.75
 -11  12   9   -2.37    3.00
 -11 -12   9    3.68    2.73
   1 -13  -9   -3.35    3.10
  -1  13   9    7.66    4.20
  -1  13   9   -0.78    2.92
  -1 -13   9    1.07    2.61
  -1 -13   9    0.71    3.22
   2 -13  -9   -0.63    3.10
  -2  13   9   -5.70    4.27
  -2  13   9    6.65    2.95
  -2 -13   9    4.05    3.13
  -2 -13   9    1.04    2.69
   3 -13  -9    6.00    4.36
  -3  13   9    6.19    4.87
  -3  13   9    6.07    3.56
  -3 -13   9    8.65    3.40
   4 -13  -9   13.58    4.45
  -4  13   9   17.87    5.23
  -4 -13   9   13.52    4.51
  -4 -13   9   11.33    4.53
   5 -13  -9    9.91    4.12
  -5  13   9   13.19    4.63
  -5 -13   9   11.90    4.26
  -5 -13   9   13.88    4.27
   6 -13  -9    5.38    2.99
  -6  13   9    2.35    3.50
  -6 -13   9    1.73    3.30
   7 -13  -9   42.42    7.44
  -7  13   9   35.20    7.89
  -7 -13   9   60.69    7.76
   8 -13  -9    3.41    2.93
  -8  13   9    8.38    3.52
  -8 -13   9    0.73    3.49
  -8 -13   9   -1.09    3.06
   9 -13  -9    1.95    2.79
  -9  13   9    1.88    2.52
  10 -13  -9    2.70    2.69
 -10  13   9   -0.58    3.00
   1 -14  -9   70.34    9.72
  -1  14   9   92.77   10.58
  -1  14   9   78.34   12.06
  -1 -14   9   56.38    9.48
  -1 -14   9   63.67    9.64
   2 -14  -9   11.78    4.00
  -2  14   9    9.03    5.00
  -2  14   9    8.48    3.95
  -2 -14   9    6.97    3.64
  -2 -14   9    4.54    3.66
   3 -14  -9   21.37    5.41
  -3  14   9   20.87    6.41
  -3  14   9   18.26    5.77
  -3 -14   9   24.29    5.49
  -3 -14   9   23.53    5.52
   4 -14  -9    1.23    2.91
  -4  14   9    4.09    3.32
  -4 -14   9   -0.50    3.40
  -4 -14   9    1.26    3.11
   5 -14  -9   11.07    4.16
  -5  14   9   12.92    4.67
  -5 -14   9   12.30    4.86
  -5 -14   9   12.52    4.34
   6 -14  -9    2.08    2.39
  -6  14   9   -3.21    3.15
  -6 -14   9    1.37    3.35
  -6 -14   9   -2.89    2.92
   7 -14  -9   -4.14    2.35
  -7  14   9   -0.19    3.09
  -7 -14   9    1.00    2.98
  -7 -14   9    1.19    2.65
   8 -14  -9   -2.09    2.20
  -8  14   9    2.76    2.84
  -8 -14   9   -8.66    2.98
  -8 -14   9    2.32    2.60
   9 -14  -9    1.24    2.82
  -9  14   9    3.08    3.30
   1 -15  -9    0.42    3.06
  -1  15   9    0.68    3.81
  -1  15   9    1.89    2.42
  -1 -15   9   -0.69    2.91
  -1 -15   9    2.51    3.28
   2 -15  -9   -3.48    3.21
  -2  15   9    3.80    3.50
  -2  15   9   -0.71    2.66
  -2 -15   9    4.72    3.58
  -2 -15   9    3.88    2.82
   3 -15  -9   13.38    4.76
  -3  15   9    6.86    5.01
  -3  15   9   13.23    4.92
  -3 -15   9   27.56    5.39
  -3 -15   9   15.27    4.61
   4 -15  -9   -0.25    1.92
  -4  15   9   -3.70    3.24
  -4 -15   9    6.11    3.65
  -4 -15   9    0.10    2.59
   5 -15  -9   -1.03    2.29
  -5  15   9   -6.12    3.05
  -5 -15   9    2.60    2.96
  -5 -15   9   -1.33    3.21
   6 -15  -9    4.74    3.08
  -6  15   9    2.07    3.78
  -6 -15   9    6.12    3.23
   7 -15  -9   -1.31    2.75
  -7  15   9    2.02    3.43
  -7 -15   9    2.74    3.83
  -7 -15   9    4.73    3.38
  -1  16   9   -1.17    2.26
   2 -16  -9    1.13    3.47
  -2  16   9   -4.12    4.20
  -2  16   9    2.14    2.32
  -2 -16   9    3.51    2.92
  -2 -16   9    2.23    2.90
   3 -16  -9   -1.02    3.08
  -3  16   9    3.22    3.25
  -3  16   9    1.72    2.27
  -3 -16   9    1.75    2.82
  -3 -16   9   -1.05    2.78
  -4  16   9    4.87    3.70
  -4  16   9    1.60    3.44
   1   0  -8  136.21   13.59
  -1   0   8  111.61   13.58
   2   0  -8  702.78   54.58
  -2   0   8  645.13   54.53
   3   0  -8  555.33   43.76
  -3   0   8  498.09   43.37
   4   0  -8   77.74    9.88
  -4   0   8   75.12    9.62
   5   0  -8   51.91    7.41
  -5   0   8   44.52    7.18
   6   0  -8  394.88   33.35
  -6   0   8  378.67   32.83
   7   0  -8  312.52   27.12
  -7   0   8  292.66   26.64
   8   0  -8  148.44   15.04
  -8   0   8  135.82   14.52
   9   0  -8  573.09   45.73
  -9   0   8  533.17   45.21
  10   0  -8  132.92   14.76
 -10   0   8  134.86   14.20
  11   0  -8   95.38   11.59
 -11   0   8   95.49   11.25
  13   0  -8    5.71    3.25
 -13   0   8    2.57    3.67
  14   0  -8    2.59    2.92
 -14   0   8    0.11    3.93
  15   0  -8    5.44    3.20
 -15   0   8    5.29    4.28
 -15   0   8   -3.22    4.10
  16   0  -8   81.06   12.17
 -16   0   8   87.22   13.15
 -16   0   8  134.83   15.58
   1  -1  -8   23.43    4.59
  -1   1   8   20.79    4.72
  -1  -1   8   13.71    4.51
   1   1  -8   18.19    4.62
   2  -1  -8   -3.65    1.85
  -2   1   8   -4.96    2.12
  -2  -1   8    3.92    1.75
   2   1  -8    2.37    1.92
   3  -1  -8  232.15   22.56
  -3   1   8  234.52   22.26
  -3  -1   8  248.65   22.35
   3   1  -8  244.40   22.46
   4  -1  -8    5.34    2.52
  -4   1   8    1.51    2.68
  -4  -1   8    1.55    2.62
  -4  -1   8    4.16    2.06
   4   1  -8    0.92    2.74
   5  -1  -8  131.05   13.69
  -5   1   8  120.51   13.41
  -5  -1   8  123.10   13.36
  -5  -1   8  102.71   18.47
   5   1  -8  144.68   13.85
   6  -1  -8    5.56    3.02
  -6   1   8    8.27    3.36
  -6  -1   8    5.23    2.87
  -6  -1   8    5.03    2.87
   6   1  -8    3.88    2.81
   7  -1  -8   61.35    7.72
  -7   1   8   47.49    7.43
  -7  -1   8   45.70    7.34
   7   1  -8   51.50    7.79
   8  -1  -8   53.19    7.82
  -8   1   8   47.71    7.48
  -8  -1   8   52.07    7.44
   8   1  -8   57.41    7.94
   9  -1  -8   18.12    4.13
  -9   1   8   12.64    4.03
  -9  -1   8   18.06    4.42
   9   1  -8    9.49    4.37
  10  -1  -8   10.83    3.70
 -10   1   8    6.86    3.73
 -10  -1   8    2.26    3.58
  11  -1  -8    9.25    3.54
 -11   1   8    7.65    4.12
 -11  -1   8    3.33    3.96
 -11  -1   8    6.01    3.17
  11   1  -8   -0.43    3.39
  12  -1  -8   17.90    5.67
 -12   1   8   22.38    5.28
 -12  -1   8   25.45    5.61
 -12  -1   8   23.31    5.88
  12   1  -8   20.89    5.55
  13  -1  -8    1.42    3.83
 -13   1   8    2.05    3.72
 -13  -1   8    6.10    3.11
 -13  -1   8    8.96    3.37
  13   1  -8    2.38    3.73
  14  -1  -8    6.47    3.33
 -14   1   8   -0.78    3.56
 -14  -1   8    5.29    4.08
 -14  -1   8    2.94    3.28
  14   1  -8    4.42    3.18
  15  -1  -8   17.35    5.76
 -15   1   8   26.06    6.06
 -15  -1   8   15.79    5.97
 -15  -1   8   29.37    6.42
  16  -1  -8   16.15    6.14
 -16   1   8   12.97    6.03
 -16  -1   8   23.70    7.07
 -16  -1   8   29.67    6.04
   1  -2  -8    6.23    3.56
  -1   2   8   10.20    3.44
  -1  -2   8    8.42    3.16
   1   2  -8    6.66    3.28
   2  -2  -8    0.64    2.42
  -2   2   8    4.52    2.84
  -2  -2   8    3.79    2.29
   2   2  -8    0.80    2.40
   3  -2  -8   68.28    8.23
  -3   2   8   47.10    8.19
  -3  -2   8   54.65    8.13
   3   2  -8   61.01    8.22
   4  -2  -8  156.67   15.57
  -4   2   8  153.72   15.43
  -4  -2   8  150.24   15.31
  -4  -2   8  124.67   21.26
   4   2  -8  158.75   15.61
   5  -2  -8  138.33   14.01
  -5   2   8  130.84   13.73
  -5  -2   8  125.78   13.62
  -5  -2   8  107.29   18.99
   5   2  -8  137.18   14.05
   6  -2  -8   95.05   10.26
  -6   2   8   78.49   10.01
  -6  -2   8   81.13    9.82
  -6  -2   8   61.49   13.05
   6   2  -8   85.64   10.28
   7  -2  -8    0.42    2.50
  -7   2   8    1.01    2.52
  -7  -2   8    2.73    2.27
  -7  -2   8    4.53    2.26
   7   2  -8    3.45    2.48
   8  -2  -8   40.78    6.70
  -8   2   8   39.01    6.47
  -8  -2   8   44.33    6.75
  -8  -2   8   34.09    7.87
   9  -2  -8    2.17    2.44
  -9   2   8    0.79    2.54
  -9  -2   8    1.14    2.91
  -9  -2   8    0.19    3.00
   9   2  -8    7.39    3.30
  10  -2  -8   52.62    7.70
 -10   2   8   42.37    7.43
 -10  -2   8   49.80    7.66
 -10  -2   8   43.43    9.09
  10   2  -8   49.76    7.65
  11  -2  -8   -0.13    3.16
 -11   2   8    2.28    3.23
 -11  -2   8    1.46    3.03
 -11  -2   8    1.89    2.83
  11   2  -8    5.78    2.70
  12  -2  -8    1.56    4.08
 -12  -2   8    6.50    3.72
  12   2  -8    4.56    2.92
  13  -2  -8    1.31    3.87
 -13   2   8    9.23    4.02
 -13  -2   8    5.73    3.83
 -13  -2   8    8.28    3.79
  13   2  -8    8.48    3.37
  14  -2  -8   17.83    5.21
 -14   2   8   17.66    5.12
 -14  -2   8   19.88    5.32
 -14  -2   8   18.77    5.30
  14   2  -8   14.34    5.06
  15  -2  -8   -0.39    3.72
 -15   2   8   -0.75    3.71
 -15  -2   8    3.69    4.12
 -15  -2   8   11.94    3.84
  15   2  -8    3.71    4.16
  16  -2  -8   11.19    4.86
 -16  -2   8   14.27    6.30
 -16  -2   8   18.56    5.12
  16   2  -8    7.59    5.26
   1  -3  -8  143.86   14.67
  -1   3   8  144.71   14.68
  -1   3   8  110.23   19.82
  -1  -3   8  142.43   14.58
   1   3  -8  139.67   14.76
   2  -3  -8    6.89    3.24
  -2   3   8    5.99    3.51
  -2  -3   8    8.04    3.02
   2   3  -8    8.75    3.19
   3  -3  -8  145.94   14.50
  -3   3   8  128.78   14.51
  -3  -3   8  131.46   14.46
   3   3  -8  140.02   14.71
   4  -3  -8    5.54    2.60
  -4   3   8    2.17    2.78
  -4  -3   8   -0.07    2.35
  -4  -3   8    0.31    2.00
   4   3  -8    3.83    2.23
   5  -3  -8   14.10    3.73
  -5   3   8    9.07    3.74
  -5  -3   8    9.87    3.78
  -5  -3   8    7.57    3.59
   5   3  -8   12.90    3.50
   6  -3  -8  237.91   21.28
  -6   3   8  217.78   21.03
  -6  -3   8  220.96   20.77
  -6  -3   8  193.93   30.47
   6   3  -8  245.58   21.26
   7  -3  -8    0.52    2.26
  -7   3   8   -1.36    2.78
  -7  -3   8    4.36    2.78
  -7  -3   8    1.80    2.17
   7   3  -8   -2.34    2.37
   8  -3  -8   93.96   10.92
  -8   3   8   79.11   10.58
  -8  -3   8   95.28   10.45
  -8  -3   8   76.10   14.07
   8   3  -8   96.02   10.91
   9  -3  -8    4.65    3.23
  -9   3   8    3.45    2.84
  -9  -3   8    3.47    3.50
  -9  -3   8    5.24    3.28
   9   3  -8    6.55    2.76
  10  -3  -8   60.49    8.54
 -10   3   8   52.15    8.25
 -10  -3   8   66.82    8.50
 -10  -3   8   61.89   10.93
  10   3  -8   64.74    8.64
  11  -3  -8    8.03    3.89
 -11   3   8    2.47    3.55
 -11  -3   8    4.51    3.68
 -11  -3   8    3.12    3.97
  12  -3  -8    5.24    3.56
 -12   3   8   -1.72    3.18
 -12  -3   8    4.19    3.33
 -12  -3   8   -1.48    3.71
  12   3  -8    3.46    2.50
  13  -3  -8    5.67    3.65
 -13   3   8    1.74    3.14
 -13  -3   8    6.52    3.42
 -13  -3   8   -2.52    3.35
  13   3  -8    1.58    3.04
  14  -3  -8   18.33    4.99
 -14   3   8   14.52    4.82
 -14  -3   8    9.77    4.91
 -14  -3   8   17.38    5.39
  14   3  -8   13.15    4.70
  15  -3  -8    0.77    4.46
 -15   3   8    3.44    3.74
 -15  -3   8    2.19    5.33
 -15  -3   8    7.90    3.73
  15   3  -8    3.22    3.85
  16  -3  -8    2.70    4.68
 -16   3   8    2.18    4.74
 -16  -3   8    0.71    4.98
 -16  -3   8    9.60    3.89
  16   3  -8    7.78    4.56
   1  -4  -8  193.55   17.14
  -1   4   8  188.94   17.24
  -1   4   8  141.64   23.79
  -1  -4   8  206.11   17.12
   1   4  -8  114.83   17.15
   2  -4  -8  235.76   21.57
  -2   4   8  224.39   21.69
  -2  -4   8  225.95   21.56
   2   4  -8  233.67   21.76
   3  -4  -8    2.14    2.85
  -3   4   8    2.40    3.08
  -3  -4   8    7.21    2.52
   3   4  -8    5.75    2.62
   4  -4  -8   54.01    7.68
  -4   4   8   55.40    7.67
  -4  -4   8   52.31    7.49
  -4  -4   8   36.92    9.31
   4   4  -8   52.78    7.70
   5  -4  -8   -0.37    2.41
  -5   4   8    3.51    2.60
  -5  -4   8   -2.38    2.42
  -5  -4   8    3.00    1.90
   5   4  -8    3.85    1.99
   6  -4  -8   38.87    6.84
  -6   4   8   42.08    6.80
  -6  -4   8   45.51    6.72
  -6  -4   8   29.08    7.99
   6   4  -8   51.05    7.20
   7  -4  -8    6.68    3.57
  -7   4   8    8.31    3.66
  -7  -4   8    8.06    3.16
  -7  -4   8    6.11    3.17
   7   4  -8    6.56    3.35
   8  -4  -8  102.71   10.78
  -8   4   8   80.69   10.61
  -8  -4   8   87.15   10.48
  -8  -4   8   74.32   13.82
   8   4  -8   94.01   10.84
   9  -4  -8   17.60    4.88
  -9   4   8   23.33    4.78
  -9  -4   8   21.36    4.66
  -9  -4   8   17.69    5.55
   9   4  -8   19.53    5.01
  10  -4  -8   -1.60    2.81
 -10   4   8    2.31    2.50
 -10  -4   8    2.27    3.17
 -10  -4   8   -2.91    3.21
  10   4  -8    3.33    2.16
  11  -4  -8   61.05    8.44
 -11   4   8   64.27    8.13
 -11  -4   8   49.04    8.06
 -11  -4   8   52.86   10.00
  11   4  -8   40.47    7.92
  12  -4  -8  120.98   12.48
 -12  -4   8  107.69   12.05
 -12  -4   8  126.29   16.13
  12   4  -8   64.07   11.94
  13  -4  -8   14.56    4.28
 -13   4   8    4.36    3.72
 -13  -4   8    3.78    3.60
 -13  -4   8   12.50    4.40
  13   4  -8    5.11    3.27
  14  -4  -8    1.67    3.44
 -14   4   8    1.22    3.23
 -14  -4   8    1.64    2.87
 -14  -4   8   -3.14    2.83
  14   4  -8   -1.78    2.13
  15  -4  -8   19.91    5.68
 -15   4   8   11.17    5.45
 -15  -4   8   21.27    5.68
  15   4  -8    8.94    4.85
  16  -4  -8    3.95    4.62
 -16   4   8    4.16    4.65
 -16  -4   8    3.14    4.34
 -16  -4   8   11.45    3.66
  16   4  -8   -5.90    3.81
   1  -5  -8   14.40    4.31
  -1   5   8   17.32    4.59
  -1   5   8   16.51    4.43
  -1  -5   8   17.73    4.16
   1   5  -8   15.76    4.20
   2  -5  -8    3.69    2.79
  -2   5   8    4.06    3.12
  -2  -5   8    1.67    2.73
   2   5  -8    6.02    2.83
   3  -5  -8   89.36   10.28
  -3   5   8   75.32   10.47
  -3  -5   8   88.69   10.24
   3   5  -8   83.52   10.34
   4  -5  -8    7.66    3.23
  -4   5   8    8.71    3.44
  -4  -5   8    5.35    2.80
  -4  -5   8    5.44    2.92
   4   5  -8    7.15    2.91
   5  -5  -8  228.28   22.82
  -5   5   8  229.08   22.83
  -5  -5   8  246.56   22.55
  -5  -5   8  225.43   33.45
   5   5  -8  297.57   23.08
   6  -5  -8   57.20    8.11
  -6   5   8   49.53    8.08
  -6  -5   8   61.53    7.93
  -6  -5   8   46.14   10.03
   6   5  -8   66.68    8.49
   7  -5  -8   10.99    4.31
  -7   5   8   11.80    4.06
  -7  -5   8   18.51    4.10
  -7  -5   8    9.94    4.14
   7   5  -8   14.28    4.43
   8  -5  -8   29.49    5.84
  -8   5   8   26.52    5.73
  -8  -5   8   34.35    5.53
  -8  -5   8   24.93    6.96
   8   5  -8   33.25    5.71
   9  -5  -8   99.75   11.48
  -9   5   8   81.61   11.12
  -9  -5   8   99.04   11.05
  -9  -5   8   93.41   14.88
   9   5  -8  104.70   11.33
  10  -5  -8   40.15    6.20
 -10   5   8   22.71    6.02
 -10  -5   8   34.63    5.93
 -10  -5   8   33.25    6.75
  10   5  -8   30.02    5.90
  11  -5  -8   29.81    6.03
 -11   5   8   21.22    5.33
 -11  -5   8   28.11    5.48
 -11  -5   8   31.66    6.11
  11   5  -8   23.23    5.35
  12  -5  -8   14.69    4.59
 -12   5   8   11.15    3.97
 -12  -5   8   12.14    4.16
 -12  -5   8   11.41    4.30
  12   5  -8    2.86    3.56
  13  -5  -8    0.69    3.45
 -13   5   8   -1.32    2.88
 -13  -5   8    3.29    2.67
 -13  -5   8   -0.16    2.98
  13   5  -8   -1.51    2.40
  14  -5  -8    8.88    4.02
 -14   5   8    3.79    3.98
 -14  -5   8    6.65    3.72
 -14  -5   8    8.49    3.77
  14   5  -8    1.91    3.13
  15  -5  -8   10.72    4.15
 -15   5   8   11.40    4.15
 -15  -5   8    0.78    4.01
 -15  -5   8    9.20    4.07
  15   5  -8    0.71    3.43
  16  -5  -8   -0.78    3.79
 -16   5   8    6.69    4.72
 -16  -5   8    1.11    3.44
   1  -6  -8   29.51    5.21
  -1   6   8   20.11    5.51
  -1   6   8   26.38    5.85
  -1  -6   8   24.93    5.11
   2  -6  -8   54.87    8.24
  -2   6   8   52.13    8.44
  -2  -6   8   69.02    8.28
   2   6  -8   58.84    8.12
   3  -6  -8   -0.89    2.39
  -3   6   8    1.49    2.75
  -3  -6   8    0.60    1.86
   3   6  -8    2.81    1.93
   4  -6  -8   33.54    5.76
  -4   6   8   29.77    5.98
  -4  -6   8   26.53    5.49
   4   6  -8   32.29    5.90
   5  -6  -8   53.41    8.01
  -5   6   8   52.24    8.12
  -5  -6   8   72.42    8.05
  -5  -6   8   40.72    9.70
   5   6  -8   55.49    7.97
   6  -6  -8  197.75   19.35
  -6   6   8  190.79   19.41
  -6  -6   8  199.90   18.95
  -6  -6   8  181.91   27.85
   6   6  -8  225.22   19.29
   7  -6  -8    2.74    2.71
  -7   6   8    4.38    2.94
  -7  -6   8    6.38    2.79
   7   6  -8    1.52    2.72
   8  -6  -8    3.15    3.13
  -8   6   8    3.73    2.94
  -8  -6   8    5.04    2.54
  -8  -6   8    1.31    2.57
   8   6  -8    2.37    2.61
   9  -6  -8    2.67    3.02
  -9   6   8    2.23    2.79
  -9  -6   8    4.90    2.77
  -9  -6   8    2.40    3.03
   9   6  -8    0.01    2.50
  10  -6  -8   83.29    9.44
 -10   6   8   60.30    9.02
 -10  -6   8   71.12    9.15
 -10  -6   8   69.98   11.90
  10   6  -8   62.41    9.14
  11  -6  -8    1.89    3.07
 -11   6   8    4.96    2.67
 -11  -6   8   -0.13    2.63
 -11  -6   8    1.99    4.12
  11   6  -8    4.34    2.76
  12  -6  -8   21.02    4.56
 -12   6   8    8.17    4.05
 -12  -6   8   11.32    3.76
 -12  -6   8   11.09    5.05
  12   6  -8    2.77    3.51
  13  -6  -8    3.99    3.35
 -13   6   8    0.94    3.90
 -13  -6   8    3.70    2.76
 -13  -6   8    6.33    3.50
  13   6  -8   -3.00    2.86
  14  -6  -8    7.28    3.73
 -14   6   8    6.78    3.83
 -14  -6   8    2.05    3.39
 -14  -6   8    4.64    3.85
  15  -6  -8    4.02    4.16
 -15   6   8    7.53    4.82
 -15  -6   8    6.63    4.11
   1  -7  -8  326.13   28.63
  -1   7   8  329.25   28.97
  -1   7   8  324.22   42.75
  -1  -7   8  322.66   28.74
   2  -7  -8  580.00   49.03
  -2   7   8  563.88   49.28
  -2  -7   8  656.64   49.09
   3  -7  -8  775.15   60.56
  -3   7   8  749.79   60.83
  -3  -7   8  745.99   60.52
   4  -7  -8  165.96   17.50
  -4   7   8  162.62   17.83
  -4  -7   8  199.23   17.46
   5  -7  -8   16.65    3.82
  -5   7   8    4.26    4.02
  -5  -7   8   12.51    4.01
  -5  -7   8    7.71    3.92
   5   7  -8   16.24    4.21
   6  -7  -8  117.69   13.00
  -6   7   8  105.08   13.11
  -6  -7   8  127.88   12.75
  -6  -7   8   99.30   17.51
   6   7  -8  130.74   12.82
   7  -7  -8   31.34    6.33
  -7   7   8   29.86    6.49
  -7  -7   8   43.20    5.99
  -7  -7   8   33.83    7.31
   7   7  -8   32.28    6.01
   8  -7  -8   16.34    4.62
  -8   7   8   13.29    4.50
  -8  -7   8   20.97    4.09
  -8  -7   8   13.94    4.98
   9  -7  -8   68.69    9.06
  -9   7   8   64.68    8.78
  -9  -7   8   65.42    8.62
  -9  -7   8   65.78   11.11
   9   7  -8   62.33    8.59
  10  -7  -8   23.34    5.38
 -10   7   8   24.03    5.08
 -10  -7   8   26.60    5.08
 -10  -7   8   25.50    5.59
  10   7  -8   18.19    4.78
  11  -7  -8    7.80    3.30
 -11   7   8    2.27    3.08
 -11  -7   8    6.76    3.22
 -11  -7   8    6.57    3.19
  11   7  -8    6.12    2.85
  12  -7  -8    4.08    2.58
 -12   7   8    7.68    3.07
 -12  -7   8    2.53    2.74
 -12  -7   8   -0.77    3.29
  12   7  -8   -0.91    2.46
  13  -7  -8   17.59    4.66
 -13   7   8   14.13    4.52
 -13  -7   8    7.45    4.56
  14  -7  -8   67.18   10.20
 -14   7   8   69.53    9.91
 -14  -7   8   71.65   11.93
  15  -7  -8   35.83    6.97
 -15   7   8   28.49    7.27
 -15  -7   8   38.83    7.82
   1  -8  -8  477.18   39.37
  -1   8   8  475.04   39.76
  -1   8   8  438.22   60.26
  -1  -8   8  484.61   39.45
   2  -8  -8    6.08    2.40
  -2   8   8   -2.22    2.87
  -2  -8   8   -0.45    1.92
   3  -8  -8   46.02    7.05
  -3   8   8   31.76    7.35
  -3  -8   8   55.26    7.12
   4  -8  -8  211.89   20.90
  -4   8   8  192.09   21.14
  -4  -8   8  258.09   20.89
   5  -8  -8  227.08   23.30
  -5   8   8  244.91   23.47
  -5  -8   8  287.75   23.23
   6  -8  -8    9.42    3.99
  -6   8   8   14.52    4.14
  -6  -8   8   14.76    3.75
  -6  -8   8    9.98    4.18
   7  -8  -8   37.67    6.35
  -7   8   8   29.27    6.37
  -7  -8   8   36.83    6.00
  -7  -8   8   35.20    7.24
   8  -8  -8    5.48    3.51
  -8   8   8   10.19    3.43
  -8  -8   8    4.21    2.86
  -8  -8   8    5.75    3.34
   9  -8  -8    8.55    3.53
  -9   8   8    2.71    3.27
  -9  -8   8    4.42    3.07
  -9  -8   8   10.70    3.58
  10  -8  -8    8.77    3.16
 -10  -8   8    2.04    3.12
 -10  -8   8    4.31    3.57
  11  -8  -8   21.60    5.41
 -11   8   8   29.26    5.80
 -11  -8   8   27.13    6.34
  12  -8  -8    9.38    3.32
 -12   8   8    7.64    3.64
 -12  -8   8    4.96    3.69
  13  -8  -8    0.49    3.24
 -13   8   8   -7.86    3.87
 -13  -8   8    6.01    2.06
  14  -8  -8    1.34    3.47
 -14   8   8   -0.93    4.05
 -14  -8   8    2.63    2.52
  15  -8  -8   12.90    4.92
 -15   8   8    8.43    5.52
 -15  -8   8   18.16    4.42
   1  -9  -8   24.68    4.80
  -1   9   8   23.74    5.21
  -1   9   8   16.81    5.42
  -1  -9   8   21.49    4.97
  -1  -9   8   17.56    4.75
   2  -9  -8  156.23   16.85
  -2   9   8  147.87   17.26
  -2  -9   8  196.42   16.96
  -3   9   8  234.63   25.88
   3  -9  -8  241.67   23.83
  -3  -9   8  303.89   24.00
   4  -9  -8   18.32    4.64
  -4   9   8   17.03    4.97
  -4  -9   8   23.14    4.89
   5  -9  -8   27.03    5.97
  -5   9   8   33.28    6.34
  -5  -9   8   39.59    6.08
   6  -9  -8   15.45    4.47
  -6   9   8   14.73    4.50
  -6  -9   8   15.70    4.08
   7  -9  -8   24.92    5.89
  -7   9   8   28.59    5.92
  -7  -9   8   33.08    5.53
  -7  -9   8   32.68    6.55
   8  -9  -8    9.89    3.41
  -8   9   8    3.46    3.31
  -8  -9   8    6.97    2.73
  -8  -9   8   -0.11    3.28
   9  -9  -8   16.13    4.54
  -9   9   8   15.10    4.32
  -9  -9   8   13.59    4.12
  -9  -9   8   18.01    4.58
  10  -9  -8   16.97    4.72
 -10   9   8   14.79    4.78
 -10  -9   8   26.90    4.79
 -10  -9   8   20.95    5.49
  11  -9  -8    6.01    2.37
 -11   9   8   -1.16    2.95
 -11  -9   8   -0.58    3.01
  12  -9  -8    2.65    2.92
 -12   9   8    2.31    3.03
 -12  -9   8    1.47    2.80
  13  -9  -8    8.45    4.00
 -13   9   8    5.11    4.51
 -13  -9   8    3.50    3.36
  14  -9  -8   14.52    5.27
 -14   9   8   18.25    5.57
 -14  -9   8   18.01    5.27
   1 -10  -8   35.61    6.32
  -1  10   8   27.24    6.74
  -1  10   8   34.29    7.25
  -1 -10   8   37.73    6.51
  -1 -10   8   46.19    6.43
   2 -10  -8   98.73   11.77
  -2  10   8   91.39   12.17
  -2 -10   8  105.77   11.81
  -2 -10   8  110.27   11.89
   3 -10  -8  199.99   20.88
  -3  10   8  206.99   21.28
  -3 -10   8  255.74   21.01
   4 -10  -8   66.96    6.21
  -4  10   8   73.35   10.21
  -4 -10   8   92.22    9.84
   5 -10  -8  109.02   13.22
  -5  10   8  116.65   13.68
  -5 -10   8  136.76   13.28
   6 -10  -8  112.75   10.98
  -6  10   8  111.01   13.47
  -6 -10   8  128.61   13.19
  -6 -10   8  126.30   13.02
   7 -10  -8  314.97   27.41
  -7  10   8  280.68   27.44
  -7 -10   8  324.87   27.31
  -7 -10   8  308.02   27.03
   8 -10  -8   11.09    4.22
  -8  10   8   11.17    4.15
  -8 -10   8   14.16    3.76
  -8 -10   8   14.79    4.36
   9 -10  -8    5.29    3.54
  -9  10   8    9.28    3.59
  -9 -10   8   10.52    3.06
  -9 -10   8    8.40    3.19
  -9 -10   8    7.57    3.80
  10 -10  -8    8.02    3.57
 -10  10   8    9.90    3.90
 -10 -10   8   13.33    4.20
  11 -10  -8    5.44    3.11
 -11  10   8   -0.22    3.20
 -11 -10   8    7.47    3.11
  12 -10  -8    2.52    3.16
 -12  10   8   -1.13    2.92
 -12 -10   8   -1.41    2.09
  13 -10  -8    8.09    3.50
 -13  10   8    3.54    3.93
 -13 -10   8    8.09    3.74
  14 -10  -8    5.69    3.65
 -14  10   8   -3.20    4.43
 -14 -10   8    6.07    2.90
   1 -11  -8   66.85    9.10
  -1  11   8   61.17    9.48
  -1  11   8   60.72   11.35
  -1 -11   8   78.65    9.06
  -1 -11   8   71.70    9.13
   2 -11  -8    1.75    2.94
  -2  11   8    3.82    3.03
  -2 -11   8    3.80    2.64
  -2 -11   8    1.16    3.24
   3 -11  -8   67.45    9.68
  -3  11   8   71.60   10.14
  -3 -11   8   80.45    9.58
  -3 -11   8   83.34    9.81
   4 -11  -8  206.01   21.39
  -4  11   8  214.99   21.95
  -4 -11   8  244.51   21.30
  -4 -11   8  243.92   21.48
   5 -11  -8   13.93    4.26
  -5  11   8   17.48    4.62
  -5 -11   8   13.24    4.26
  -5 -11   8   15.83    4.28
   6 -11  -8   59.12    8.34
  -6  11   8   48.20    8.50
  -6 -11   8   63.64    8.15
  -6 -11   8   60.56    8.11
   7 -11  -8   -0.20    2.99
  -7  11   8    1.30    3.03
  -7 -11   8    4.15    2.53
  -7 -11   8    4.19    2.48
   8 -11  -8   27.97    5.66
  -8  11   8   22.32    5.64
  -8 -11   8   28.10    5.52
  -8 -11   8   30.00    5.28
   9 -11  -8    4.76    2.99
  -9  11   8   10.63    3.28
  -9 -11   8    2.47    2.85
  -9 -11   8    5.53    3.53
  10 -11  -8    1.29    3.37
 -10  11   8    5.70    3.56
 -10 -11   8   11.86    3.51
  11 -11  -8   11.15    3.87
 -11  11   8    7.11    4.01
 -11 -11   8   12.10    4.19
  12 -11  -8   15.39    4.64
 -12  11   8   15.41    5.02
 -12 -11   8   20.61    5.18
  13 -11  -8   -1.67    2.46
 -13  11   8   -3.02    3.06
 -13 -11   8    3.86    3.03
   1 -12  -8    3.44    2.50
  -1  12   8    4.65    2.97
  -1  12   8    0.23    3.04
  -1 -12   8    1.20    2.71
  -1 -12   8    2.15    2.73
   2 -12  -8   45.05    7.68
  -2  12   8   41.23    8.14
  -2 -12   8   56.28    7.76
  -2 -12   8   63.43    7.99
   3 -12  -8  106.36   13.31
  -3  12   8  114.66   13.89
  -3 -12   8  131.68   13.37
  -3 -12   8  132.53   13.49
   4 -12  -8    7.39    3.04
  -4  12   8    6.00    3.57
  -4 -12   8    4.34    3.46
  -4 -12   8    7.73    3.14
   5 -12  -8    0.86    2.63
  -5  12   8   -0.46    3.17
  -5 -12   8    2.17    2.75
  -5 -12   8    5.85    2.75
   6 -12  -8    2.72    2.80
  -6  12   8    2.15    2.98
  -6 -12   8   -2.96    2.64
  -6 -12   8    4.66    2.63
   7 -12  -8    7.21    3.65
  -7  12   8    4.56    3.64
  -7 -12   8    9.62    3.50
  -7 -12   8    9.46    3.19
   8 -12  -8   17.73    4.90
  -8  12   8   23.91    5.30
  -8 -12   8   22.64    4.76
  -8 -12   8   15.29    4.54
   9 -12  -8    1.15    2.95
  -9  12   8    5.53    3.38
  10 -12  -8    2.45    2.75
 -10  12   8    2.35    2.97
 -10 -12   8   -1.26    3.08
  11 -12  -8   24.47    5.39
 -11  12   8   16.59    5.52
 -11 -12   8   32.56    5.80
  12 -12  -8    3.08    3.62
 -12  12   8   11.94    4.19
 -12 -12   8    9.45    3.54
   1 -13  -8   31.23    5.77
  -1  13   8   31.48    6.01
  -1  13   8   22.26    6.43
  -1 -13   8   29.07    5.81
  -1 -13   8   25.84    5.65
   2 -13  -8   48.24    7.65
  -2  13   8   40.79    8.16
  -2  13   8   59.77    9.45
  -2 -13   8   53.43    7.77
  -2 -13   8   53.28    7.76
   3 -13  -8    2.54    2.58
  -3  13   8    5.63    3.17
  -3 -13   8    1.97    2.64
  -3 -13   8    2.66    2.80
   4 -13  -8   49.62    8.25
  -4  13   8   62.76    8.80
  -4 -13   8   57.71    8.22
  -4 -13   8   65.93    8.55
   5 -13  -8   62.20    8.82
  -5  13   8   58.70    9.11
  -5 -13   8   76.36    8.83
  -5 -13   8   56.72    8.81
   6 -13  -8    1.09    2.90
  -6  13   8   -0.72    3.06
  -6 -13   8    3.19    3.06
  -6 -13   8    6.93    2.54
   7 -13  -8    7.75    3.21
  -7  13   8    0.78    3.77
  -7 -13   8    8.25    3.03
  -7 -13   8    2.50    2.98
   8 -13  -8   34.09    6.24
  -8  13   8   32.56    6.62
   9 -13  -8   42.61    7.00
  -9  13   8   40.04    7.17
  10 -13  -8   14.35    4.51
 -10  13   8   17.32    4.72
  11 -13  -8   -0.33    2.42
 -11  13   8    0.13    3.01
  12 -13  -8    9.59    4.33
 -12  13   8    8.67    4.89
 -12 -13   8   24.69    4.83
   1 -14  -8   15.24    5.11
  -1  14   8   23.87    5.59
  -1  14   8   30.34    5.92
  -1 -14   8   26.18    5.28
  -1 -14   8   22.59    5.52
   2 -14  -8    2.07    1.87
  -2  14   8   -2.97    2.64
  -2  14   8   -5.38    2.21
  -2 -14   8   -2.09    2.39
  -2 -14   8    2.47    2.18
   3 -14  -8   10.91    4.05
  -3  14   8   15.02    4.67
  -3 -14   8   16.00    4.25
  -3 -14   8   15.16    4.58
   4 -14  -8    2.14    3.03
  -4  14   8    2.73    3.57
  -4 -14   8    3.91    3.29
  -4 -14   8    5.26    3.19
   5 -14  -8   11.32    3.36
  -5  14   8    0.60    3.86
  -5 -14   8    5.63    3.45
  -5 -14   8    5.67    3.31
   6 -14  -8    7.45    3.30
  -6  14   8    7.24    3.96
  -6 -14   8    4.78    3.34
  -6 -14   8    3.84    2.99
   7 -14  -8   -3.69    2.08
  -7  14   8   -2.60    2.80
  -7 -14   8   -1.12    2.06
   8 -14  -8    5.56    3.23
  -8  14   8    5.38    3.66
   9 -14  -8    1.73    2.83
  -9  14   8    3.99    3.23
  10 -14  -8    3.45    2.87
 -10  14   8    2.47    3.26
  11 -14  -8   11.73    4.42
 -11  14   8   16.52    5.09
   1 -15  -8    9.73    3.70
  -1  15   8    9.11    4.85
  -1  15   8    5.37    3.68
  -1 -15   8    3.66    3.33
  -1 -15   8    0.76    3.26
   2 -15  -8    1.15    2.78
  -2  15   8    0.39    3.21
  -2  15   8   -1.39    2.80
  -2 -15   8    2.50    2.53
  -2 -15   8   -2.87    2.42
   3 -15  -8   -1.10    2.67
  -3  15   8    3.58    3.25
  -3 -15   8   -0.18    2.54
  -3 -15   8    1.29    2.51
   4 -15  -8    7.04    3.49
  -4  15   8    2.19    3.59
  -4 -15   8    2.21    3.23
  -4 -15   8    1.68    3.23
   5 -15  -8    4.96    3.21
  -5  15   8    5.40    3.90
  -5 -15   8    5.89    3.32
  -5 -15   8    4.23    3.24
   6 -15  -8   31.69    6.46
  -6  15   8   50.12    7.12
  -6 -15   8   42.75    6.87
  -6 -15   8   22.44    6.56
   7 -15  -8    8.31    3.18
  -7  15   8   12.68    3.72
  -7 -15   8   -0.25    3.47
  -7 -15   8   -0.65    2.92
   8 -15  -8    1.58    1.59
  -8  15   8   -2.92    2.88
   9 -15  -8   -0.82    2.39
  -9  15   8    0.92    2.88
   1 -16  -8   -2.26    3.43
  -1  16   8    4.81    4.00
  -1  16   8    1.25    2.38
  -1 -16   8   -0.40    3.22
  -1 -16   8    0.79    2.58
   1  16  -8   -1.51    2.31
   2 -16  -8   19.62    5.24
  -2  16   8   13.68    5.53
  -2  16   8   29.86    5.57
  -2 -16   8   23.92    5.25
  -2 -16   8   17.69    5.39
   3 -16  -8   29.91    6.34
  -3  16   8   36.68    6.86
  -3  16   8   50.09    7.15
  -3 -16   8   27.22    6.15
  -3 -16   8   29.16    6.41
   4 -16  -8    6.67    3.23
  -4  16   8    3.82    3.89
  -4 -16   8    6.04    4.32
  -4 -16   8    3.10    3.48
   5 -16  -8    8.46    3.45
  -5  16   8    4.00    4.12
  -5 -16   8    8.91    4.87
  -5 -16   8    6.13    3.54
   6 -16  -8    6.45    2.99
  -6  16   8    0.17    3.61
  -6 -16   8    4.16    3.75
  -6 -16   8    3.38    3.20
   7 -16  -8   -2.75    2.36
  -7  16   8    2.51    2.98
   8 -16  -8    6.84    3.38
  -8  16   8    5.92    3.89
   1 -17  -8   36.78    6.71
  -1  17   8   27.82    7.12
  -1  17   8   48.35    7.01
  -1 -17   8   25.97    6.47
  -1 -17   8   20.04    6.23
   1  17  -8   36.97    7.18
   2 -17  -8   29.82    5.52
  -2  17   8   13.84    5.81
  -2  17   8   25.01    5.06
  -2 -17   8   13.49    5.47
  -2 -17   8   16.92    5.33
   3 -17  -8    3.94    2.90
  -3  17   8   -4.33    4.03
  -3  17   8    1.92    3.09
  -3 -17   8    7.07    3.67
  -3 -17   8    1.77    3.43
   4 -17  -8    8.12    3.83
  -4  17   8   16.33    4.50
  -4 -17   8   11.32    4.99
  -4 -17   8    2.14    4.11
   5 -17  -8    1.36    2.69
  -5  17   8   -2.45    3.32
  -5 -17   8    3.09    4.52
  -5 -17   8    3.05    3.28
   6 -17  -8   -1.42    2.46
  -6  17   8    4.57    3.17
  -6 -17   8   -1.04    3.04
   1   0  -7   -1.96    1.63
  -1   0   7   -1.56    1.47
   2   0  -7    1.80    2.09
  -2   0   7    0.19    2.30
   3   0  -7   -1.34    2.01
  -3   0   7    2.72    2.12
   4   0  -7   -1.34    2.04
  -4   0   7    2.95    2.71
  -5   0   7    1.71    2.25
   6   0  -7    0.29    1.29
  -6   0   7    0.72    2.05
   7   0  -7   -0.75    2.02
  -7   0   7    1.59    2.03
   8   0  -7   -2.30    1.47
  -8   0   7   -1.72    1.52
   9   0  -7    1.65    2.75
  -9   0   7    8.55    3.09
  10   0  -7    0.20    2.70
 -10   0   7    0.41    2.78
  11   0  -7    6.65    3.03
 -11   0   7   -0.56    3.18
  12   0  -7    4.58    2.73
 -12   0   7   -4.21    3.02
  13   0  -7    3.80    3.15
 -13   0   7   -0.46    3.72
  14   0  -7    1.60    3.29
 -14   0   7    3.62    3.95
  15   0  -7    2.19    3.01
 -15   0   7   -2.56    3.71
  16   0  -7    2.68    3.66
 -16   0   7    6.46    4.18
 -16   0   7    5.35    3.90
  17   0  -7    2.09    3.83
 -17   0   7   -2.76    4.64
 -17   0   7   -1.43    2.52
   1  -1  -7  257.10   23.09
  -1   1   7  238.42   23.11
  -1  -1   7  241.14   22.98
   1   1  -7  257.32   23.05
   2  -1  -7  110.15   12.19
  -2   1   7  100.71   12.07
  -2  -1   7   99.39   12.10
   2   1  -7  114.46   12.14
   3  -1  -7    9.58    3.37
  -3   1   7   12.87    3.41
  -3  -1   7    5.58    3.08
  -3  -1   7    4.45    3.07
   3   1  -7    8.10    2.93
   4  -1  -7  152.63   14.09
  -4   1   7  133.58   13.82
  -4  -1   7  114.56   13.69
   4   1  -7  124.46   14.16
   5  -1  -7  104.85   10.85
  -5   1   7   88.48   10.48
  -5  -1   7   90.89   10.38
   5   1  -7   72.28   10.70
   6  -1  -7  268.30   22.09
  -6   1   7  236.30   21.64
  -6  -1   7  236.97   21.54
   6   1  -7  200.55   22.00
   7  -1  -7    7.76    3.21
  -7   1   7   10.42    3.13
  -7  -1   7    4.15    2.90
   7   1  -7    9.39    2.77
   8  -1  -7  133.90   13.45
  -8   1   7  130.65   13.10
  -8  -1   7  130.88   13.05
   8   1  -7   92.06   13.42
   9  -1  -7    5.24    2.68
  -9   1   7    1.43    2.43
  -9  -1   7    1.45    2.95
   9   1  -7    0.28    2.36
  10  -1  -7  167.64   14.45
 -10   1   7   71.17   13.72
 -10  -1   7  145.30   13.81
  10   1  -7  149.50   14.24
  11  -1  -7    3.58    3.46
 -11   1   7    4.18    3.81
 -11  -1   7    4.48    3.05
  11   1  -7   -0.39    2.93
  12  -1  -7   14.00    4.47
 -12   1   7    7.79    3.45
 -12  -1   7    5.86    3.71
  12   1  -7    1.60    3.90
  13  -1  -7    9.98    5.09
 -13   1   7   13.95    4.51
 -13  -1   7   18.02    4.80
 -13  -1   7   14.51    4.54
  13   1  -7   10.98    4.55
  14  -1  -7   73.79    8.97
 -14   1   7   59.43    9.07
 -14  -1   7   54.16    8.96
 -14  -1   7   65.58   10.72
  14   1  -7   53.75    8.85
  15  -1  -7   -4.43    4.01
 -15  -1   7    4.45    3.57
 -15  -1   7    2.30    2.55
  15   1  -7    3.65    3.23
  16  -1  -7   11.49    5.43
 -16   1   7   18.80    5.49
 -16  -1   7   13.91    5.08
 -16  -1   7   20.59    5.26
  16   1  -7   11.75    5.61
  17  -1  -7   -0.18    3.18
 -17   1   7    1.58    4.64
 -17   1   7    2.74    2.55
 -17  -1   7   -7.20    4.51
 -17  -1   7   -1.99    2.69
  17   1  -7    1.44    3.92
   1  -2  -7    4.55    2.60
  -1   2   7    4.51    2.81
  -1  -2   7    2.16    2.48
   1   2  -7    3.49    2.58
   2  -2  -7   52.28    7.66
  -2   2   7   53.14    7.64
  -2  -2   7   48.48    7.63
   2   2  -7   52.97    7.66
   3  -2  -7   51.87    7.05
  -3   2   7   40.28    7.00
  -3  -2   7   46.25    6.88
   3   2  -7   40.75    6.87
   4  -2  -7   11.71    3.06
  -4   2   7    2.68    3.04
  -4  -2   7    6.24    2.59
  -4  -2   7    5.36    2.71
   4   2  -7    3.05    2.46
   5  -2  -7  647.24   45.17
  -5   2   7  483.04   44.72
  -5  -2   7  559.52   44.61
  -5  -2   7  499.35   69.76
   5   2  -7  540.90   45.37
   6  -2  -7   94.67   10.07
  -6   2   7   83.27    9.97
  -6  -2   7   86.06    9.62
  -6  -2   7   71.48   12.92
   6   2  -7   62.03   10.03
   7  -2  -7   82.86    8.84
  -7   2   7   65.71    8.54
  -7  -2   7   68.23    8.40
  -7  -2   7   52.58   11.06
   7   2  -7   54.07    8.69
   8  -2  -7   84.53   10.25
  -8   2   7   79.99    9.90
  -8  -2   7   77.53    9.69
  -8  -2   7   73.72   13.02
   8   2  -7   89.16   10.12
   9  -2  -7   35.79    6.22
  -9   2   7   27.89    5.93
  -9  -2   7   36.12    6.11
  -9  -2   7   33.23    7.17
   9   2  -7   38.37    6.05
  10  -2  -7  108.36   11.18
 -10   2   7   67.35   10.61
 -10  -2   7   96.00   10.77
 -10  -2   7   97.97   14.35
  10   2  -7   89.72   11.04
  11  -2  -7   68.66    8.58
 -11   2   7   63.17    8.28
 -11  -2   7   52.80    8.06
 -11  -2   7   56.17   10.29
  11   2  -7   44.69    8.14
  12  -2  -7   63.27    7.91
 -12   2   7   45.42    7.59
 -12  -2   7   51.23    7.46
 -12  -2   7   46.65    9.20
  12   2  -7   35.60    7.46
  13  -2  -7   70.30    9.57
 -13   2   7   70.84    9.42
 -13  -2   7   71.94    9.54
 -13  -2   7   72.65   11.64
  13   2  -7   60.30    9.43
  14  -2  -7   64.54    9.10
 -14   2   7   74.17    9.03
 -14  -2   7   59.30    9.15
 -14  -2   7   61.83   10.96
  14   2  -7   57.20    9.01
  15  -2  -7    6.47    3.87
 -15   2   7   10.49    4.87
 -15  -2   7    6.02    4.19
 -15  -2   7    9.15    3.98
  15   2  -7    8.17    3.95
  16  -2  -7   43.17    7.95
 -16   2   7   57.00    8.50
 -16  -2   7   39.82    8.56
 -16  -2   7   62.04    9.54
  16   2  -7   43.31    8.42
  17  -2  -7    8.87    5.36
 -17   2   7    7.82    5.62
 -17  -2   7   14.03    5.12
 -17  -2   7    5.98    4.17
   1  -3  -7    1.44    2.41
  -1   3   7    0.78    2.58
  -1  -3   7    1.05    2.21
   1   3  -7    6.46    2.66
   2  -3  -7   52.32    7.36
  -2   3   7   47.79    7.43
  -2  -3   7   50.79    7.38
   2   3  -7   43.85    7.36
   3  -3  -7   16.63    3.76
  -3   3   7    6.83    3.81
  -3  -3   7   14.17    3.64
  -3  -3   7   11.73    3.64
   3   3  -7    8.01    3.32
   4  -3  -7   -0.35    2.15
  -4   3   7   -0.46    2.30
  -4  -3   7    1.31    1.58
  -4  -3   7   -0.13    1.49
   4   3  -7    0.34    1.12
   5  -3  -7   43.74    6.50
  -5   3   7   38.96    6.44
  -5  -3   7   37.31    6.10
  -5  -3   7   42.74    7.61
   5   3  -7   33.27    6.30
   6  -3  -7    5.66    2.58
  -6   3   7    3.60    2.68
  -6  -3   7    3.47    2.25
  -6  -3   7   -2.54    2.37
   6   3  -7    3.55    1.90
   7  -3  -7  153.09   14.26
  -7   3   7  127.08   13.95
  -7  -3   7  140.03   13.74
  -7  -3   7  133.18   19.55
   7   3  -7  112.45   14.30
   8  -3  -7    7.18    3.20
  -8   3   7    7.28    2.85
  -8  -3   7    0.11    2.88
   8   3  -7    2.03    2.91
   9  -3  -7  285.37   24.63
  -9   3   7  249.59   24.14
  -9  -3   7  278.13   24.32
  -9  -3   7  275.55   36.17
   9   3  -7  264.44   24.60
  10  -3  -7   -0.91    2.60
 -10   3   7    1.86    2.70
 -10  -3   7   -1.55    2.74
 -10  -3   7    0.78    2.23
  10   3  -7    2.60    2.00
  11  -3  -7   93.62   11.00
 -11  -3   7   87.63   10.44
 -11  -3   7   90.83   13.59
  11   3  -7   69.21   10.41
  12  -3  -7    2.68    3.22
 -12   3   7    4.24    3.03
 -12  -3   7   -0.69    3.00
 -12  -3   7   10.97    3.15
  12   3  -7   -1.75    2.38
  13  -3  -7   13.93    4.21
 -13   3   7    4.36    3.84
 -13  -3   7    2.26    3.26
 -13  -3   7    4.75    3.33
  13   3  -7    5.89    2.98
  14  -3  -7    5.95    3.50
 -14   3   7    4.81    3.78
 -14  -3   7    2.29    3.57
 -14  -3   7   10.61    3.21
  14   3  -7    2.84    2.86
  15  -3  -7   14.68    4.67
 -15   3   7   15.98    4.51
 -15  -3   7    4.85    4.30
 -15  -3   7    9.73    4.25
  15   3  -7    4.32    3.56
  16  -3  -7    6.07    3.82
 -16   3   7    5.93    4.03
 -16  -3   7    6.98    3.96
 -16  -3   7    6.51    4.82
  16   3  -7    6.18    3.61
  17  -3  -7   -3.84    2.67
 -17   3   7   -2.52    3.57
 -17  -3   7   -8.91    2.89
  17   3  -7    1.81    1.99
   1  -4  -7   81.79    9.67
  -1   4   7   78.53    9.84
  -1  -4   7   78.32    9.69
   1   4  -7   67.57    9.73
   2  -4  -7  147.43   14.80
  -2   4   7  133.14   14.86
  -2  -4   7  143.25   14.78
   2   4  -7  141.46   14.92
   3  -4  -7   28.70    5.18
  -3   4   7   25.08    5.22
  -3  -4   7   22.94    4.91
   3   4  -7   21.48    4.94
   4  -4  -7  327.69   26.70
  -4   4   7  303.85   26.59
  -4  -4   7  311.82   26.55
  -4  -4   7  287.85   39.70
   4   4  -7  257.07   26.87
   5  -4  -7   76.25    8.66
  -5   4   7   66.73    8.65
  -5  -4   7   67.47    8.28
  -5  -4   7   58.66   10.74
   5   4  -7   49.11    8.53
   6  -4  -7   19.29    3.92
  -6   4   7   15.39    3.98
  -6  -4   7   11.69    3.45
  -6  -4   7    9.59    4.06
   6   4  -7   10.56    3.53
   7  -4  -7  282.01   22.08
  -7   4   7  191.41   21.81
  -7  -4   7  244.39   21.56
  -7  -4   7  197.06   31.97
   7   4  -7  261.15   22.08
   8  -4  -7  155.63   14.80
  -8   4   7  129.76   14.52
  -8  -4   7  132.99   14.36
  -8  -4   7  112.94   20.24
   8   4  -7  163.21   14.85
   9  -4  -7   -3.99    2.53
  -9   4   7    3.88    2.27
  -9  -4   7   -2.47    2.50
  10  -4  -7   20.70    4.49
 -10  -4   7   21.41    4.55
 -10  -4   7    8.72    5.26
  10   4  -7   18.51    4.47
  11  -4  -7   16.58    5.15
 -11  -4   7   26.10    4.97
 -11  -4   7   23.25    5.86
  11   4  -7   23.21    4.97
  12  -4  -7   64.91    8.25
 -12   4   7   57.13    7.85
 -12  -4   7   43.21    7.87
 -12  -4   7   49.82    9.91
  13  -4  -7    2.34    3.68
 -13   4   7    0.82    3.29
 -13  -4   7    1.09    2.63
 -13  -4   7    0.92    2.51
  14  -4  -7   -0.17    2.86
 -14   4   7    3.43    3.18
 -14  -4   7   -4.57    2.59
 -14  -4   7   -2.98    2.84
  14   4  -7    0.53    1.82
  15  -4  -7    1.61    3.33
 -15   4   7    2.28    4.42
 -15  -4   7    1.78    3.35
 -15  -4   7    6.60    3.28
  16  -4  -7    2.48    3.33
 -16   4   7    3.17    3.54
 -16  -4   7    2.46    3.55
  17  -4  -7   11.32    4.05
 -17   4   7    7.15    4.23
 -17  -4   7    3.70    4.18
   1  -5  -7   29.11    5.20
  -1   5   7   27.33    5.43
  -1  -5   7   21.56    5.08
   1   5  -7   23.43    5.25
   2  -5  -7    6.25    3.04
  -2   5   7    8.16    3.29
  -2  -5   7    3.15    2.69
   2   5  -7    5.78    2.73
   3  -5  -7   43.02    6.37
  -3   5   7   41.46    6.49
  -3  -5   7   36.85    6.14
   3   5  -7   29.62    6.21
   4  -5  -7  130.73   13.27
  -4   5   7  125.26   13.36
  -4  -5   7  111.61   13.11
  -4  -5   7  123.32   18.20
   4   5  -7  120.87   13.37
   5  -5  -7  195.43   16.54
  -5   5   7  156.97   16.47
  -5  -5   7  172.07   16.22
  -5  -5   7  158.59   23.20
   5   5  -7  131.03   16.55
   6  -5  -7   99.15   11.01
  -6   5   7   75.85   10.82
  -6  -5   7  100.75   10.63
  -6  -5   7   72.56   14.24
   6   5  -7  106.92   11.15
   7  -5  -7   22.22    5.01
  -7   5   7   14.68    4.78
  -7  -5   7   22.32    4.59
  -7  -5   7   18.11    5.18
   7   5  -7   26.45    4.89
   8  -5  -7  174.75   17.14
  -8   5   7  147.08   16.86
  -8  -5   7  174.88   16.71
  -8  -5   7  165.20   23.88
   8   5  -7  191.66   17.01
   9  -5  -7   -1.04    2.63
  -9   5   7    3.62    2.84
  -9  -5   7    8.05    2.63
  -9  -5   7    5.01    3.19
   9   5  -7    0.97    2.61
  10  -5  -7   56.51    8.60
 -10   5   7   60.60    8.46
 -10  -5   7   72.55    8.47
 -10  -5   7   59.72   10.83
  11  -5  -7    5.10    2.91
 -11   5   7    5.61    3.12
 -11  -5   7    5.31    3.76
  12  -5  -7    8.18    3.70
 -12   5   7    6.85    3.39
 -12  -5   7    6.32    3.16
 -12  -5   7    6.46    3.93
  12   5  -7    2.88    2.99
  13  -5  -7   -0.50    3.07
 -13   5   7    2.95    4.05
 -13  -5   7    1.35    2.37
 -13  -5   7    3.41    3.33
  13   5  -7   -0.25    2.20
  14  -5  -7   -0.44    3.50
 -14   5   7    0.45    3.29
 -14  -5   7    2.90    2.43
 -14  -5   7   -2.03    2.53
  15  -5  -7    1.79    3.30
 -15   5   7    6.18    4.48
 -15  -5   7    4.90    3.37
  15   5  -7    1.20    2.53
  16  -5  -7    9.79    3.95
 -16   5   7    6.87    4.26
 -16  -5   7    7.99    4.25
  17  -5  -7   -1.21    3.48
 -17  -5   7    2.56    3.20
   1  -6  -7  594.03   48.87
  -1   6   7  577.06   49.08
  -1  -6   7  628.09   48.95
   2  -6  -7   30.66    5.61
  -2   6   7   28.55    5.81
  -2  -6   7   35.39    5.61
   2   6  -7   24.09    5.40
   3  -6  -7   10.93    3.46
  -3   6   7    8.33    3.74
  -3  -6   7   11.07    3.15
   3   6  -7    7.51    3.28
   4  -6  -7   20.75    4.66
  -4   6   7   21.27    4.90
  -4  -6   7   20.45    4.49
  -4  -6   7   20.72    5.00
   4   6  -7   18.79    4.36
   5  -6  -7   27.75    5.31
  -5   6   7   30.99    5.35
  -5  -6   7   22.66    4.87
  -5  -6   7   19.84    6.13
   5   6  -7   25.63    5.05
   6  -6  -7   15.54    4.38
  -6   6   7   14.24    4.22
  -6  -6   7   12.29    3.98
  -6  -6   7   14.19    4.46
   6   6  -7   17.30    3.85
   7  -6  -7   68.37    9.42
  -7   6   7   74.85    9.33
  -7  -6   7   75.67    8.96
  -7  -6   7   56.91   11.82
   7   6  -7   78.88    9.25
   8  -6  -7   35.23    6.13
  -8   6   7   30.23    6.12
  -8  -6   7   34.50    5.85
  -8  -6   7   34.72    7.51
   8   6  -7   41.29    6.10
   9  -6  -7    2.40    2.82
  -9   6   7    3.26    2.96
  -9  -6   7    5.00    2.68
  -9  -6   7    8.29    4.17
   9   6  -7    4.55    2.70
  10  -6  -7    3.20    2.33
 -10   6   7    1.35    2.50
 -10  -6   7    3.01    3.27
  10   6  -7   -1.02    2.12
  11  -6  -7   57.21    8.25
 -11   6   7   59.28    8.21
 -11  -6   7   60.71    8.24
 -11  -6   7   64.76   10.23
  11   6  -7   51.77    8.17
  12  -6  -7    3.25    2.96
 -12   6   7    3.01    3.07
 -12  -6   7    0.99    2.49
 -12  -6   7    4.91    3.68
  12   6  -7    3.12    2.51
  13  -6  -7    5.70    3.64
 -13   6   7    9.01    3.96
 -13  -6   7    4.18    4.05
  14  -6  -7    5.26    3.35
 -14   6   7    4.55    3.76
 -14  -6   7    4.46    3.85
  15  -6  -7   -0.23    2.78
 -15   6   7   -1.51    4.24
 -15  -6   7    3.97    3.97
  16  -6  -7   10.95    4.73
 -16   6   7    8.30    5.16
 -16  -6   7    6.93    4.30
   1  -7  -7   43.45    6.46
  -1   7   7   34.16    6.69
  -1  -7   7   38.17    6.30
   2  -7  -7  199.82   18.11
  -2   7   7  167.07   18.35
  -2  -7   7  188.49   18.17
   3  -7  -7   97.74   11.36
  -3   7   7  100.35   11.66
  -3  -7   7   97.09   11.31
   4  -7  -7    1.04    2.35
  -4   7   7   -0.70    2.74
  -4  -7   7    4.08    1.58
   5  -7  -7   23.79    5.24
  -5   7   7   27.27    5.19
  -5  -7   7   25.33    4.86
  -5  -7   7   16.79    5.60
   5   7  -7   23.37    4.98
   6  -7  -7    6.84    3.48
  -6   7   7    0.45    3.34
  -6  -7   7    7.97    2.94
  -6  -7   7    7.86    3.57
   6   7  -7    9.79    2.81
   7  -7  -7   17.05    4.16
  -7   7   7    9.69    4.19
  -7  -7   7   18.66    3.80
  -7  -7   7   10.94    4.48
   7   7  -7   12.10    3.81
   8  -7  -7    3.15    2.51
  -8   7   7    0.75    2.84
  -8  -7   7    1.92    2.09
  -8  -7   7    2.78    2.68
   8   7  -7    3.78    2.40
   9  -7  -7   13.38    3.90
  -9   7   7   15.89    3.96
  -9  -7   7   14.47    3.88
  -9  -7   7    9.41    4.06
   9   7  -7   11.97    3.56
  10  -7  -7   14.53    4.12
 -10   7   7    9.54    3.93
 -10  -7   7   13.14    3.81
 -10  -7   7   16.92    4.60
  10   7  -7   11.40    3.54
  11  -7  -7   47.45    6.87
 -11   7   7   41.73    7.01
 -11  -7   7   38.24    6.58
 -11  -7   7   55.50    8.29
  11   7  -7   25.69    6.29
  12  -7  -7    9.78    4.37
 -12   7   7   13.93    4.63
 -12  -7   7   14.29    5.31
  13  -7  -7   19.71    5.21
 -13   7   7   22.39    5.49
 -13  -7   7   23.12    5.94
  14  -7  -7    8.71    3.86
 -14   7   7    8.83    4.28
 -14  -7   7    9.37    4.34
  15  -7  -7   26.67    5.68
 -15   7   7   29.08    6.53
 -15  -7   7   19.19    6.47
  16  -7  -7    4.46    4.03
 -16   7   7    1.04    4.54
 -16  -7   7    2.98    3.69
   1  -8  -7  111.83   12.16
  -1   8   7  102.48   12.46
  -1  -8   7  108.75   12.05
   2  -8  -7   17.78    4.22
  -2   8   7   15.44    4.61
  -2  -8   7   15.11    4.01
   3  -8  -7  121.26   12.96
  -3   8   7  128.13   13.29
  -3  -8   7  107.18   12.93
   4  -8  -7   47.96    7.42
  -4   8   7   44.89    7.58
  -4  -8   7   55.28    7.28
   5  -8  -7   46.93    7.13
  -5   8   7   43.47    7.44
  -5  -8   7   44.06    6.82
  -5  -8   7   44.48    8.46
   6  -8  -7    2.13    2.88
  -6   8   7    2.00    2.71
  -6  -8   7    0.34    1.81
  -6  -8   7    1.45    2.33
   7  -8  -7   48.85    7.52
  -7   8   7   40.05    7.63
  -7  -8   7   60.28    7.25
  -7  -8   7   56.14    9.39
   8  -8  -7    7.96    3.35
  -8   8   7   11.19    3.65
  -8  -8   7    6.39    2.95
  -8  -8   7    8.98    3.87
   9  -8  -7    8.31    2.86
  -9   8   7    2.63    3.05
  -9  -8   7    2.43    2.73
  -9  -8   7    7.95    3.51
  10  -8  -7   -0.70    2.30
 -10   8   7    6.55    2.79
 -10  -8   7   -2.19    2.08
 -10  -8   7    2.62    2.72
  11  -8  -7   11.29    4.09
 -11   8   7    9.57    3.91
 -11  -8   7    8.43    3.86
  12  -8  -7    8.09    3.60
 -12   8   7    2.60    3.48
 -12  -8   7    6.24    3.21
  13  -8  -7   19.31    5.07
 -13   8   7   19.14    5.05
 -13  -8   7   19.98    5.20
  14  -8  -7    9.59    3.74
 -14   8   7    6.42    4.14
 -14  -8   7    7.30    3.50
  15  -8  -7    6.25    4.10
 -15   8   7    1.66    4.66
 -15  -8   7    2.52    2.89
 -16   8   7   -4.48    4.18
 -16  -8   7    0.41    2.48
   1  -9  -7   11.22    3.70
  -1   9   7    9.27    4.12
  -1  -9   7   10.93    3.65
  -1  -9   7   14.10    3.43
   2  -9  -7  291.16   25.27
  -2   9   7  278.93   25.69
  -2  -9   7  271.20   25.23
  -2  -9   7  283.86   25.33
   3  -9  -7   46.20    7.50
  -3   9   7   47.76    7.82
  -3  -9   7   60.22    7.63
   4  -9  -7  101.06   11.33
  -4   9   7   89.79   11.39
  -4  -9   7   98.33   11.21
   5  -9  -7   18.58    4.37
  -5   9   7   12.60    4.38
  -5  -9   7   12.02    3.84
   6  -9  -7   86.39   10.61
  -6   9   7   89.88   10.78
  -6  -9   7   87.62   10.32
  -6  -9   7   87.54   13.80
   7  -9  -7   93.74   11.14
  -7   9   7   92.45   11.22
  -7  -9   7   98.05   10.83
  -7  -9   7   96.50   14.70
   8  -9  -7    1.09    2.81
  -8   9   7    8.29    3.07
  -8  -9   7    4.62    2.49
  -8  -9   7    6.20    2.53
  -8  -9   7    4.75    2.86
   9  -9  -7   11.68    3.96
  -9   9   7   10.94    4.16
  -9  -9   7   19.90    3.90
  -9  -9   7   14.57    4.38
  10  -9  -7    4.97    3.63
 -10   9   7   13.00    3.83
 -10  -9   7    7.37    3.74
  11  -9  -7   72.82    9.27
 -11   9   7   58.94    9.07
 -11  -9   7   75.75   11.69
  12  -9  -7   -1.54    3.06
 -12   9   7    3.39    3.63
 -12  -9   7    2.12    2.61
  13  -9  -7   -2.06    3.07
 -13   9   7    2.02    2.99
 -13  -9   7    3.48    2.87
  14  -9  -7    8.32    4.97
 -14   9   7   19.07    5.41
 -14  -9   7   10.51    4.36
  15  -9  -7   31.48    6.42
 -15   9   7   26.02    6.83
 -15  -9   7   23.75    6.57
   1 -10  -7  103.81   11.95
  -1  10   7  103.88   12.36
  -1 -10   7  107.76   11.90
   2 -10  -7  382.94   34.10
  -2  10   7  369.42   34.50
  -2 -10   7  400.46   33.92
  -2 -10   7  445.47   34.21
   3 -10  -7  129.51   15.02
  -3  10   7  127.41   15.44
  -3 -10   7  150.20   14.87
  -3 -10   7  174.92   15.29
   4 -10  -7   43.51    7.35
  -4  10   7   47.29    7.62
  -4 -10   7   45.72    6.99
  -4 -10   7   53.96    7.27
   5 -10  -7  153.21   16.79
  -5  10   7  157.00   17.07
  -5 -10   7  181.85   16.57
  -5 -10   7  177.10   16.70
   6 -10  -7   71.95    9.81
  -6  10   7   78.95    9.98
  -6 -10   7   82.78    9.58
   7 -10  -7    9.39    3.77
  -7  10   7   12.10    4.14
  -7 -10   7   13.49    3.54
  -7 -10   7   11.54    3.48
  -7 -10   7   15.64    4.28
   8 -10  -7    4.08    1.68
  -8  10   7    0.71    2.56
  -8 -10   7    2.15    1.88
  -8 -10   7   -2.06    1.68
  -8 -10   7   -0.71    2.66
   9 -10  -7    1.76    1.74
  -9  10   7   -2.01    2.11
  -9 -10   7   -5.51    2.40
  10 -10  -7    1.27    3.40
 -10  10   7    7.57    3.37
 -10 -10   7    4.47    2.86
  11 -10  -7    3.99    3.97
 -11  10   7   12.65    3.95
 -11 -10   7   12.49    3.72
  12 -10  -7    5.03    3.63
 -12  10   7    9.84    3.73
 -12 -10   7    4.04    3.34
  13 -10  -7   38.21    6.80
 -13  10   7   33.40    6.88
 -13 -10   7   44.43    7.81
  14 -10  -7    2.45    3.81
 -14  10   7    0.18    4.38
 -14 -10   7    2.15    2.63
  15 -10  -7   -1.95    4.66
 -15  10   7    5.58    4.57
 -15 -10   7    0.34    2.57
   1 -11  -7  377.93   35.03
  -1  11   7  366.52   35.44
  -1  11   7  428.41   53.29
  -1 -11   7  454.51   34.98
  -1 -11   7  450.70   35.19
   1  11  -7  385.25   53.27
   2 -11  -7   37.14    6.88
  -2  11   7   41.78    7.30
  -2 -11   7   51.45    7.02
  -2 -11   7   44.27    6.94
   3 -11  -7   73.43   10.22
  -3  11   7   71.16   10.65
  -3 -11   7   97.19   10.23
  -3 -11   7   89.14   10.27
   4 -11  -7    3.18    3.11
  -4 -11   7    3.05    2.37
  -4 -11   7    5.33    2.85
   5 -11  -7  553.61   43.28
  -5  11   7  510.45   43.54
  -5 -11   7  506.35   43.22
   6 -11  -7    1.31    2.67
  -6  11   7    4.22    3.23
  -6 -11   7    5.51    2.85
  -6 -11   7    4.80    2.65
   7 -11  -7    7.44    3.27
  -7  11   7    9.37    3.61
  -7 -11   7    9.34    3.23
  -7 -11   7    7.44    3.09
   8 -11  -7   -3.50    1.81
  -8  11   7   -4.27    2.29
  -8 -11   7   -2.20    1.14
  -8 -11   7    7.08    2.48
   9 -11  -7  101.30   12.96
  -9  11   7  125.14   13.34
  -9 -11   7  138.53   17.75
  10 -11  -7   11.19    3.87
 -10  11   7    7.50    3.85
 -10 -11   7    7.23    3.63
  11 -11  -7   12.89    5.01
 -11  11   7   21.53    5.10
 -11 -11   7   27.67    5.31
  12 -11  -7    5.91    3.69
 -12  11   7    9.18    4.03
 -12 -11   7    6.83    3.65
  13 -11  -7   -0.65    3.01
 -13  11   7    2.95    3.29
 -13 -11   7    3.82    3.29
  14 -11  -7    4.65    2.99
 -14  11   7   -2.15    3.25
 -14 -11   7    2.28    3.15
   1 -12  -7    3.14    2.61
  -1  12   7    2.10    3.12
  -1  12   7    7.35    2.87
  -1 -12   7    3.95    2.71
  -1 -12   7    2.48    3.28
   1  12  -7    0.86    2.30
   2 -12  -7   78.73   10.28
  -2  12   7   84.45   10.81
  -2 -12   7   88.63   10.23
  -2 -12   7   80.40   10.35
   2  12  -7   89.46   13.40
   3 -12  -7   88.21   10.48
  -3  12   7   69.82   10.85
  -3 -12   7   92.82   10.28
  -3 -12   7   87.12   10.44
   4 -12  -7   71.72    9.33
  -4  12   7   67.67    9.65
  -4 -12   7   76.34    9.24
  -4 -12   7   67.76    9.35
   5 -12  -7   60.13    8.51
  -5  12   7   64.09    8.72
  -5 -12   7   61.51    8.31
  -5 -12   7   57.98    8.32
   6 -12  -7    5.34    2.77
  -6  12   7    4.01    3.27
  -6 -12   7    4.61    2.65
  -6 -12   7    4.02    2.74
   7 -12  -7   13.55    3.72
  -7  12   7   13.35    4.12
  -7 -12   7    9.55    3.53
   8 -12  -7    5.94    2.93
  -8  12   7    6.16    3.29
   9 -12  -7   77.98    9.56
  -9  12   7   69.30    9.76
  -9 -12   7   76.46   12.26
  10 -12  -7   11.12    3.69
 -10  12   7    5.72    3.73
 -10 -12   7    3.78    3.68
  11 -12  -7   71.90   10.02
 -11  12   7   73.23   10.32
 -11 -12   7   92.56   12.68
  12 -12  -7   -4.63    2.78
 -12  12   7    5.53    3.23
 -12 -12   7   -0.20    2.31
  13 -12  -7    0.14    3.08
 -13  12   7    3.65    3.33
 -13 -12   7    4.20    3.02
  14 -12  -7    0.69    3.38
 -14  12   7    4.39    3.69
 -14 -12   7    8.91    3.31
   1 -13  -7   58.82    8.94
  -1  13   7   64.35    9.42
  -1  13   7   66.50   11.08
  -1 -13   7   69.48    9.03
  -1 -13   7   75.05    9.25
   1  13  -7   65.92   11.12
   2 -13  -7   39.39    6.77
  -2  13   7   40.02    7.24
  -2 -13   7   43.16    6.87
   2  13  -7   46.30    8.11
   3 -13  -7   45.94    7.65
  -3  13   7   43.99    7.99
  -3 -13   7   56.20    7.63
  -3 -13   7   55.67    7.59
   4 -13  -7   18.29    5.03
  -4  13   7   21.95    5.24
  -4 -13   7   22.86    4.99
   5 -13  -7   26.97    5.27
  -5  13   7   15.69    5.42
  -5 -13   7   23.40    5.04
  -5 -13   7   28.55    5.11
   6 -13  -7    0.28    2.15
  -6  13   7    2.54    2.01
  -6 -13   7    1.07    1.96
  -6 -13   7   -0.30    1.94
   7 -13  -7   50.33    6.82
  -7  13   7   43.54    7.34
  -7 -13   7   45.77    6.87
  -7 -13   7   39.81    6.83
   8 -13  -7   27.52    5.77
  -8  13   7   37.23    6.34
   9 -13  -7   63.46    8.53
  -9  13   7   58.58    8.72
  10 -13  -7   22.98    4.94
 -10  13   7   18.94    5.23
 -10 -13   7   15.99    5.38
  11 -13  -7   14.55    4.50
 -11  13   7   12.99    4.92
 -11 -13   7   18.11    4.58
  12 -13  -7   16.25    4.38
 -12  13   7    9.71    4.73
 -12 -13   7   15.15    4.64
  13 -13  -7    2.57    3.23
 -13  13   7    1.05    3.59
 -13 -13   7    7.38    3.06
   1 -14  -7   37.05    6.75
  -1  14   7   29.46    7.20
  -1  14   7   43.30    8.02
  -1 -14   7   42.10    6.76
  -1 -14   7   47.25    6.94
   1  14  -7   49.95    8.11
   2 -14  -7    2.05    2.01
  -2  14   7    0.15    2.85
  -2 -14   7   -4.73    2.84
  -2 -14   7    0.88    2.73
   2  14  -7    1.68    2.05
   3 -14  -7   60.91    8.19
  -3  14   7   46.04    8.44
  -3 -14   7   51.53    8.04
  -3 -14   7   58.58    8.26
   3  14  -7   66.82    9.96
   4 -14  -7    1.81    2.84
  -4  14   7    2.76    2.97
  -4 -14   7    2.07    2.38
  -4 -14   7    1.67    2.76
   5 -14  -7   16.32    4.09
  -5  14   7   11.00    4.18
  -5 -14   7   12.20    3.86
  -5 -14   7    7.78    3.67
   6 -14  -7   12.19    3.91
  -6  14   7   14.56    4.35
  -6 -14   7   14.06    3.94
  -6 -14   7   12.76    3.91
   7 -14  -7  103.79   12.85
  -7  14   7  132.30   13.37
   8 -14  -7    1.08    2.67
  -8  14   7    2.90    3.19
   9 -14  -7    3.70    3.13
  -9  14   7    4.20    3.43
  10 -14  -7   29.22    5.76
 -10  14   7   27.15    6.31
  11 -14  -7   21.64    5.20
 -11  14   7   21.75    5.72
  12 -14  -7    6.98    4.03
 -12  14   7    5.65    4.42
 -12 -14   7   21.46    4.15
   1 -15  -7    9.79    3.22
  -1  15   7    4.59    3.79
  -1  15   7    9.49    3.73
  -1 -15   7   10.09    3.74
  -1 -15   7    0.69    3.88
   1  15  -7    8.82    3.37
   2 -15  -7    2.86    2.51
  -2  15   7    0.35    3.20
  -2  15   7    0.97    3.34
  -2 -15   7    5.88    3.14
  -2 -15   7    1.57    2.71
   2  15  -7    3.99    2.70
   3 -15  -7   17.17    4.44
  -3  15   7   14.85    4.63
  -3 -15   7   13.39    4.11
  -3 -15   7   11.66    4.51
   3  15  -7   21.17    4.65
   4 -15  -7   -0.40    2.57
  -4  15   7    1.11    2.65
  -4 -15   7   -2.62    2.70
  -4 -15   7    3.73    2.54
   5 -15  -7    3.33    2.94
  -5  15   7    6.15    3.07
  -5 -15   7    2.67    2.71
  -5 -15   7    0.46    2.68
   6 -15  -7   22.59    4.63
  -6  15   7   19.78    5.12
  -6 -15   7   18.96    4.47
  -6 -15   7    8.89    4.34
   7 -15  -7   13.60    4.13
  -7  15   7   13.09    4.56
   8 -15  -7   11.70    4.02
  -8  15   7   13.82    4.49
   9 -15  -7   12.73    4.20
  -9  15   7   16.51    4.98
 -10  15   7    5.60    3.17
  10 -15  -7    2.15    2.51
  11 -15  -7    1.87    2.73
 -11  15   7   -0.20    3.31
   1 -16  -7    5.80    3.24
  -1  16   7   -1.71    3.98
  -1  16   7    7.49    2.63
  -1 -16   7   -0.61    3.29
  -1 -16   7   -1.42    2.76
   1  16  -7    2.64    2.53
   2 -16  -7    3.69    2.72
  -2  16   7   -3.52    3.28
  -2  16   7    7.82    2.99
  -2 -16   7    5.94    3.05
  -2 -16   7    4.74    3.44
   2  16  -7    5.33    3.00
   3 -16  -7   -1.00    3.59
  -3  16   7    5.94    3.74
  -3 -16   7    1.35    3.89
   3  16  -7    1.51    3.58
   4 -16  -7   10.87    3.81
  -4  16   7    8.07    4.45
  -4 -16   7    7.18    4.16
  -4 -16   7    8.91    3.87
   4  16  -7   15.07    3.98
   5 -16  -7    1.45    2.50
  -5  16   7    0.39    3.13
  -5 -16   7    2.44    3.26
  -5 -16   7   -3.23    2.64
   6 -16  -7    2.72    2.81
  -6  16   7    3.49    3.31
  -6 -16   7    3.57    3.36
  -6 -16   7   -0.67    2.63
   7 -16  -7    1.96    3.11
  -7  16   7    8.76    3.63
   8 -16  -7    1.13    2.67
  -8  16   7    3.27    3.44
   9 -16  -7   -3.34    2.22
  -9  16   7    2.41    3.33
  10 -16  -7    6.03    3.02
 -10  16   7    0.75    3.78
   1 -17  -7   11.45    4.57
  -1  17   7   12.30    4.88
  -1  17   7   18.37    3.88
  -1 -17   7    9.88    4.05
  -1 -17   7    7.83    4.05
   1  17  -7    8.02    4.31
   2 -17  -7   -2.11    3.16
  -2  17   7   -3.07    3.57
  -2  17   7    2.64    2.48
  -2 -17   7   -0.87    3.16
  -2 -17   7   -2.01    2.84
   2  17  -7    0.05    2.20
   3 -17  -7    1.61    2.88
  -3  17   7    0.55    3.53
  -3  17   7    5.32    2.87
  -3 -17   7    0.94    3.98
  -3 -17   7    2.33    3.17
   3  17  -7    6.40    2.83
   4 -17  -7    4.80    3.04
  -4  17   7    1.17    3.63
  -4 -17   7    6.71    4.49
  -4 -17   7    5.22    3.18
   4  17  -7    0.56    3.09
   5 -17  -7    6.79    3.09
  -5  17   7    4.43    3.59
  -5 -17   7    1.35    3.22
   6 -17  -7    2.44    2.61
  -6  17   7   -1.14    3.20
  -6 -17   7    2.52    2.39
   7 -17  -7    5.67    2.71
  -7  17   7   -2.04    3.51
   8 -17  -7   -1.48    2.17
  -8  17   7   -0.58    3.36
   1 -18  -7    7.55    4.16
  -1  18   7    6.51    4.44
  -1  18   7    9.34    3.64
  -1 -18   7    9.83    4.75
  -1 -18   7    5.98    4.02
   1  18  -7    0.00    4.14
   2 -18  -7    4.11    3.68
  -2  18   7    1.48    4.02
  -2  18   7    5.32    2.52
  -2 -18   7    1.91    4.38
  -2 -18   7   -0.16    3.66
   2  18  -7    8.21    3.13
   3 -18  -7    2.42    4.05
  -3  18   7   11.47    5.20
  -3  18   7    7.31    3.82
  -3 -18   7    8.12    4.58
  -3 -18   7    3.13    3.81
   3  18  -7   10.48    3.60
   4 -18  -7    3.63    4.26
  -4  18   7   18.75    5.35
  -4 -18   7    4.94    4.44
  -4 -18   7    3.28    4.27
   4  18  -7   16.55    3.97
   5 -18  -7    0.65    2.66
  -5  18   7    3.99    3.24
  -5 -18   7    2.67    3.59
  -5 -18   7   -0.95    2.92
   6 -18  -7    0.88    2.46
  -6  18   7   -1.09    3.32
  -2  19   7    1.21    2.61
   1   0  -6 1390.47  110.09
  -1   0   6 1468.01  110.05
   2   0  -6  548.01   46.00
  -2   0   6  566.97   45.88
   3   0  -6  245.31   22.32
  -3   0   6  235.41   22.03
   4   0  -6  345.74   31.50
  -4   0   6  376.75   31.00
   5   0  -6 1091.58   86.94
  -5   0   6 1133.14   86.22
   6   0  -6  310.11   27.69
  -6   0   6  312.94   27.17
   7   0  -6   83.29   10.44
  -7   0   6   90.72   10.22
   8   0  -6   25.13    5.14
  -8   0   6   29.15    5.19
   9   0  -6   32.38    6.04
  -9   0   6   37.63    5.95
  10   0  -6   11.97    3.73
 -10   0   6   10.37    3.52
  11   0  -6   56.03    8.31
 -11   0   6   58.83    7.98
  12   0  -6 1492.73  114.46
 -12   0   6 1487.39  114.30
  13   0  -6    0.46    2.89
 -13   0   6    4.52    3.68
  14   0  -6   45.87    7.57
 -14   0   6   45.92    7.75
  15   0  -6   62.88    9.56
 -15   0   6   75.74    9.85
  16   0  -6 1453.70  116.13
 -16   0   6 1572.60  116.72
  17   0  -6    1.68    4.19
 -17   0   6    1.51    4.46
 -17   0   6   -3.34    3.29
  18   0  -6   -0.28    4.65
 -18   0   6    3.43    5.03
 -18   0   6    4.35    2.95
   1  -1  -6  245.03   22.47
  -1   1   6  239.97   22.42
  -1  -1   6  244.43   22.40
   1   1  -6  236.02   22.37
   2  -1  -6  193.53   18.56
  -2   1   6  185.61   18.52
  -2  -1   6  201.75   18.55
   2   1  -6  184.10   18.75
   3  -1  -6  116.41   13.34
  -3   1   6  124.31   13.11
  -3  -1   6  124.26   13.22
   3   1  -6  127.14   13.47
   4  -1  -6  350.73   32.29
  -4   1   6  383.75   31.94
  -4  -1   6  376.50   31.84
   4   1  -6  384.77   32.34
   5  -1  -6   16.87    4.41
  -5   1   6   21.84    4.42
  -5  -1   6   23.09    4.37
   5   1  -6   18.99    4.38
   6  -1  -6    2.41    2.69
  -6   1   6    7.99    2.70
  -6  -1   6    5.94    2.56
   6   1  -6    7.42    2.44
   7  -1  -6    5.45    2.64
  -7   1   6    6.45    3.03
  -7  -1   6    7.24    2.87
   7   1  -6    4.04    2.38
   8  -1  -6   65.47    8.42
  -8   1   6   63.67    8.25
  -8  -1   6   69.25    8.22
   8   1  -6   51.77    8.45
   9  -1  -6    9.86    3.41
  -9   1   6   15.23    3.71
  -9  -1   6    9.34    3.58
   9   1  -6   10.37    3.26
  10  -1  -6   40.44    7.08
 -10   1   6   43.40    6.96
 -10  -1   6   48.05    6.91
  10   1  -6   48.32    7.15
  11  -1  -6  143.75   14.26
 -11   1   6  122.61   13.85
 -11  -1   6  139.93   13.96
  11   1  -6  124.23   14.22
  12  -1  -6  255.52   22.33
 -12   1   6  242.76   22.13
 -12  -1   6  230.31   22.10
  12   1  -6  221.45   22.17
  13  -1  -6   16.21    4.40
 -13   1   6   16.12    5.00
 -13  -1   6   13.47    4.74
  13   1  -6   13.05    4.43
  14  -1  -6    2.55    2.92
 -14  -1   6    4.99    3.38
 -14  -1   6    4.60    2.81
  14   1  -6   -2.21    3.53
  15  -1  -6   19.28    5.13
 -15   1   6   24.40    5.80
 -15  -1   6   20.06    5.42
 -15  -1   6   29.08    5.59
  15   1  -6   14.93    5.16
  16  -1  -6    2.86    4.53
 -16   1   6    2.42    4.28
 -16  -1   6   -3.65    4.70
  16   1  -6    3.34    4.68
  17  -1  -6    8.64    5.20
 -17   1   6   19.57    5.74
 -17  -1   6   23.35    5.85
 -17  -1   6   26.25    5.11
  17   1  -6    7.02    5.24
  18  -1  -6    2.66    4.80
 -18   1   6   11.96    5.19
 -18   1   6    3.40    3.17
 -18  -1   6   -1.81    5.14
 -18  -1   6   -2.03    3.29
  18   1  -6    5.81    4.67
   1  -2  -6  262.65   23.41
  -1   2   6  243.37   23.50
  -1  -2   6  269.86   23.49
   1   2  -6  246.43   23.68
   2  -2  -6  150.98   16.36
  -2   2   6  190.52   16.34
  -2  -2   6  163.05   16.40
   2   2  -6  146.07   16.51
   3  -2  -6    6.31    2.68
  -3   2   6    6.45    2.96
  -3  -2   6    6.80    2.82
  -3  -2   6    8.95    2.89
   3   2  -6    8.48    2.70
   4  -2  -6   17.95    4.07
  -4   2   6   18.36    4.17
  -4  -2   6   15.57    3.88
  -4  -2   6   17.12    4.44
   4   2  -6   13.64    4.02
   5  -2  -6    5.99    2.40
  -5   2   6    3.79    2.95
  -5  -2   6    4.53    2.34
  -5  -2   6    6.11    2.50
   5   2  -6    5.39    2.30
   6  -2  -6   50.54    6.87
  -6   2   6   43.10    6.82
  -6  -2   6   48.82    6.68
   6   2  -6   37.53    6.88
   7  -2  -6    4.23    2.02
  -7   2   6    2.88    2.20
  -7  -2   6    0.52    2.14
   7   2  -6    0.04    1.54
   8  -2  -6    2.74    1.94
  -8   2   6    1.74    2.52
  -8  -2   6    1.27    1.73
   8   2  -6    0.48    1.42
   9  -2  -6   12.63    3.53
  -9   2   6    5.20    3.83
  -9  -2   6   14.88    3.56
   9   2  -6   11.61    3.45
  10  -2  -6   63.89    9.55
 -10   2   6   72.03    9.41
 -10  -2   6   83.06    9.48
  10   2  -6   84.27    9.68
  11  -2  -6   23.98    5.07
 -11   2   6   21.39    4.77
 -11  -2   6   20.85    4.65
 -11  -2   6   24.72    5.54
  11   2  -6   16.22    4.76
  12  -2  -6  149.43   13.75
 -12   2   6  132.92   13.85
 -12  -2   6  120.17   13.66
 -12  -2   6  131.09   18.66
  12   2  -6   96.15   13.64
  13  -2  -6   65.52    8.98
 -13   2   6   75.88    9.07
 -13  -2   6   65.39    8.90
 -13  -2   6   72.64   11.27
  13   2  -6   51.50    8.90
  14  -2  -6   99.78   11.99
 -14   2   6  118.56   12.25
 -14  -2   6  102.29   12.05
 -14  -2   6  115.03   15.56
  14   2  -6   71.77   11.73
  15  -2  -6   15.24    4.02
 -15   2   6    8.64    4.57
 -15  -2   6    2.66    3.85
 -15  -2   6    4.83    3.91
  15   2  -6    6.37    3.98
  16  -2  -6   11.46    4.64
 -16   2   6   24.25    5.08
 -16  -2   6   10.34    4.71
 -16  -2   6   21.97    4.81
  16   2  -6    2.40    4.94
  17  -2  -6    4.53    4.59
 -17   2   6   12.63    5.20
 -17  -2   6   18.76    4.49
  17   2  -6   10.58    4.97
  18  -2  -6   12.36    4.76
 -18   2   6    5.41    6.17
 -18  -2   6   22.24    5.03
  18   2  -6    9.48    5.40
   1  -3  -6  125.66   12.52
  -1   3   6  113.56   12.63
  -1  -3   6  107.96   12.65
   1   3  -6  108.35   12.84
   2  -3  -6  618.96   52.01
  -2   3   6  656.18   51.95
  -2  -3   6  671.24   52.06
   2   3  -6  621.94   52.35
   3  -3  -6   40.01    6.59
  -3   3   6   43.22    6.79
  -3  -3   6   44.80    6.61
  -3  -3   6   42.94    7.93
   3   3  -6   43.62    6.64
   4  -3  -6  283.19   24.86
  -4   3   6  283.79   24.70
  -4  -3   6  297.40   24.75
  -4  -3   6  257.71   36.76
   4   3  -6  253.36   25.03
   5  -3  -6   -0.49    1.92
  -5   3   6   -2.14    1.87
  -5  -3   6    1.73    1.28
  -5  -3   6   -2.73    1.52
   5   3  -6    1.89    0.90
   6  -3  -6   79.87    9.76
  -6   3   6   80.30    9.64
  -6  -3   6   86.65    9.42
  -6  -3   6   76.49   12.74
   6   3  -6   71.72    9.93
   7  -3  -6   20.07    4.17
  -7   3   6   15.16    4.05
  -7  -3   6   14.15    3.75
  -7  -3   6   11.67    4.44
   7   3  -6   13.73    3.75
   8  -3  -6    5.78    2.84
  -8   3   6    2.03    2.73
  -8  -3   6    6.01    2.31
  -8  -3   6    0.16    2.63
   8   3  -6    2.16    2.19
   9  -3  -6    3.68    2.81
  -9   3   6    4.83    2.91
  -9  -3   6    8.93    3.16
  -9  -3   6    3.22    3.06
   9   3  -6    6.32    2.82
  10  -3  -6   16.46    4.17
 -10   3   6   15.40    3.94
 -10  -3   6   13.71    4.08
 -10  -3   6   15.36    4.46
  10   3  -6   11.11    3.99
  11  -3  -6    7.41    3.29
 -11   3   6   -2.63    3.54
 -11  -3   6    4.27    2.97
 -11  -3   6   12.55    3.43
  11   3  -6    3.83    2.62
  12  -3  -6   -0.09    2.72
 -12   3   6    4.75    3.80
 -12  -3   6   -2.96    2.37
 -12  -3   6    4.42    2.53
  13  -3  -6   25.56    5.44
 -13   3   6   23.33    5.65
 -13  -3   6   19.83    5.33
 -13  -3   6   35.26    6.07
  14  -3  -6    4.29    3.58
 -14   3   6    2.90    3.66
 -14  -3   6    0.40    2.92
 -14  -3   6   10.26    3.01
  14   3  -6    3.10    2.74
  15  -3  -6   14.47    4.18
 -15   3   6    8.81    4.67
 -15  -3   6    8.90    3.68
 -15  -3   6    6.37    3.73
  15   3  -6    4.86    3.42
  16  -3  -6   10.88    3.53
 -16   3   6    8.66    4.43
 -16  -3   6    9.20    3.79
  16   3  -6   -2.24    3.40
  17  -3  -6    6.46    4.14
 -17   3   6   11.44    4.63
 -17  -3   6   17.58    4.51
   1  -4  -6   60.81    8.46
  -1   4   6   64.32    8.62
  -1  -4   6   66.23    8.55
   1   4  -6   66.53    8.69
   2  -4  -6   93.11   11.61
  -2   4   6  103.73   11.75
  -2  -4   6  101.63   11.73
   2   4  -6  115.08   11.86
   3  -4  -6  155.76   15.24
  -3   4   6  144.65   15.17
  -3  -4   6  161.52   15.19
  -3  -4   6  135.36   21.28
   3   4  -6  140.01   15.47
   4  -4  -6  380.69   32.75
  -4   4   6  377.68   32.73
  -4  -4   6  433.35   32.74
  -4  -4   6  363.60   49.73
   4   4  -6  354.26   33.02
   5  -4  -6   39.02    5.49
  -5   4   6   25.63    5.28
  -5  -4   6   24.78    4.86
  -5  -4   6   25.86    5.85
   5   4  -6   19.78    5.01
   6  -4  -6    4.03    3.05
  -6   4   6    1.36    2.74
  -6  -4   6    5.83    2.32
  -6  -4   6    4.30    2.57
   6   4  -6    4.53    2.05
   7  -4  -6  254.22   21.17
  -7   4   6  240.06   21.12
  -7  -4   6  221.33   30.86
   7   4  -6  185.52   21.35
   8  -4  -6  364.83   32.14
  -8   4   6  361.23   31.86
  -8  -4   6  382.77   31.87
  -8  -4   6  360.11   48.89
   8   4  -6  405.13   32.46
   9  -4  -6    7.52    2.95
  -9   4   6    3.09    2.68
  -9  -4   6    4.99    2.80
  -9  -4   6    4.78    3.26
   9   4  -6   -0.28    2.41
  10  -4  -6    1.87    3.02
 -10   4   6   -0.59    2.41
 -10  -4   6    4.12    2.32
 -10  -4   6    3.54    2.60
  11  -4  -6   26.73    5.92
 -11   4   6   34.70    5.65
 -11  -4   6   34.73    5.53
 -11  -4   6   29.39    6.62
  11   4  -6   22.13    5.50
  12  -4  -6   13.68    3.85
 -12   4   6   11.06    3.87
 -12  -4   6    8.79    3.30
 -12  -4   6    5.99    3.88
  12   4  -6    8.56    3.20
  13  -4  -6   -4.45    2.63
 -13   4   6    0.21    3.16
 -13  -4   6    3.15    2.82
  13   4  -6    1.74    1.53
  14  -4  -6   13.80    3.92
 -14   4   6   15.04    4.91
 -14  -4   6    7.41    3.69
 -14  -4   6    8.90    3.92
  14   4  -6    2.95    3.34
  15  -4  -6    0.69    2.82
 -15   4   6    3.29    3.24
 -15  -4   6   -0.30    2.52
  16  -4  -6    2.38    2.88
 -16   4   6    1.95    3.97
 -16  -4   6    3.70    3.04
  16   4  -6   -1.43    2.55
  17  -4  -6   -0.58    3.20
 -17   4   6    1.09    3.04
 -17  -4   6   -3.16    2.61
   1  -5  -6  310.42   25.59
  -1   5   6  294.30   25.72
  -1  -5   6  274.85   25.57
   1   5  -6  262.78   25.54
   2  -5  -6  107.80   10.88
  -2   5   6   91.01   10.98
  -2  -5   6   82.25   10.85
   2   5  -6   88.93   10.85
   3  -5  -6   38.61    6.10
  -3   5   6   36.42    6.24
  -3  -5   6   40.03    5.94
  -3  -5   6   27.14    7.05
   3   5  -6   36.00    5.99
   4  -5  -6  159.56   14.23
  -4   5   6  131.99   14.25
  -4  -5   6  131.51   14.05
  -4  -5   6  110.74   19.65
   4   5  -6  134.22   14.29
   5  -5  -6   64.44    7.46
  -5   5   6   49.95    7.28
  -5  -5   6   46.33    6.96
  -5  -5   6   44.30    8.86
   5   5  -6   39.16    7.21
   6  -5  -6   54.85    6.82
  -6   5   6   46.87    6.87
  -6  -5   6   37.39    8.08
   6   5  -6   34.16    6.64
   7  -5  -6  167.18   17.04
  -7   5   6  168.85   17.03
  -7  -5   6  173.51   16.69
  -7  -5   6  148.45   24.03
   7   5  -6  204.73   17.14
   8  -5  -6   76.00    9.81
  -8   5   6   84.13    9.64
  -8  -5   6   82.65    9.53
  -8  -5   6   72.92   12.60
   8   5  -6   77.02    9.73
   9  -5  -6    2.18    4.07
  -9   5   6    6.38    3.01
  -9  -5   6    8.59    2.90
  -9  -5   6    6.64    3.36
  10  -5  -6   38.14    5.93
 -10   5   6   28.27    5.62
 -10  -5   6   35.81    5.60
 -10  -5   6   21.34    6.68
  10   5  -6   24.43    5.55
  11  -5  -6   31.57    5.61
 -11   5   6   25.91    5.33
 -11  -5   6   26.34    5.17
 -11  -5   6   23.56    6.03
  11   5  -6   21.85    5.06
  12  -5  -6    4.54    3.75
 -12   5   6    8.15    3.62
 -12  -5   6   11.36    3.00
 -12  -5   6    4.69    3.41
  12   5  -6    6.68    2.86
  13  -5  -6   34.58    5.14
 -13   5   6   23.46    5.32
 -13  -5   6   14.14    4.72
 -13  -5   6   24.79    5.61
  13   5  -6    8.02    4.52
  14  -5  -6    9.91    3.86
 -14   5   6   12.07    4.29
 -14  -5   6   11.16    3.72
  14   5  -6    3.92    3.13
  15  -5  -6    6.15    3.61
 -15   5   6    0.19    3.37
 -15  -5   6   -1.12    2.91
  16  -5  -6    7.09    3.65
 -16   5   6    6.89    4.10
 -16  -5   6    7.15    3.69
  17  -5  -6   10.28    4.43
 -17   5   6   13.45    5.28
 -17  -5   6   15.85    4.47
   1  -6  -6   97.47   10.25
  -1   6   6   83.38   10.43
  -1  -6   6   73.53   10.12
   2  -6  -6  204.55   17.07
  -2   6   6  148.50   17.21
  -2  -6   6  165.19   17.13
   3  -6  -6    0.36    2.54
  -3   6   6    3.28    2.65
  -3  -6   6    1.14    1.41
   3   6  -6    1.51    1.70
   4  -6  -6  113.11   11.30
  -4   6   6   95.89   11.32
  -4  -6   6   92.59   11.07
  -4  -6   6   82.51   14.99
   4   6  -6   97.74   11.10
   5  -6  -6   10.78    3.73
  -5   6   6   11.07    3.72
  -5  -6   6    9.33    3.19
  -5  -6   6   14.20    3.65
   5   6  -6   10.31    3.17
   6  -6  -6  104.16   11.10
  -6   6   6   97.04   11.22
  -6  -6   6  102.55   10.81
  -6  -6   6   82.53   14.79
   6   6  -6   90.12   11.05
   7  -6  -6   44.78    6.85
  -7   6   6   45.14    6.98
  -7  -6   6   48.18    6.58
  -7  -6   6   40.05    8.34
   8  -6  -6  139.64   14.27
  -8   6   6  143.75   14.07
  -8  -6   6  130.20   13.97
  -8  -6   6  132.02   19.53
   8   6  -6  129.75   14.24
   9  -6  -6   29.81    5.91
  -9   6   6   25.12    5.61
  -9  -6   6   41.76    6.84
   9   6  -6   26.38    5.44
  10  -6  -6    3.28    3.31
 -10   6   6    5.51    3.12
 -10  -6   6   -0.36    2.60
  10   6  -6    4.65    2.27
  11  -6  -6   33.89    5.75
 -11   6   6   34.43    5.82
 -11  -6   6   18.51    5.07
 -11  -6   6   27.23    6.18
  11   6  -6   21.21    5.10
  12  -6  -6    4.87    3.69
 -12   6   6    1.87    3.14
 -12  -6   6    1.17    2.52
  13  -6  -6   43.16    7.06
 -13   6   6   39.80    6.88
 -13  -6   6   40.85    7.85
  14  -6  -6   17.22    4.58
 -14   6   6   11.59    5.40
 -14  -6   6   16.40    4.39
  15  -6  -6    7.51    4.57
 -15   6   6   12.41    4.34
 -15  -6   6    9.76    3.67
  16  -6  -6    4.67    3.16
 -16   6   6   -0.33    3.53
 -16  -6   6    2.26    2.88
  17  -6  -6   -2.96    3.48
 -17   6   6   -1.90    4.54
 -17  -6   6   -1.43    2.38
   1  -7  -6  102.28   10.83
  -1   7   6   99.67   11.06
  -1  -7   6   75.13   10.74
   2  -7  -6   41.89    6.33
  -2   7   6   34.78    6.62
  -2  -7   6   39.35    6.18
   3  -7  -6   -0.63    2.73
  -3   7   6    1.74    2.63
  -3  -7   6    2.84    1.34
   4  -7  -6   -1.07    2.60
  -4   7   6   -0.68    2.39
  -4  -7   6    2.14    1.26
  -4  -7   6    0.02    1.27
   5  -7  -6   60.19    7.73
  -5   7   6   51.20    7.92
  -5  -7   6   56.80    7.51
  -5  -7   6   48.66    9.67
   6  -7  -6  241.61   21.90
  -6   7   6  234.50   22.00
  -6  -7   6  236.70   21.55
  -6  -7   6  222.12   32.20
   6   7  -6  248.60   21.66
   7  -7  -6   37.68    5.86
  -7   7   6   26.48    6.09
  -7  -7   6   35.27    5.47
  -7  -7   6   24.48    6.63
   7   7  -6   33.00    5.44
   8  -7  -6   12.21    4.23
  -8   7   6    7.79    3.82
  -8  -7   6   14.99    3.45
  -8  -7   6   10.79    4.04
   8   7  -6   15.61    3.43
   9  -7  -6   29.51    5.58
  -9   7   6   22.15    5.23
  -9  -7   6   30.61    6.11
   9   7  -6   23.73    4.81
  10  -7  -6  393.38   31.55
 -10   7   6  324.87   31.21
 -10  -7   6  385.37   47.53
  11  -7  -6  260.01   22.65
 -11   7   6  222.43   22.30
 -11  -7   6  248.72   32.71
  12  -7  -6   -0.37    2.68
 -12   7   6   -2.30    2.74
 -12  -7   6    0.96    2.92
  13  -7  -6    9.82    3.54
 -13   7   6    7.09    3.61
 -13  -7   6    3.52    3.90
  14  -7  -6   23.10    5.20
 -14   7   6   15.07    5.40
 -14  -7   6   22.05    5.53
  15  -7  -6  128.00   13.72
 -15   7   6  105.54   13.80
 -15  -7   6  129.78   17.92
  16  -7  -6    3.36    4.25
 -16   7   6    2.58    4.87
 -16  -7   6   10.25    4.23
  17  -7  -6    9.77    5.15
 -17   7   6    6.29    6.24
 -17  -7   6    1.24    3.72
   1  -8  -6  109.83   11.41
  -1   8   6  101.74   11.76
  -1  -8   6   87.67   11.40
   1   8  -6   99.65   15.19
   2  -8  -6    2.03    3.15
  -2   8   6    6.47    3.00
  -2  -8   6    2.19    1.86
   3  -8  -6   53.08    6.77
  -3   8   6   38.65    6.82
  -3  -8   6   31.92    6.44
  -4   8   6   23.35    0.99
   4  -8  -6   23.40    4.99
  -4  -8   6   22.72    4.61
   5  -8  -6    5.33    2.49
  -5   8   6    1.09    2.87
  -5  -8   6    2.93    2.38
  -5  -8   6    1.36    2.17
  -6   8   6    7.73    2.33
   6  -8  -6   -1.48    2.44
  -6  -8   6    3.61    2.03
  -6  -8   6    0.52    2.04
   7  -8  -6  124.86   11.99
  -7   8   6   65.71   11.86
  -7  -8   6  121.05   11.58
  -7  -8   6  114.82   16.11
   8  -8  -6   18.76    4.88
  -8   8   6   20.85    4.62
  -8  -8   6   17.42    5.06
   9  -8  -6    2.02    3.08
  -9   8   6    1.91    1.97
  -9  -8   6    1.09    2.85
  10  -8  -6   27.14    5.26
 -10   8   6   15.55    5.06
 -10  -8   6   25.92    5.53
  11  -8  -6  115.52   12.65
 -11   8   6  109.71   12.54
 -11  -8   6  111.15   16.79
  12  -8  -6   11.66    3.83
 -12   8   6   11.45    4.00
 -12  -8   6    5.52    3.72
  13  -8  -6    6.37    3.26
 -13   8   6    4.68    3.38
 -13  -8   6    3.42    3.71
  14  -8  -6   52.06    7.82
 -14   8   6   49.71    7.95
 -14  -8   6   44.11    9.07
  15  -8  -6    5.84    3.24
 -15   8   6   -1.56    3.44
 -15  -8   6    3.14    3.16
  16  -8  -6   11.19    5.23
 -16   8   6    8.42    5.21
 -16  -8   6    4.32    4.26
   1  -9  -6  188.75   17.62
  -1   9   6  193.50   18.05
  -1  -9   6  187.26   17.44
  -1  -9   6  156.04   17.66
   1   9  -6  175.39   25.06
   2  -9  -6   84.54    9.34
  -2   9   6   77.21    9.55
  -2  -9   6   73.69    9.08
  -2  -9   6   58.82    9.12
   2   9  -6   66.82   11.86
   3  -9  -6   25.10    4.84
  -3   9   6   18.99    4.88
  -3  -9   6   15.64    4.26
   4  -9  -6    5.74    3.36
  -4   9   6   11.36    3.76
  -4  -9   6   11.07    3.26
   5  -9  -6   31.74    6.17
  -5   9   6   31.91    6.51
  -5  -9   6   39.94    6.06
  -5  -9   6   42.32    6.09
  -5  -9   6   42.45    7.60
   6  -9  -6   21.34    4.55
  -6   9   6   16.27    4.87
  -6  -9   6   25.62    4.29
  -6  -9   6   17.64    5.08
   7  -9  -6   -0.17    3.14
  -7   9   6    3.11    2.71
  -7  -9   6    4.14    2.02
  -7  -9   6    3.21    2.67
   8  -9  -6    1.20    2.95
  -8   9   6   -1.22    2.47
  -8  -9   6    3.00    1.32
  -8  -9   6    0.50    1.47
  -8  -9   6   -0.55    2.36
   9  -9  -6   25.18    5.37
  -9   9   6   25.18    5.31
  -9  -9   6   20.11    5.76
  10  -9  -6   86.27    9.64
 -10   9   6   65.86    9.51
 -10  -9   6   71.84   12.23
  11  -9  -6   14.27    4.24
 -11   9   6   11.52    4.88
 -11  -9   6   16.67    4.66
  12  -9  -6   -0.65    2.36
 -12   9   6   -3.93    2.70
 -12  -9   6    1.50    1.93
  13  -9  -6   -1.87    2.80
 -13   9   6    3.75    3.03
 -13  -9   6    2.83    2.47
  14  -9  -6    1.64    3.09
 -14   9   6    0.29    3.05
 -14  -9   6    2.92    2.45
  15  -9  -6   39.75    7.35
 -15   9   6   38.50    7.77
 -15  -9   6   40.13    8.12
  16  -9  -6    4.03    3.70
 -16   9   6   -4.71    4.50
 -16  -9   6    1.66    2.34
   1 -10  -6  189.85   18.43
  -1  10   6  184.81   18.80
  -1 -10   6  193.18   18.30
  -1 -10   6  198.38   18.49
   1  10  -6  187.23   26.38
   2 -10  -6  147.04   13.25
  -2  10   6  124.11   13.52
  -2 -10   6  124.62   12.94
  -2 -10   6   96.54   13.15
   2  10  -6  114.18   17.91
   3 -10  -6  279.02   24.33
  -3  10   6  249.86   24.73
  -3 -10   6  273.27   24.11
  -3 -10   6  289.59   24.40
   3  10  -6  247.32   35.97
   4 -10  -6    5.68    3.00
  -4  10   6    4.12    3.41
  -4 -10   6    9.22    2.80
  -4 -10   6    6.50    2.78
   5 -10  -6    0.58    2.06
  -5  10   6    3.73    1.98
  -5 -10   6   -1.95    1.65
  -5 -10   6   -0.91    1.68
   6 -10  -6   67.35    8.25
  -6  10   6   62.35    8.42
  -6 -10   6   57.28    8.09
  -6 -10   6   50.54    7.97
  -6 -10   6   65.62   10.51
   7 -10  -6  119.88   12.16
  -7  10   6   97.68   12.14
  -7 -10   6  119.15   11.97
  -7 -10   6   99.91   11.78
  -7 -10   6  103.73   16.15
   8 -10  -6    2.79    3.38
  -8  10   6    5.93    3.01
  -8 -10   6    5.35    2.99
   9 -10  -6   47.25    7.46
  -9  10   6   46.61    7.38
  -9 -10   6   50.87    8.89
  10 -10  -6   11.45    4.20
 -10  10   6   12.22    4.29
 -10 -10   6   16.45    4.17
  11 -10  -6   37.06    6.46
 -11  10   6   35.64    6.67
 -11 -10   6   39.45    7.69
  12 -10  -6    1.37    2.71
 -12  10   6    0.81    3.02
 -12 -10   6    1.06    2.91
  13 -10  -6   17.80    4.42
 -13  10   6   10.54    4.50
 -13 -10   6   17.77    5.01
  14 -10  -6    0.36    2.97
 -14  10   6    0.90    3.50
 -14 -10   6    9.20    2.90
  15 -10  -6    6.58    4.22
 -15  10   6    7.72    4.82
 -15 -10   6    3.35    3.27
   1 -11  -6    2.41    2.67
  -1  11   6    5.94    3.13
  -1 -11   6    5.46    3.12
  -1 -11   6   -0.64    2.87
   1  11  -6    7.80    2.65
   2 -11  -6   71.39    9.68
  -2  11   6   74.03   10.05
  -2 -11   6   85.24    9.67
  -2 -11   6   75.31    9.62
   2  11  -6   75.71   12.32
   3 -11  -6    6.84    3.49
  -3  11   6    9.66    4.05
  -3 -11   6    2.88    3.01
  -3 -11   6   10.11    3.23
   3  11  -6    7.16    3.15
   4 -11  -6   52.81    7.96
  -4  11   6   55.45    8.33
  -4 -11   6   62.82    7.96
  -4 -11   6   57.06    8.08
   4  11  -6   59.78   10.08
   5 -11  -6   17.86    4.27
  -5  11   6   18.78    4.70
  -5 -11   6   18.36    4.17
  -5 -11   6   15.16    4.13
   6 -11  -6   31.75    6.30
  -6  11   6   32.64    6.48
  -6 -11   6   44.66    6.09
  -6 -11   6   39.91    6.05
   7 -11  -6   18.96    4.51
  -7  11   6   10.09    4.36
  -7 -11   6   17.25    3.72
  -7 -11   6   14.40    3.73
  -7 -11   6   16.51    4.61
   8 -11  -6   51.47    7.04
  -8  11   6   38.71    7.13
  -8 -11   6   38.81    8.12
   9 -11  -6    7.13    3.28
  -9  11   6    1.58    3.25
  -9 -11   6    1.80    2.82
  10 -11  -6    0.30    2.67
 -10  11   6   -2.50    2.98
 -10 -11   6    4.21    2.22
  11 -11  -6    0.86    2.73
 -11  11   6    0.77    3.09
 -11 -11   6    3.33    2.71
  12 -11  -6   -5.11    2.19
 -12  11   6   -3.14    2.60
 -12 -11   6    3.51    1.55
  13 -11  -6   14.02    4.94
 -13  11   6   19.15    5.27
 -13 -11   6   32.07    5.36
  14 -11  -6    0.24    1.96
 -14  11   6   -7.42    2.89
 -14 -11   6   -1.70    2.46
  15 -11  -6   -1.62    3.68
 -15  11   6    2.12    4.42
 -15 -11   6    5.16    2.61
   1 -12  -6   37.09    6.79
  -1  12   6   46.38    7.26
  -1 -12   6   41.82    6.88
  -1 -12   6   49.04    6.84
   1  12  -6   42.29    8.05
   2 -12  -6   75.63    9.47
  -2  12   6   66.79    9.80
  -2 -12   6   80.09    9.22
  -2 -12   6   72.83    9.47
   2  12  -6   69.27   11.96
   3 -12  -6  179.19   17.70
  -3  12   6  158.74   17.99
  -3 -12   6  193.27   17.48
  -3 -12   6  187.70   17.72
   3  12  -6  178.55   25.04
   4 -12  -6   74.94   10.25
  -4  12   6   75.98   10.58
  -4 -12   6   89.61   10.19
  -4 -12   6   92.80   10.38
   4  12  -6   95.67   13.48
   5 -12  -6    5.33    3.20
  -5  12   6   11.77    3.76
  -5 -12   6    8.62    3.09
   6 -12  -6   -0.97    2.05
  -6  12   6    1.61    2.58
  -6 -12   6    0.62    1.46
  -6 -12   6   -0.50    1.65
   7 -12  -6  185.17   16.72
  -7  12   6  155.42   16.42
   8 -12  -6  155.93   15.46
  -8  12   6  135.13   15.59
  -8 -12   6  167.59   21.76
   9 -12  -6   70.00    9.47
  -9  12   6   71.25    9.61
  -9 -12   6   80.09   11.89
  10 -12  -6   28.23    6.28
 -10  12   6   40.15    6.55
 -10 -12   6   38.37    7.27
  11 -12  -6   37.79    6.79
 -11  12   6   31.38    7.10
 -11 -12   6   58.15    8.01
  12 -12  -6  106.03   13.02
 -12  12   6  110.48   13.24
 -12 -12   6  143.25   17.63
  13 -12  -6   -4.02    2.65
 -13  12   6    5.40    3.34
 -13 -12   6    3.58    3.25
  14 -12  -6   -1.66    2.26
 -14  12   6   -2.42    3.15
 -14 -12   6    0.50    2.07
   1 -13  -6  134.76   14.19
  -1  13   6  127.19   14.61
  -1  13   6  118.87   19.32
  -1 -13   6  140.81   13.99
  -1 -13   6  139.64   14.09
   1  13  -6  133.30   19.22
   2 -13  -6    5.30    2.77
  -2  13   6   -1.84    3.00
  -2 -13   6   -2.03    2.38
  -2 -13   6    3.82    2.34
   2  13  -6    1.51    2.20
   3 -13  -6   29.74    5.45
  -3  13   6   23.70    5.75
  -3 -13   6   24.43    5.30
  -3 -13   6   28.32    5.36
   3  13  -6   31.89    6.19
   4 -13  -6  102.58   11.86
  -4  13   6   95.79   12.25
  -4 -13   6  113.17   11.62
  -4 -13   6  105.16   11.99
   4  13  -6  108.88   15.88
   5 -13  -6  161.23   17.62
  -5  13   6  166.90   18.14
  -5 -13   6  192.89   17.43
  -5 -13   6  179.23   17.81
   5  13  -6  213.62   25.33
   6 -13  -6   36.28    6.38
  -6  13   6   40.66    6.83
  -6 -13   6   48.67    6.33
  -6 -13   6   33.82    6.32
   7 -13  -6   11.63    4.19
  -7  13   6   13.73    4.42
   8 -13  -6  134.46   13.88
  -8  13   6  125.62   13.92
   9 -13  -6    6.18    3.18
  -9  13   6   -0.52    3.41
 -10  13   6   21.62    2.09
  10 -13  -6   22.90    5.13
 -10 -13   6   23.58    5.80
  11 -13  -6    0.04    2.61
 -11  13   6    1.83    3.36
 -11 -13   6    3.11    2.87
  12 -13  -6   -0.92    2.60
 -12  13   6    3.12    3.23
 -12 -13   6    1.82    2.37
  13 -13  -6    5.24    3.00
 -13  13   6    4.24    3.65
 -13 -13   6    3.44    3.14
  14 -13  -6    7.03    3.33
 -14  13   6    4.00    4.10
 -14 -13   6    8.24    3.50
   1 -14  -6   52.38    7.66
  -1  14   6   50.41    7.98
  -1  14   6   55.09    9.06
  -1 -14   6   50.26    7.36
  -1 -14   6   50.37    7.58
   1  14  -6   49.96    9.06
   2 -14  -6   12.64    3.78
  -2  14   6   11.09    3.95
  -2 -14   6    5.91    3.33
  -2 -14   6    9.83    3.52
   2  14  -6    8.13    3.57
   3 -14  -6   38.24    6.94
  -3  14   6   40.03    7.24
  -3 -14   6   47.29    6.69
   3  14  -6   49.41    8.22
   4 -14  -6    4.56    2.81
  -4  14   6   -4.41    2.94
  -4 -14   6    1.51    2.44
  -4 -14   6    4.17    2.44
   4  14  -6    6.79    2.72
   5 -14  -6    3.62    2.18
  -5  14   6    0.15    2.68
  -5 -14   6   -0.71    2.37
  -5 -14   6    3.09    2.16
   5  14  -6   -1.08    2.54
   6 -14  -6    6.00    3.32
  -6  14   6   13.25    3.91
  -6 -14   6    7.82    3.04
  -6 -14   6    0.98    2.87
   7 -14  -6  356.95   29.95
  -7  14   6  332.94   30.27
   8 -14  -6    4.18    3.56
  -8  14   6   10.60    3.89
   9 -14  -6   -0.21    2.95
  -9  14   6    3.12    3.24
  10 -14  -6   13.42    4.44
 -10  14   6   16.93    4.94
  11 -14  -6  166.65   19.21
 -11  14   6  180.33   19.60
 -11 -14   6  272.34   27.65
  12 -14  -6    0.64    2.79
 -12  14   6    5.30    3.51
 -12 -14   6    3.75    2.73
  13 -14  -6   -0.55    2.17
 -13  14   6   -2.23    3.09
 -13 -14   6   -1.23    1.88
   1 -15  -6   34.62    6.39
  -1  15   6   42.15    6.67
  -1  15   6   38.32    7.07
  -1 -15   6   32.45    6.34
   1  15  -6   36.14    7.23
   2 -15  -6  141.08   14.14
  -2  15   6  114.09   14.26
  -2 -15   6  134.87   13.65
  -2 -15   6  116.94   14.07
   2  15  -6  139.55   18.86
   3 -15  -6  140.99   14.70
  -3  15   6  136.22   15.10
  -3 -15   6  143.61   14.56
  -3 -15   6  128.26   14.89
   3  15  -6  148.27   20.17
   4 -15  -6    0.84    2.28
  -4  15   6   -3.81    2.79
  -4 -15   6    7.48    2.60
  -4 -15   6    0.51    2.63
   4  15  -6    2.43    2.62
   5 -15  -6   -3.72    1.98
  -5  15   6    0.53    3.54
  -5 -15   6    1.61    1.97
   5  15  -6    2.30    1.91
   6 -15  -6   26.93    5.12
  -6  15   6   22.75    5.57
   6  15  -6   20.66    5.71
   7 -15  -6   39.25    6.68
  -7  15   6   39.71    7.02
   8 -15  -6    1.87    2.96
  -8  15   6    2.79    3.61
   9 -15  -6    3.94    3.44
  -9  15   6   10.27    4.12
  10 -15  -6    2.34    3.15
 -10  15   6    5.81    3.69
  11 -15  -6   -0.08    2.44
 -11  15   6   -0.16    3.15
  12 -15  -6    3.53    3.04
 -12  15   6    4.49    3.67
   1 -16  -6    0.86    3.15
  -1  16   6    4.97    3.71
  -1  16   6    7.85    2.70
  -1 -16   6    6.39    3.25
  -1 -16   6    4.20    3.57
   1  16  -6   10.49    3.19
   2 -16  -6   -1.42    2.41
  -2  16   6    0.68    2.39
  -2  16   6    1.48    1.55
  -2 -16   6    3.07    2.84
  -2 -16   6   -7.69    2.72
   2  16  -6   -1.48    2.04
   3 -16  -6   23.04    4.74
  -3  16   6   15.73    4.85
  -3 -16   6   22.36    5.09
  -3 -16   6   10.28    4.79
   3  16  -6   18.43    5.01
   4 -16  -6   25.55    5.64
  -4  16   6   37.04    6.33
  -4 -16   6   20.49    5.73
   4  16  -6   40.81    6.67
   5 -16  -6    7.43    2.83
  -5  16   6    3.20    3.40
  -5 -16   6    0.07    2.76
  -5 -16   6    1.81    2.71
   5  16  -6    1.66    2.87
   6 -16  -6    9.02    3.26
  -6  16   6    3.80    3.83
   6  16  -6    6.90    3.51
   7 -16  -6   53.89    8.17
  -7  16   6   61.54    8.83
   8 -16  -6    4.76    2.99
  -8  16   6    0.69    3.78
   9 -16  -6    3.89    2.82
  -9  16   6   -0.64    3.54
  10 -16  -6   13.71    4.22
 -10  16   6   12.66    4.78
  11 -16  -6    8.69    3.77
 -11  16   6    8.12    4.27
   1 -17  -6    3.58    3.33
  -1  17   6    4.43    3.38
  -1  17   6    4.53    2.15
  -1 -17   6    4.60    4.00
  -1 -17   6   -2.19    3.31
   1  17  -6    1.02    2.40
   2 -17  -6    1.54    3.10
  -2  17   6    4.50    3.21
  -2  17   6    1.08    2.26
  -2 -17   6    3.56    3.78
  -2 -17   6   -2.17    3.04
   2  17  -6   -0.80    2.54
   3 -17  -6    6.35    3.18
  -3  17   6    2.89    3.67
  -3 -17   6    6.69    3.69
  -3 -17   6    4.43    3.29
   3  17  -6    1.87    3.02
   4 -17  -6    0.74    2.43
  -4  17   6    2.11    3.39
  -4 -17   6   -1.03    2.85
  -4 -17   6    6.02    2.65
   4  17  -6    7.17    2.52
   5 -17  -6    2.53    2.77
  -5  17   6    4.62    3.29
  -5 -17   6   -0.81    2.68
   5  17  -6    3.77    2.44
   6 -17  -6   14.18    4.59
  -6  17   6   15.88    5.30
   6  17  -6   27.01    4.98
   7 -17  -6    8.65    4.27
  -7  17   6   21.02    5.11
   8 -17  -6   -5.30    2.20
  -8  17   6    0.19    3.02
   9 -17  -6    1.70    2.76
  -9  17   6    1.94    3.48
  10 -17  -6    0.21    2.53
 -10  17   6   -0.54    3.23
   1 -18  -6    6.25    4.26
  -1  18   6   16.70    4.60
  -1  18   6   12.49    4.12
  -1 -18   6    6.29    4.90
   1  18  -6   13.45    4.04
   2 -18  -6   19.21    5.30
  -2  18   6   17.34    5.57
  -2  18   6   27.12    4.97
  -2 -18   6   13.25    5.12
   2  18  -6   18.49    5.15
   3 -18  -6   11.16    4.42
  -3  18   6    9.57    5.35
  -3  18   6   15.24    4.00
  -3 -18   6   11.01    4.41
  -3 -18   6    3.05    4.68
   3  18  -6   12.41    3.93
   4 -18  -6   21.57    4.58
  -4  18   6   12.59    5.40
  -4 -18   6   12.27    5.13
  -4 -18   6    9.55    4.72
   4  18  -6   28.15    4.90
   5 -18  -6   -0.42    2.67
  -5  18   6    3.06    3.60
  -5 -18   6   -0.27    3.65
   5  18  -6    4.78    2.71
   6 -18  -6    5.63    3.16
  -6  18   6    4.30    4.15
   6  18  -6    7.22    3.37
   7 -18  -6    5.09    3.53
  -7  18   6   11.61    4.41
   8 -18  -6    3.26    2.86
  -8  18   6    0.61    3.62
  -1  19   6    3.32    4.62
  -1  19   6    5.22    2.75
  -1 -19   6    0.23    4.01
  -1 -19   6   -1.44    4.17
   1  19  -6    8.68    3.07
   2 -19  -6   23.66    5.19
  -2  19   6   12.80    6.01
  -2  19   6   25.48    4.90
  -2 -19   6   10.00    5.27
  -2 -19   6    7.49    5.52
   2  19  -6   23.22    4.94
   3 -19  -6    5.58    3.48
  -3  19   6    7.04    4.60
  -3  19   6    4.77    2.55
  -3 -19   6   -3.72    3.80
  -3 -19   6   -1.99    3.93
   3  19  -6    1.18    2.64
   4 -19  -6   18.11    4.94
  -4  19   6   24.90    5.89
  -4 -19   6    9.10    5.06
  -4 -19   6    4.29    4.75
   4  19  -6   23.84    4.83
   5 -19  -6   -1.75    3.89
  -5  19   6    1.27    4.45
  -5 -19   6    1.40    2.60
   5  19  -6    1.31    2.51
   6 -19  -6    2.46    2.32
  -6  19   6   -9.06    3.49
   6  19  -6    5.16    2.64
  -1  20   6    1.51    2.92
   1  20  -6    1.88    3.46
  -2  20   6    4.76    5.01
  -2  20   6    6.19    3.14
   2  20  -6    7.27    3.34
  -3  20   6    8.05    3.42
   1   0  -5   -1.66    1.36
  -1   0   5    2.55    1.71
   2   0  -5   -2.70    1.08
  -2   0   5    2.08    1.60
   3   0  -5    1.51    1.21
  -3   0   5   -0.68    1.60
   4   0  -5   -1.22    1.70
  -4   0   5    5.36    2.34
   5   0  -5   -1.32    0.69
  -5   0   5   -1.52    1.31
   6   0  -5    1.64    1.47
  -6   0   5   -1.07    1.72
   7   0  -5    2.97    2.02
  -7   0   5    2.77    2.06
   8   0  -5    1.61    1.95
  -8   0   5    1.18    1.93
   9   0  -5   -1.04    1.22
  -9   0   5   -2.30    1.88
  10   0  -5    4.71    1.79
 -10   0   5   -1.11    2.59
  11   0  -5    9.64    3.45
 -11   0   5    0.53    2.84
  12   0  -5    2.37    2.69
 -12   0   5    2.13    2.81
  13   0  -5    3.28    2.41
 -13   0   5   -0.40    3.23
  14   0  -5    4.68    3.07
 -14   0   5    1.31    3.41
  15   0  -5   -7.01    2.23
 -15   0   5    0.58    1.92
 -16   0   5    0.84    3.41
  17   0  -5   -2.47    2.74
 -17   0   5    1.75    3.21
 -17   0   5   -3.69    2.46
  18   0  -5    2.15    2.79
 -18   0   5    0.34    2.78
   1  -1  -5  104.50   11.86
  -1   1   5  112.74   12.02
  -1  -1   5  104.22   12.04
   1   1  -5   99.88   12.00
   2  -1  -5  356.35   31.84
  -2   1   5  338.21   31.72
  -2  -1   5  403.49   31.75
   2   1  -5  377.90   32.05
   3  -1  -5   33.72    5.57
  -3   1   5   29.40    5.46
  -3  -1   5   31.65    5.48
   3   1  -5   31.66    5.54
   4  -1  -5  632.91   50.01
  -4   1   5  612.79   49.48
  -4  -1   5  593.00   49.50
   4   1  -5  625.44   50.17
   5  -1  -5   22.07    4.60
  -5   1   5   21.79    4.53
  -5  -1   5   22.41    4.41
   5   1  -5   21.38    4.53
   6  -1  -5  171.28   16.34
  -6   1   5  163.36   16.03
  -6  -1   5  157.35   16.01
   6   1  -5  164.08   16.43
  -7   1   5    2.78    1.90
  -7  -1   5    1.84    2.00
   7   1  -5   -0.39    1.58
   8  -1  -5    5.56    2.65
  -8   1   5    5.99    2.62
  -8  -1   5    6.89    2.50
   8   1  -5    2.65    2.39
   9  -1  -5   16.48    4.49
  -9   1   5   22.86    4.58
  -9  -1   5   25.05    4.51
   9   1  -5   21.72    4.50
  10  -1  -5  136.90   16.02
 -10   1   5  166.88   15.88
 -10  -1   5  162.88   15.81
  10   1  -5  173.53   16.18
  11  -1  -5    1.49    1.34
 -11   1   5   -4.26    2.27
  11   1  -5    0.04    1.79
  12  -1  -5   31.52    5.56
 -12   1   5   32.10    6.03
 -12  -1   5   26.67    5.49
  12   1  -5   22.02    5.49
  13  -1  -5   29.66    5.85
 -13   1   5   32.11    5.80
 -13  -1   5   25.30    5.75
  13   1  -5   24.45    5.60
  14  -1  -5    8.96    3.40
 -14   1   5    5.53    4.11
 -14  -1   5    7.20    3.62
  14   1  -5    5.01    3.43
  15  -1  -5   10.90    3.39
 -15   1   5    3.56    3.57
 -15  -1   5    8.76    3.84
 -15  -1   5    7.78    3.45
  15   1  -5    1.65    3.45
  16  -1  -5    5.41    3.54
 -16   1   5    4.04    3.40
 -16  -1   5    8.24    3.49
 -16  -1   5    4.35    2.92
  16   1  -5   -2.91    3.19
  17  -1  -5    4.61    3.23
 -17   1   5    6.96    3.63
 -17  -1   5    3.53    3.94
 -17  -1   5    4.63    3.47
  17   1  -5    4.87    4.05
 -18   1   5    2.19    5.34
 -18   1   5    1.73    3.80
 -18  -1   5    7.34    3.45
  18   1  -5    5.61    4.45
   1  -2  -5 1470.07  113.86
  -1   2   5 1492.94  113.93
  -1  -2   5 1478.69  114.01
   1   2  -5 1500.53  114.05
   2  -2  -5  519.54   43.79
  -2   2   5  528.99   43.52
  -2  -2   5  562.83   43.83
  -2  -2   5  501.34   67.57
   2   2  -5  534.66   43.86
   3  -2  -5  342.31   29.42
  -3   2   5  329.65   29.24
  -3  -2   5  349.75   29.45
  -3  -2   5  321.72   44.30
   3   2  -5  346.25   29.82
   4  -2  -5  429.08   32.85
  -4   2   5  433.37   32.63
  -4  -2   5  363.89   32.55
  -4  -2   5  333.78   50.03
   4   2  -5  341.60   33.12
   5  -2  -5   24.22    4.84
  -5   2   5   26.94    4.85
  -5  -2   5   24.39    4.69
   5   2  -5   22.47    4.81
   6  -2  -5  549.78   43.26
  -6   2   5  504.65   42.97
  -6  -2   5  554.76   42.90
   6   2  -5  491.68   43.60
   7  -2  -5  108.28   11.34
  -7   2   5   96.45   11.25
  -7  -2   5  107.29   11.17
   7   2  -5   89.54   11.52
   8  -2  -5   69.74    8.85
  -8   2   5   75.57    8.70
  -8  -2   5   78.46    8.69
   8   2  -5   51.51    8.90
   9  -2  -5  155.16   15.30
  -9   2   5  150.10   15.27
  -9  -2   5  159.06   15.24
   9   2  -5  139.07   15.41
  10  -2  -5  104.66   13.42
 -10   2   5  129.98   13.31
 -10  -2   5  137.41   13.31
  10   2  -5  130.76   13.59
  11  -2  -5   13.84    4.35
 -11   2   5   14.21    4.39
 -11  -2   5    9.47    3.82
  11   2  -5   14.19    3.83
  12  -2  -5  734.12   55.42
 -12   2   5  774.85   55.11
 -12  -2   5  648.96   55.20
 -12  -2   5  701.50   86.75
  12   2  -5  569.52   55.28
  13  -2  -5   25.61    5.72
 -13   2   5   34.31    5.91
 -13  -2   5   26.85    5.61
 -13  -2   5   28.13    6.62
  13   2  -5   23.45    5.36
  14  -2  -5   20.46    5.47
 -14   2   5   29.22    5.67
 -14  -2   5   16.70    5.06
 -14  -2   5   25.57    5.50
  14   2  -5   14.65    4.69
  15  -2  -5    5.31    3.86
 -15   2   5   11.53    3.96
 -15  -2   5    1.70    3.47
 -15  -2   5   17.40    3.80
  15   2  -5   10.82    3.36
  16  -2  -5  197.30   17.69
 -16   2   5  203.62   18.19
 -16  -2   5  145.41   17.85
 -16  -2   5  246.92   24.50
  16   2  -5   92.68   17.29
  17  -2  -5    1.10    2.72
 -17   2   5   -4.31    3.00
 -17  -2   5   -0.78    2.71
  17   2  -5   -0.01    4.01
  18  -2  -5   -1.41    3.57
 -18   2   5    6.83    5.14
 -18  -2   5    1.22    3.77
  18   2  -5    5.55    3.97
   1  -3  -5  724.60   60.38
  -1   3   5  788.37   60.44
  -1  -3   5  760.77   60.57
   1   3  -5  757.20   60.74
   2  -3  -5    4.12    2.42
  -2   3   5    5.40    2.66
  -2  -3   5    3.69    2.27
  -2  -3   5    3.96    2.36
   2   3  -5    7.90    2.39
   3  -3  -5  829.20   64.41
  -3   3   5  795.53   64.28
  -3  -3   5  880.23   64.46
  -3  -3   5  784.65  101.80
   3   3  -5  773.05   64.68
   4  -3  -5  403.64   31.72
  -4   3   5  361.84   31.60
  -4  -3   5  373.44   31.62
  -4  -3   5  360.10   48.28
   4   3  -5  347.75   32.13
   5  -3  -5  551.80   42.20
  -5   3   5  509.84   41.96
  -5  -3   5  510.18   41.76
  -5  -3   5  477.68   65.36
   5   3  -5  497.47   42.56
   6  -3  -5    6.05    2.51
  -6   3   5    4.02    2.94
  -6  -3   5    3.54    2.40
  -6  -3   5    6.40    2.78
   6   3  -5    7.14    2.26
   7  -3  -5  113.65   11.82
  -7   3   5  115.92   11.79
  -7  -3   5  113.26   11.62
  -7  -3   5  101.14   16.11
   7   3  -5   85.32   12.05
   8  -3  -5    3.76    2.16
  -8   3   5    0.46    2.43
  -8  -3   5    4.82    2.08
  -8  -3   5    3.46    2.08
   8   3  -5    1.19    1.69
   9  -3  -5   21.47    5.22
  -9   3   5   23.90    5.29
  -9  -3   5   34.68    5.30
  -9  -3   5   34.05    6.32
   9   3  -5   29.29    5.34
  10  -3  -5  128.75   13.00
 -10   3   5  114.43   12.68
 -10  -3   5  125.91   12.77
 -10  -3   5  113.42   17.64
  10   3  -5  109.38   12.97
  11  -3  -5    6.92    3.39
 -11   3   5    5.07    3.09
 -11  -3   5    4.89    2.50
 -11  -3   5   -0.31    3.40
  11   3  -5    3.30    2.71
  12  -3  -5   13.79    4.66
 -12   3   5   24.59    5.03
 -12  -3   5   20.85    4.50
 -12  -3   5   15.46    5.15
  12   3  -5   18.21    4.55
  13  -3  -5    2.69    2.88
 -13   3   5   -0.06    3.94
 -13  -3   5   -0.30    2.28
 -13  -3   5    3.43    2.57
  13   3  -5    0.55    2.11
  14  -3  -5   19.61    4.85
 -14   3   5   24.92    5.43
 -14  -3   5   13.68    4.49
 -14  -3   5   24.64    5.04
  14   3  -5    8.65    4.50
  15  -3  -5    2.35    3.46
 -15   3   5   10.40    3.55
 -15  -3   5    8.05    3.22
  15   3  -5    1.93    3.08
  16  -3  -5   33.59    6.35
 -16   3   5   35.56    6.66
 -16  -3   5   41.08    7.11
  16   3  -5    9.14    5.67
  17  -3  -5    0.74    2.74
 -17   3   5   -4.13    3.05
 -17  -3   5    1.30    2.69
  17   3  -5   -2.45    1.97
  18  -3  -5   -0.32    2.98
 -18  -3   5   -0.21    2.72
  18   3  -5   -7.63    2.37
  18   3  -5    7.03    3.12
   1  -4  -5  123.71   13.36
  -1   4   5  129.18   13.39
  -1  -4   5  121.21   13.39
   1   4  -5  126.20   13.43
   2  -4  -5    1.75    1.55
  -2   4   5    0.13    2.30
  -2  -4   5    0.04    1.20
  -2  -4   5    0.71    1.34
   3  -4  -5  345.46   29.03
  -3   4   5  319.41   28.98
  -3  -4   5  355.53   29.14
  -3  -4   5  336.74   43.83
   3   4  -5  314.12   29.37
   4  -4  -5 1139.46   82.13
  -4   4   5 1063.57   82.14
  -4  -4   5 1045.14   82.10
  -4  -4   5 1045.77  131.12
   4   4  -5  974.80   82.46
   5  -4  -5   45.44    6.23
  -5   4   5   40.45    6.31
  -5  -4   5   39.69    5.99
  -5  -4   5   39.31    7.57
   5   4  -5   32.56    6.23
   6  -4  -5    9.00    3.41
  -6   4   5   12.29    3.51
  -6  -4   5   12.84    3.18
  -6  -4   5   12.53    3.70
   6   4  -5   10.90    3.23
   7  -4  -5    9.72    2.91
  -7   4   5    3.09    3.43
  -7  -4   5    9.38    2.67
  -7  -4   5    8.42    3.12
   7   4  -5    7.03    2.60
   8  -4  -5   41.95    6.22
  -8   4   5   28.82    6.24
  -8  -4   5   46.78    6.11
  -8  -4   5   39.15    7.63
   9  -4  -5   38.10    5.90
  -9   4   5   30.43    5.65
  -9  -4   5   30.51    6.87
   9   4  -5   30.05    5.67
  10  -4  -5    7.08    3.17
 -10   4   5    6.27    3.63
 -10  -4   5    4.18    2.73
 -10  -4   5    7.07    3.19
  10   4  -5    3.42    2.66
  11  -4  -5   14.31    4.42
 -11   4   5   21.75    4.90
 -11  -4   5   16.10    4.03
 -11  -4   5   16.30    4.79
  11   4  -5   13.26    3.98
  12  -4  -5    8.71    3.53
 -12   4   5    8.96    4.06
 -12  -4   5    4.09    3.15
 -12  -4   5   14.54    4.02
  12   4  -5    5.55    3.08
  13  -4  -5   38.18    6.01
 -13   4   5   42.63    6.11
 -13  -4   5   17.69    5.53
 -13  -4   5   32.94    6.62
  13   4  -5   16.11    5.44
  14  -4  -5   20.92    5.50
 -14   4   5   21.89    5.28
 -14  -4   5   30.91    5.41
  14   4  -5   10.06    4.46
  15  -4  -5    2.54    3.15
 -15   4   5    6.12    3.30
 -15  -4   5   -0.46    3.19
  15   4  -5    1.27    2.11
  16  -4  -5   -2.74    2.64
 -16   4   5   -2.87    3.45
 -16  -4   5    0.11    3.20
  16   4  -5   -1.97    1.72
  17  -4  -5    3.70    3.28
 -17   4   5    4.43    3.63
 -17  -4   5    3.52    3.11
  17   4  -5   -0.90    2.75
  18  -4  -5   12.79    4.82
 -18   4   5   14.36    5.20
 -18  -4   5   17.86    4.81
   1  -5  -5   21.76    4.27
  -1   5   5   17.86    4.66
  -1  -5   5   19.99    4.21
   1   5  -5   19.39    4.30
   2  -5  -5  282.24   23.63
  -2   5   5  260.62   23.69
  -2  -5   5  240.59   23.75
   2   5  -5  262.29   23.66
   3  -5  -5    0.02    1.86
  -3   5   5   -0.15    2.18
  -3  -5   5    1.77    1.17
  -3  -5   5    4.84    1.42
   3   5  -5   -0.66    1.62
  -4   5   5   47.89    2.56
   4  -5  -5   46.88    6.65
  -4  -5   5   44.88    6.55
  -4  -5   5   38.63    8.19
   4   5  -5   40.17    6.69
   5  -5  -5   33.00    5.25
  -5   5   5   26.33    5.39
  -5  -5   5   28.97    5.07
  -5  -5   5   29.15    6.22
   5   5  -5   30.15    5.28
   6  -5  -5  297.87   23.18
  -6   5   5  257.18   23.18
  -6  -5   5  252.92   34.13
   6   5  -5  213.79   23.32
   7  -5  -5    9.96    3.45
  -7   5   5    7.16    3.14
  -7  -5   5    9.12    2.47
  -7  -5   5    1.23    2.89
   7   5  -5    3.22    2.31
   8  -5  -5    6.08    3.08
  -8   5   5    5.29    2.87
  -8  -5   5    3.97    3.04
   9  -5  -5    7.13    2.97
  -9   5   5    2.32    2.89
  -9  -5   5    2.22    2.37
  -9  -5   5    4.36    2.79
  10  -5  -5   10.14    3.64
 -10   5   5   10.54    3.65
 -10  -5   5    9.94    3.01
 -10  -5   5    7.71    3.99
  10   5  -5    7.22    3.03
  11  -5  -5    5.77    3.20
 -11   5   5    4.00    3.36
 -11  -5   5    5.52    2.55
 -11  -5   5    5.77    3.50
  12  -5  -5   63.01    7.72
 -12   5   5   63.21    7.87
 -12  -5   5   29.67    7.44
 -12  -5   5   66.62    9.45
  12   5  -5   34.86    7.29
  13  -5  -5    5.34    3.36
 -13   5   5    5.06    3.23
 -13  -5   5    0.51    2.91
  14  -5  -5   12.80    4.53
 -14   5   5    5.00    4.14
 -14  -5   5    9.73    3.69
  15  -5  -5    6.50    3.65
 -15   5   5    7.58    3.80
 -15  -5   5    3.92    3.18
  16  -5  -5    1.21    3.36
 -16   5   5    4.02    3.47
 -16  -5   5    4.78    3.13
  17  -5  -5    3.96    3.26
 -17   5   5    1.07    3.62
 -17  -5   5    2.31    2.96
  18  -5  -5    0.01    4.96
 -18   5   5    6.24    4.48
 -18  -5   5    6.13    3.11
   1  -6  -5    5.02    2.24
  -1   6   5    6.55    2.89
  -1  -6   5    1.17    2.18
   1   6  -5    4.43    2.17
   2  -6  -5    1.35    1.68
  -2   6   5   -0.71    2.10
  -2  -6   5   -0.41    0.92
   3  -6  -5  332.26   27.75
  -3   6   5  319.88   27.93
  -3  -6   5  314.38   28.04
  -3  -6   5  301.65   41.64
   4  -6  -5  110.34   11.60
  -4   6   5  103.27   11.78
  -4  -6   5  105.15   11.65
  -4  -6   5  102.22   15.95
   4   6  -5  103.65   11.57
   5  -6  -5   13.53    3.67
  -5   6   5   12.73    3.68
  -5  -6   5   17.13    3.44
  -5  -6   5   12.59    4.12
   5   6  -5   13.35    3.43
   6  -6  -5    5.77    2.82
  -6   6   5   -4.37    2.53
  -6  -6   5   -0.17    1.24
  -6  -6   5   -0.24    1.69
   6   6  -5    2.01    1.15
   7  -6  -5  290.12   23.17
  -7   6   5  257.35   23.03
  -7  -6   5  250.40   22.98
  -7  -6   5  224.97   34.04
   7   6  -5  247.36   23.15
   8  -6  -5   25.26    5.53
  -8   6   5   24.18    5.40
  -8  -6   5   35.06    5.19
  -8  -6   5   32.80    6.58
   8   6  -5   27.79    5.19
   9  -6  -5   27.40    5.39
  -9   6   5   27.15    5.68
  -9  -6   5   29.49    4.91
  -9  -6   5   27.56    5.86
   9   6  -5   21.34    4.95
  10  -6  -5   32.74    5.81
 -10   6   5   29.67    5.78
 -10  -6   5   30.17    6.44
  11  -6  -5    0.81    2.90
 -11   6   5    9.66    3.73
 -11  -6   5   -3.10    2.97
  12  -6  -5   33.25    5.93
 -12   6   5   31.58    5.95
 -12  -6   5   29.79    6.78
  13  -6  -5    7.87    3.31
 -13   6   5    6.95    3.55
 -13  -6   5    3.95    3.49
  14  -6  -5    7.10    3.54
 -14   6   5    4.77    3.64
 -14  -6   5    1.74    2.88
  15  -6  -5    6.29    3.90
 -15   6   5    8.98    4.11
 -15  -6   5    8.06    3.34
  16  -6  -5    4.33    3.05
 -16   6   5   -2.85    3.16
 -16  -6   5   -0.30    2.61
  17  -6  -5    4.95    3.28
 -17   6   5    3.56    3.62
 -17  -6   5   -0.81    3.06
   1  -7  -5   16.50    3.91
  -1   7   5   17.09    4.29
  -1  -7   5   16.25    3.86
   1   7  -5   16.76    4.42
   2  -7  -5    1.01    1.85
  -2   7   5    2.46    2.38
  -2  -7   5    1.04    1.19
   2   7  -5   -1.60    1.61
   3  -7  -5  105.58   11.67
  -3   7   5  104.48   11.88
  -3  -7   5  106.58   11.76
   4  -7  -5    2.81    2.39
  -4   7   5    7.34    2.82
  -4  -7   5    0.61    1.80
  -4  -7   5    1.23    2.26
   5  -7  -5  123.07   11.68
  -5   7   5  101.88   11.75
  -5  -7   5   93.55   11.43
  -5  -7   5   92.17   15.81
   6  -7  -5   80.22    8.69
  -6   7   5   62.11    8.56
  -6  -7   5   61.03    8.18
  -6  -7   5   54.53   10.93
   7  -7  -5  227.02   19.11
  -7   7   5  169.77   19.06
  -7  -7   5  213.58   18.94
  -7  -7   5  194.47   27.66
   8  -7  -5   67.03    8.19
  -8   7   5   42.40    8.10
  -8  -7   5   67.37    7.90
  -8  -7   5   62.78   10.38
   9  -7  -5   53.23    7.38
  -9   7   5   42.46    7.31
  -9  -7   5   54.68    9.13
  10  -7  -5   21.36    5.18
 -10   7   5   22.46    5.26
 -10  -7   5   30.38    6.39
  11  -7  -5  120.10   13.38
 -11   7   5  119.18   13.42
 -11  -7   5  133.48   18.12
  12  -7  -5    4.67    3.17
 -12   7   5    9.75    3.41
 -12  -7   5    0.95    3.72
  13  -7  -5    1.90    3.04
 -13   7   5    6.72    3.46
 -13  -7   5    6.83    3.65
  14  -7  -5    6.39    3.59
 -14   7   5    6.67    3.67
 -14  -7   5    0.05    3.54
  15  -7  -5   13.19    4.52
 -15   7   5   14.50    4.66
 -15  -7   5    9.66    5.02
  16  -7  -5   -2.40    3.12
 -16   7   5    6.67    3.23
 -16  -7   5   -0.06    3.14
  17  -7  -5    2.42    3.69
 -17   7   5    1.34    4.66
 -17  -7   5    2.12    3.13
   1  -8  -5   18.59    4.21
  -1   8   5   12.36    4.28
  -1  -8   5   15.91    3.72
  -1  -8   5   14.47    3.60
   1   8  -5   13.37    4.13
   2  -8  -5    2.15    2.63
  -2   8   5   -0.48    2.55
  -2  -8   5    2.33    1.98
  -2  -8   5    0.39    1.31
   2   8  -5    2.02    1.78
   3  -8  -5   13.70    3.96
  -3   8   5   15.27    4.27
  -3  -8   5   19.62    3.83
  -3  -8   5   14.88    3.65
   3   8  -5   12.82    4.22
   4  -8  -5    3.06    2.58
  -4   8   5    3.92    2.63
  -4  -8   5    1.84    1.76
  -4  -8   5   -0.06    1.36
  -4  -8   5   -1.96    1.78
   5  -8  -5    3.78    3.04
  -5   8   5    4.89    2.86
  -5  -8   5    0.64    1.91
  -5  -8   5    1.43    1.92
  -5  -8   5    0.00    2.29
   6  -8  -5    7.51    3.52
  -6   8   5    8.12    3.30
  -6  -8   5    9.83    2.65
  -6  -8   5    3.30    2.51
  -6  -8   5    2.95    2.85
   7  -8  -5   58.39    7.54
  -7   8   5   43.88    7.54
  -7  -8   5   44.74    7.16
  -7  -8   5   57.90    7.22
  -7  -8   5   56.60    9.33
   8  -8  -5   36.93    6.05
  -8   8   5   31.40    6.07
  -8  -8   5   35.55    7.24
   9  -8  -5   32.85    6.12
  -9   8   5   36.71    6.17
  -9  -8   5   35.39    7.30
  10  -8  -5   31.92    5.86
 -10   8   5   29.28    5.98
 -10  -8   5   34.40    6.68
  11  -8  -5    8.41    3.44
 -11   8   5    8.04    3.75
 -11  -8   5    6.65    3.42
  12  -8  -5   16.33    4.17
 -12   8   5   12.16    4.36
 -12  -8   5   15.94    4.70
  13  -8  -5    4.90    3.65
 -13   8   5   10.57    4.04
 -13  -8   5   15.26    4.08
  14  -8  -5    1.36    2.66
 -14   8   5    3.49    3.04
 -14  -8   5    2.27    2.99
  15  -8  -5   24.40    5.49
 -15   8   5   18.34    5.67
 -15  -8   5   24.36    5.74
  16  -8  -5   10.36    5.12
 -16   8   5   12.55    5.61
 -16  -8   5    7.84    4.15
  17  -8  -5   -1.22    3.43
 -17   8   5    4.66    5.63
 -17  -8   5   -3.39    2.39
   1  -9  -5    6.40    3.13
  -1   9   5    8.83    3.12
  -1  -9   5    5.35    2.32
  -1  -9   5    2.07    2.12
   1   9  -5    3.28    2.47
   2  -9  -5   68.66    8.19
  -2   9   5   71.32    8.32
  -2  -9   5   55.05    7.85
  -2  -9   5   48.99    8.02
   2   9  -5   57.47   10.19
   3  -9  -5  177.15   16.56
  -3   9   5  181.99   16.99
  -3  -9   5  169.36   16.42
  -3  -9   5  149.59   16.72
   3   9  -5  165.69   23.65
   4  -9  -5    7.97    3.59
  -4   9   5    8.91    3.47
  -4  -9   5    7.60    2.74
  -4  -9   5    5.42    2.68
   4   9  -5    7.36    3.01
   5  -9  -5   16.02    4.99
  -5   9   5   21.52    4.94
  -5  -9   5   26.45    4.44
  -5  -9   5   27.47    4.42
  -5  -9   5   16.21    5.10
   6  -9  -5  111.22   10.94
  -6   9   5   79.53   10.97
  -6  -9   5   93.22   10.57
  -6  -9   5   91.74   14.49
   7  -9  -5  290.31   24.62
  -7   9   5  255.92   24.76
  -7  -9   5  283.14   36.81
   8  -9  -5   -0.63    2.69
  -8   9   5    4.86    2.96
  -8  -9   5   -1.19    2.22
   9  -9  -5   24.23    5.15
  -9   9   5   22.51    5.31
  -9  -9   5   27.07    5.77
  10  -9  -5   39.34    6.39
 -10   9   5   37.50    6.59
 -10  -9   5   35.01    7.50
  11  -9  -5  125.40   14.33
 -11   9   5  140.86   14.44
 -11  -9   5  146.14   19.78
  12  -9  -5    7.04    3.11
 -12   9   5    2.91    3.45
 -12  -9   5    7.28    3.11
  13  -9  -5   49.07    7.95
 -13   9   5   52.86    8.18
 -13  -9   5   64.48    9.83
  14  -9  -5    9.11    2.87
 -14   9   5   -0.52    3.22
 -14  -9   5    1.75    2.82
  15  -9  -5   16.87    5.29
 -15   9   5   21.45    6.16
 -15  -9   5   20.28    5.28
  16  -9  -5    6.19    3.64
 -16   9   5    0.93    4.97
 -16  -9   5    3.33    3.02
   1 -10  -5  236.08   19.62
  -1  10   5  224.16   19.92
  -1 -10   5  214.20   19.49
  -1 -10   5  168.69   19.42
   1  10  -5  192.83   27.99
   2 -10  -5   17.68    3.81
  -2  10   5   11.66    4.19
  -2 -10   5   17.94    3.68
  -2 -10   5    8.66    3.35
   2  10  -5   10.77    3.96
   3 -10  -5  108.77   12.36
  -3  10   5  111.90   12.78
  -3 -10   5  138.88   12.43
  -3 -10   5  102.81   12.56
   3  10  -5  104.80   16.98
   4 -10  -5    7.73    3.25
  -4  10   5    1.21    3.16
  -4 -10   5    8.46    2.50
  -4 -10   5   -0.46    2.60
   4  10  -5    2.44    2.41
   5 -10  -5   37.43    5.96
  -5  10   5   25.88    5.92
  -5 -10   5   38.16    5.47
  -5 -10   5   31.26    5.50
   5  10  -5   26.74    6.69
   6 -10  -5    0.37    2.85
  -6  10   5    4.88    2.65
  -6 -10   5    0.82    1.66
  -6 -10   5    1.49    1.53
  -6 -10   5    0.50    2.21
   7 -10  -5    1.46    3.00
  -7  10   5    6.53    3.15
  -7 -10   5    3.48    2.97
   8 -10  -5    6.40    3.38
  -8  10   5   10.98    3.66
  -8 -10   5    3.46    3.56
   9 -10  -5   95.33   10.41
  -9  10   5   79.74   10.53
  -9 -10   5   85.28   13.75
  10 -10  -5   15.57    3.83
 -10  10   5    7.89    4.15
 -10 -10   5    7.78    3.85
  11 -10  -5    1.50    2.93
 -11  10   5   11.56    3.37
 -11 -10   5   -3.57    3.30
  12 -10  -5   51.85    7.56
 -12  10   5   49.51    7.72
 -12 -10   5   51.62    9.37
  13 -10  -5    9.32    3.55
 -13  10   5    8.79    3.93
 -13 -10   5    9.44    3.69
  14 -10  -5    1.14    2.63
 -14  10   5    6.78    3.05
 -14 -10   5   -0.89    2.96
  15 -10  -5   -0.27    3.33
 -15  10   5    3.72    4.56
 -15 -10   5    0.39    2.32
  16 -10  -5   21.37    5.26
 -16  10   5   20.00    6.39
 -16 -10   5   12.78    5.18
   1 -11  -5 1051.94   72.73
  -1  11   5  959.96   73.20
  -1 -11   5  973.84   72.48
  -1 -11   5  700.54   72.64
   1  11  -5  950.86  115.30
   2 -11  -5   42.87    6.81
  -2  11   5   40.59    7.18
  -2 -11   5   47.40    6.81
  -2 -11   5   49.21    6.75
   2  11  -5   41.53    8.13
   3 -11  -5   83.30   10.49
  -3  11   5   91.16   10.87
  -3 -11   5   98.06   10.47
  -3 -11   5   85.30   10.65
   3  11  -5   94.21   13.99
   4 -11  -5    2.94    3.16
  -4  11   5    1.11    3.05
  -4 -11   5    3.64    2.29
  -4 -11   5    4.03    2.24
   4  11  -5    3.60    2.25
   5 -11  -5   73.46    8.65
  -5  11   5   48.16    8.72
  -5 -11   5   69.14    8.21
  -5 -11   5   68.20    8.46
   5  11  -5   60.21   10.75
   6 -11  -5    6.09    3.65
  -6  11   5    9.42    3.57
  -6 -11   5   11.56    2.85
  -6 -11   5    7.76    2.81
   7 -11  -5   31.40    5.45
  -7  11   5   25.09    5.70
  -7 -11   5   26.73    6.23
   8 -11  -5   40.65    6.51
  -8  11   5   36.40    6.72
  -8 -11   5   42.96    7.72
   9 -11  -5    7.42    3.52
  -9  11   5   12.49    3.90
  -9 -11   5    3.60    3.48
  10 -11  -5    5.48    3.06
 -10  11   5    3.37    3.50
 -10 -11   5    4.46    2.75
  11 -11  -5   16.14    4.88
 -11  11   5   27.19    5.19
 -11 -11   5   22.95    5.62
  12 -11  -5    9.93    3.46
 -12  11   5    6.19    3.91
 -12 -11   5   11.48    3.52
  13 -11  -5   -1.29    2.23
 -13 -11   5    1.52    2.46
  14 -11  -5   -1.30    3.02
 -14  11   5    5.08    3.57
 -14 -11   5    2.23    2.76
  15 -11  -5    8.96    3.89
 -15  11   5    7.92    4.43
 -15 -11   5    9.93    4.10
 -16 -11   5    5.56    3.61
   1 -12  -5  274.91   24.32
  -1  12   5  257.41   24.68
  -1 -12   5  264.59   24.08
  -1 -12   5  277.80   24.36
   1  12  -5  269.67   35.61
   2 -12  -5   -1.03    2.20
  -2  12   5    0.92    2.87
  -2 -12   5    3.45    2.08
  -2 -12   5    1.78    2.48
   2  12  -5    0.68    2.38
   3 -12  -5  153.98   17.16
  -3  12   5  204.24   17.55
  -3 -12   5  179.93   17.40
   3  12  -5  168.90   24.50
   4 -12  -5    5.25    3.49
  -4  12   5    3.28    3.30
  -4 -12   5    4.19    2.72
   4  12  -5   13.73    2.92
   5 -12  -5  185.72   15.98
  -5  12   5  147.58   16.27
  -5 -12   5  167.44   15.78
  -5 -12   5  135.86   16.04
   5  12  -5  155.28   22.49
   6 -12  -5   59.30    8.55
  -6  12   5   70.02    8.73
   6  12  -5   61.78   10.72
   7 -12  -5  104.25   11.81
  -7  12   5  107.32   12.02
   8 -12  -5    0.58    2.23
  -8  12   5   -3.99    2.78
  -8 -12   5   -2.13    1.71
   9 -12  -5   22.00    4.76
  -9  12   5   20.69    5.19
  -9 -12   5   17.15    5.22
  10 -12  -5   12.18    3.85
 -10  12   5   11.85    4.22
 -10 -12   5    9.75    4.15
  11 -12  -5    6.79    3.40
 -11  12   5   11.25    3.81
 -11 -12   5    5.30    3.43
  12 -12  -5    4.02    2.53
 -12  12   5    1.50    3.02
 -12 -12   5   -3.19    2.27
  13 -12  -5   -2.26    2.97
 -13  12   5    4.08    3.52
 -13 -12   5    4.64    3.00
  14 -12  -5   37.10    6.72
 -14  12   5   31.04    7.59
 -14 -12   5   46.93    7.84
  15 -12  -5    1.09    2.80
 -15  12   5    1.03    3.48
 -15 -12   5   -0.47    2.76
   1 -13  -5   50.07    7.49
  -1  13   5   47.44    7.65
  -1 -13   5   49.13    7.21
  -1 -13   5   53.61    7.59
   1  13  -5   47.10    8.77
   2 -13  -5   45.88    7.41
  -2  13   5   69.14    7.78
  -2 -13   5   34.99    7.04
  -2 -13   5   58.44    7.51
   2  13  -5   49.94    8.90
   3 -13  -5  111.42   13.05
  -3  13   5  113.05   13.45
  -3 -13   5  128.91   12.84
  -3 -13   5  123.98   13.24
   3  13  -5  134.95   17.85
   4 -13  -5  104.82   11.00
  -4  13   5   91.59   11.29
  -4 -13   5   96.03   10.75
  -4 -13   5   81.44   11.05
   4  13  -5   94.09   14.47
   5 -13  -5  221.31   19.91
  -5  13   5  193.76   20.23
  -5 -13   5  214.27   19.67
  -5 -13   5  186.17   20.03
   5  13  -5  249.14   28.86
   6 -13  -5   14.03    4.16
  -6  13   5   12.45    4.45
   6  13  -5   14.10    4.44
   7 -13  -5   31.83    5.52
  -7  13   5   24.77    5.84
   8 -13  -5   43.91    6.99
  -8  13   5   47.28    7.43
   9 -13  -5   12.17    3.91
  -9  13   5   10.82    4.40
  -9 -13   5   13.56    4.06
  10 -13  -5    6.43    2.79
 -10  13   5   -1.11    3.22
 -10 -13   5    1.71    2.44
  11 -13  -5   22.80    5.01
 -11  13   5   24.13    5.32
 -11 -13   5   20.42    5.54
  12 -13  -5    0.17    2.75
 -12  13   5    0.98    3.40
 -12 -13   5    4.35    2.31
  13 -13  -5    4.84    2.86
 -13  13   5    1.95    3.59
 -13 -13   5   -0.53    2.87
  14 -13  -5    4.22    2.92
 -14  13   5    1.16    3.64
 -14 -13   5    2.11    2.99
   1 -14  -5   19.26    4.23
  -1  14   5    4.81    4.29
  -1 -14   5   18.59    4.19
  -1 -14   5   13.93    4.06
   1  14  -5   10.95    4.17
   2 -14  -5   13.72    3.83
  -2  14   5    9.90    4.14
  -2 -14   5   12.31    3.92
  -2 -14   5   14.54    4.06
   2  14  -5   15.38    3.88
   3 -14  -5  247.04   25.01
  -3  14   5  276.81   25.53
  -3 -14   5  277.77   24.90
  -3 -14   5  295.44   25.19
   3  14  -5  310.70   37.02
   4 -14  -5   25.79    5.26
  -4  14   5   19.99    5.26
  -4 -14   5   22.89    4.99
   4  14  -5   27.35    5.56
   5 -14  -5   60.61    7.44
  -5  14   5   45.38    7.71
  -5 -14   5   43.08    7.27
  -5 -14   5   31.90    7.25
   5  14  -5   67.12    8.92
   6 -14  -5  243.95   22.10
  -6  14   5  227.51   22.36
   6  14  -5  252.88   32.39
   7 -14  -5   93.83   11.41
  -7  14   5  104.11   11.86
   7  14  -5  104.22   15.31
   8 -14  -5  197.74   19.23
  -8  14   5  208.47   19.78
   9 -14  -5    3.01    2.86
  -9  14   5    3.27    3.39
  10 -14  -5   18.28    5.20
 -10  14   5   24.44    5.60
 -10 -14   5   36.86    6.02
  11 -14  -5   13.59    4.11
 -11  14   5    9.60    4.70
 -11 -14   5   19.58    4.31
  12 -14  -5   97.62   12.63
 -12  14   5   93.71   13.24
 -12 -14   5  155.46   16.93
  13 -14  -5    8.58    4.00
 -13  14   5   15.11    4.73
 -13 -14   5   11.30    3.97
  14 -14  -5    4.19    3.04
 -14  14   5    4.55    3.85
 -14 -14   5    2.31    3.25
   1 -15  -5    1.21    2.79
  -1  15   5    5.94    2.78
  -1  15   5    5.13    2.44
  -1 -15   5   -2.54    3.13
  -1 -15   5   -0.36    3.05
   1  15  -5    3.20    2.42
   2 -15  -5   68.69    9.48
  -2  15   5   71.65    9.85
  -2 -15   5   83.74    9.53
  -2 -15   5   69.14    9.64
   2  15  -5   78.82   11.87
   3 -15  -5    8.16    3.30
  -3  15   5    9.41    3.69
  -3 -15   5    9.30    3.57
  -3 -15   5    5.70    3.47
   3  15  -5   14.16    3.79
   4 -15  -5  164.71   15.64
  -4  15   5  170.41   15.98
  -4 -15   5  146.83   15.59
  -4 -15   5  105.78   15.80
   4  15  -5  182.79   21.81
   5 -15  -5  109.39   10.83
  -5  15   5   95.77   11.11
  -5 -15   5   49.71   10.75
   5  15  -5  109.75   14.12
   6 -15  -5   -2.23    2.88
  -6  15   5    1.65    3.21
   6  15  -5    5.58    2.64
   7 -15  -5   19.77    4.83
  -7  15   5   15.30    5.41
   7  15  -5   30.04    5.30
   8 -15  -5   31.80    5.88
  -8  15   5   33.05    6.44
   9 -15  -5  199.06   18.39
  -9  15   5  180.95   18.86
  10 -15  -5    4.86    2.81
 -10  15   5    1.54    3.56
  11 -15  -5   14.26    4.27
 -11  15   5   16.79    4.99
  12 -15  -5    1.17    2.33
 -12  15   5    1.03    3.40
 -12 -15   5   -1.80    2.40
  13 -15  -5    0.33    2.65
 -13  15   5    2.10    3.60
 -13 -15   5    3.46    3.05
   1 -16  -5    2.50    2.61
  -1  16   5   -0.94    2.53
  -1  16   5    0.62    1.75
  -1 -16   5    1.83    2.93
  -1 -16   5   -3.05    2.90
   1  16  -5    1.22    1.72
   2 -16  -5   16.59    3.98
  -2  16   5   10.38    4.43
  -2 -16   5   13.67    4.65
  -2 -16   5   17.07    4.06
   2  16  -5   12.08    4.17
   3 -16  -5   17.45    4.70
  -3  16   5   28.60    5.35
  -3 -16   5   19.36    4.86
  -3 -16   5   16.13    4.87
   3  16  -5   26.61    5.40
   4 -16  -5   24.00    5.06
  -4  16   5   27.90    5.35
  -4 -16   5   12.41    4.99
  -4 -16   5   16.32    4.79
   4  16  -5   27.43    5.23
   5 -16  -5   18.08    4.37
  -5  16   5   14.25    4.72
  -5 -16   5   13.46    4.05
  -5 -16   5    5.56    3.86
   5  16  -5   21.45    4.54
   6 -16  -5   17.16    4.59
  -6  16   5   14.79    5.02
   6  16  -5   19.04    4.65
   7 -16  -5    2.88    2.98
  -7  16   5    1.82    3.54
   7  16  -5    6.53    3.00
   8 -16  -5    3.14    1.64
  -8  16   5    9.77    4.02
   9 -16  -5    2.23    2.73
  -9  16   5    3.45    3.56
  10 -16  -5   -0.90    1.80
 -10  16   5   -5.16    2.97
  11 -16  -5    0.16    2.52
 -11  16   5    3.00    3.59
  12 -16  -5    2.90    3.16
 -12  16   5    9.84    4.24
   1 -17  -5    7.37    3.66
  -1  17   5    5.99    4.22
  -1  17   5    3.75    2.99
  -1 -17   5   11.93    3.92
  -1 -17   5   -0.87    3.69
   1  17  -5    7.23    3.04
   2 -17  -5    6.46    3.49
  -2  17   5    4.97    4.06
  -2  17   5    6.53    2.73
  -2 -17   5    6.03    3.06
  -2 -17   5    1.64    2.95
   2  17  -5    3.30    2.65
   3 -17  -5    3.07    2.71
  -3  17   5    6.85    3.53
  -3 -17   5    3.02    3.12
   3  17  -5    5.78    3.15
   4 -17  -5   49.21    6.53
  -4  17   5   42.97    6.99
  -4 -17   5   28.45    6.60
  -4 -17   5   21.28    6.53
   4  17  -5   51.38    7.51
   5 -17  -5    4.51    3.17
  -5  17   5    5.62    3.64
  -5 -17   5    2.34    2.71
  -5 -17   5    0.35    2.40
   5  17  -5    5.74    2.97
   6 -17  -5   -0.86    2.78
  -6  17   5   -0.21    3.21
   6  17  -5    3.81    2.53
   7 -17  -5    2.44    2.75
  -7  17   5    1.02    3.51
   7  17  -5   -0.87    2.20
   8 -17  -5   16.07    4.69
  -8  17   5   24.43    5.45
   9 -17  -5   -2.77    2.19
  -9  17   5    1.33    3.15
  10 -17  -5   -0.68    2.20
 -10  17   5    0.17    3.24
  11 -17  -5    1.67    2.33
 -11  17   5   -1.56    3.49
   1 -18  -5   -1.28    3.35
  -1  18   5    5.94    3.83
  -1  18   5    7.24    2.23
  -1 -18   5    1.81    3.02
  -1 -18   5   -0.14    3.42
   1  18  -5    4.66    2.28
   2 -18  -5   10.94    4.14
  -2  18   5    8.79    4.62
  -2  18   5   11.81    3.68
  -2 -18   5    6.49    4.01
  -2 -18   5   12.13    4.05
   2  18  -5   10.08    3.77
   3 -18  -5    7.90    3.17
  -3  18   5   -0.29    3.62
  -3 -18   5    1.11    3.42
  -3 -18   5    3.96    2.85
   3  18  -5   -2.41    2.81
   4 -18  -5   11.23    3.98
  -4  18   5   24.56    4.92
  -4 -18   5   10.83    4.53
  -4 -18   5    6.30    4.14
   4  18  -5   22.39    4.31
   5 -18  -5   -2.92    2.82
  -5  18   5    4.22    3.56
   5  18  -5    3.19    2.16
   6 -18  -5    4.49    3.10
  -6  18   5    5.80    3.86
   6  18  -5    0.79    3.00
   7 -18  -5   11.44    4.20
  -7  18   5   10.65    4.81
   7  18  -5   19.06    4.42
   8 -18  -5    3.00    2.57
  -8  18   5   -1.13    3.40
   9 -18  -5    2.05    2.39
  -9  18   5   -0.61    3.52
  10 -18  -5   -4.15    1.98
 -10  18   5    0.68    3.21
   1 -19  -5   -1.92    3.13
  -1  19   5    4.60    3.34
  -1  19   5   -0.75    2.76
  -1 -19   5   -0.31    3.54
  -1 -19   5    2.36    3.30
   1  19  -5    2.72    2.26
   2 -19  -5   -3.09    3.01
  -2  19   5   -0.14    3.00
  -2  19   5    1.81    2.20
  -2 -19   5    5.01    2.97
  -2 -19   5   -1.26    2.99
   2  19  -5    0.44    2.10
   3 -19  -5   10.06    4.42
  -3  19   5   17.36    5.36
  -3  19   5    9.31    4.02
  -3 -19   5    6.16    4.54
   3  19  -5   11.26    3.81
   4 -19  -5    2.14    3.74
  -4  19   5   -3.65    4.25
  -4 -19   5   -4.49    3.06
  -4 -19   5    2.03    2.91
   4  19  -5   -0.56    1.68
   5 -19  -5    7.76    4.45
  -5  19   5   14.29    5.28
   5  19  -5   10.00    3.97
   6 -19  -5    3.17    3.03
  -6  19   5    4.50    3.74
   6  19  -5    2.58    2.90
   7 -19  -5   -3.00    2.61
  -7  19   5    3.93    3.35
   7  19  -5    0.31    2.62
   8 -19  -5    0.38    2.59
  -8  19   5    0.55    3.42
   8  19  -5    0.30    2.25
   1 -20  -5   -2.38    3.56
  -1  20   5    1.34    5.40
  -1  20   5    1.43    2.43
  -1 -20   5    0.94    4.00
  -1 -20   5    2.26    3.89
   1  20  -5    3.64    2.31
   2 -20  -5   34.39    7.33
  -2  20   5   46.35    8.02
  -2  20   5   64.73    7.75
  -2 -20   5   18.07    7.52
  -2 -20   5   26.35    7.43
   2  20  -5   54.59    7.84
   3 -20  -5   -1.06    3.02
  -3  20   5   -6.15    4.10
  -3  20   5   -1.81    1.80
  -3 -20   5    3.04    3.25
  -3 -20   5   -6.15    3.95
   3  20  -5    0.71    1.97
   4 -20  -5   -2.42    3.86
  -4  20   5    3.87    3.84
  -4 -20   5    0.28    3.28
  -4 -20   5    0.66    3.21
   4  20  -5    0.11    2.77
   5 -20  -5    1.10    3.52
  -5  20   5    5.22    3.55
   5  20  -5    0.74    2.83
   6 -20  -5    2.38    3.44
  -6  20   5   -3.69    3.46
   6  20  -5    3.41    2.51
   1   0  -4  966.87   73.18
  -1   0   4  892.25   73.03
   2   0  -4  882.16   70.47
  -2   0   4  898.17   70.08
   3   0  -4  286.98   25.59
  -3   0   4  281.32   25.07
   4   0  -4  506.90   40.68
  -4   0   4  476.78   40.22
   5   0  -4  185.21   17.87
  -5   0   4  183.78   17.56
   6   0  -4    5.24    2.30
  -6   0   4    4.57    2.36
   7   0  -4  333.19   29.37
  -7   0   4  347.55   29.13
   9   0  -4   30.30    5.79
  -9   0   4   37.33    5.80
  10   0  -4   27.68    5.31
 -10   0   4   27.58    5.22
  11   0  -4  110.79   11.99
 -11   0   4  101.55   11.69
  12   0  -4 9999.00  722.50
 -12   0   4 9570.83  722.56
  13   0  -4   18.42    4.94
 -13   0   4   19.05    4.91
  14   0  -4   62.46    8.20
 -14   0   4   44.64    8.18
  15   0  -4   16.84    4.49
 -15   0   4    8.36    4.51
  16   0  -4  450.66   41.37
 -16   0   4  436.87   41.76
 -16   0   4  618.57   63.40
  17   0  -4    3.90    4.49
 -17   0   4   21.81    4.77
  18   0  -4   75.31   11.73
 -18   0   4  110.94   14.42
   1  -1  -4  167.45   16.93
  -1   1   4  180.68   16.93
  -1  -1   4  169.69   17.01
   1   1  -4  162.20   17.08
   2  -1  -4   14.33    3.46
  -2   1   4   10.99    3.53
  -2  -1   4   13.60    3.55
   2   1  -4   11.03    3.42
   3  -1  -4   74.03    9.43
  -3   1   4   74.61    9.38
  -3  -1   4   78.74    9.38
   3   1  -4   79.17    9.59
   4  -1  -4  589.78   45.53
  -4   1   4  521.83   45.06
  -4  -1   4  542.10   45.15
   4   1  -4  579.62   45.76
   5  -1  -4  378.40   32.71
  -5   1   4  406.98   32.59
  -5  -1   4  391.87   32.52
   5   1  -4  360.98   32.92
   6  -1  -4  150.57   14.91
  -6   1   4  145.33   14.83
  -6  -1   4  146.13   14.75
   6   1  -4  149.72   15.08
   7  -1  -4  367.43   33.01
  -7   1   4  421.33   32.71
  -7  -1   4  390.37   32.74
   7   1  -4  373.30   33.10
   8  -1  -4 1104.98   80.24
   8   1  -4  956.47   80.22
   9  -1  -4   11.47    3.40
  -9   1   4    9.99    3.25
  -9  -1   4   10.27    3.24
   9   1  -4    5.32    2.91
  10  -1  -4    9.16    2.99
 -10  -1   4    7.71    2.50
  10   1  -4    0.70    2.64
  11  -1  -4   31.65    5.55
 -11   1   4   27.11    5.52
 -11  -1   4   35.09    5.51
  11   1  -4   29.54    5.83
  12  -1  -4  255.64   22.09
 -12   1   4  247.31   22.05
 -12  -1   4  234.16   22.00
  12   1  -4  206.79   21.95
  13  -1  -4  129.77   13.00
 -13   1   4  125.93   13.09
 -13  -1   4  114.84   13.07
  13   1  -4   92.02   12.86
  14  -1  -4   35.67    6.07
 -14   1   4   44.79    6.39
 -14  -1   4   19.62    5.86
  14   1  -4   24.34    6.01
  15  -1  -4    8.11    3.99
 -15   1   4    2.80    3.98
 -15  -1   4    6.93    3.52
 -15  -1   4    5.80    3.33
  15   1  -4    5.30    3.47
  16  -1  -4  263.51   24.07
 -16   1   4  264.53   24.38
 -16  -1   4  308.13   34.85
  16   1  -4  210.55   23.90
  17  -1  -4    1.80    2.99
 -17   1   4    1.38    3.80
 -17  -1   4    1.92    2.91
  17   1  -4    1.06    3.19
  18  -1  -4    5.01    4.73
 -18   1   4    0.37    3.28
 -18  -1   4    6.41    3.45
  18   1  -4    5.21    4.45
   1  -2  -4  104.33   12.41
  -1   2   4  117.99   12.53
  -1  -2   4  115.78   12.70
   1   2  -4  117.35   12.55
   2  -2  -4  187.93   17.57
  -2   2   4  171.05   17.54
  -2  -2   4  176.79   17.73
  -2  -2   4  182.01   25.14
   2   2  -4  185.59   17.89
   3  -2  -4   24.06    4.43
  -3   2   4   16.79    4.49
  -3  -2   4   25.19    4.40
  -3  -2   4   18.47    4.98
   3   2  -4   19.52    4.48
   4  -2  -4  205.21   18.90
  -4   2   4  204.60   18.79
  -4  -2   4  200.59   18.69
   4   2  -4  187.62   19.23
   5  -2  -4   55.71    7.34
  -5   2   4   51.25    7.40
  -5  -2   4   58.36    7.20
   5   2  -4   47.14    7.64
   6  -2  -4  341.30   28.65
  -6   2   4  319.35   28.54
  -6  -2   4  348.19   28.42
   6   2  -4  311.74   29.05
   7  -2  -4  114.62   12.54
  -7   2   4  121.72   12.38
  -7  -2   4  116.77   12.37
   7   2  -4  113.39   12.69
   8  -2  -4  295.17   25.03
  -8   2   4  286.40   24.86
   8   2  -4  261.17   25.18
   9  -2  -4  380.16   35.22
  -9   2   4  452.92   34.93
  -9  -2   4  453.35   35.03
   9   2  -4  378.51   35.23
  10  -2  -4  236.01   22.27
 -10   2   4  237.48   22.09
 -10  -2   4  245.10   21.92
  10   2  -4  250.25   22.21
  11  -2  -4   -0.12    2.26
 -11   2   4    4.13    2.24
 -11  -2   4    3.71    2.44
  11   2  -4    2.49    2.59
  12  -2  -4   51.42    7.39
 -12   2   4   42.05    6.85
 -12  -2   4   39.54    6.85
 -12  -2   4   44.98    8.34
  12   2  -4   37.38    6.83
  13  -2  -4    4.71    3.37
 -13   2   4    5.69    3.28
 -13  -2   4    5.19    2.60
 -13  -2   4    7.43    3.53
  13   2  -4   -1.10    2.98
  14  -2  -4   79.95    9.37
 -14   2   4   76.92    9.39
 -14  -2   4   58.38    9.06
 -14  -2   4   69.16   11.42
  14   2  -4   56.36    9.06
  15  -2  -4    9.43    3.94
 -15   2   4    3.68    3.91
 -15  -2   4    3.66    2.95
  15   2  -4   -0.90    3.08
 -16   2   4   66.07    9.65
 -16  -2   4  106.19   11.67
  16   2  -4   41.43    9.21
  17  -2  -4   -4.37    3.69
 -17   2   4    3.15    3.67
 -17  -2   4   -0.37    2.89
  17   2  -4    3.61    2.69
  18  -2  -4    2.33    4.05
 -18  -2   4    4.24    3.30
  18   2  -4    3.28    3.61
  18   2  -4    4.50    3.81
   1  -3  -4    3.33    1.91
  -1   3   4    3.08    2.40
  -1  -3   4    1.70    1.85
  -1  -3   4    2.67    1.77
   1   3  -4    5.43    2.17
   2  -3  -4    8.26    3.06
  -2   3   4    7.26    3.37
  -2  -3   4   10.64    2.86
  -2  -3   4    9.54    3.13
   2   3  -4    9.87    2.89
   3  -3  -4   37.69    5.57
  -3   3   4   32.86    5.64
  -3  -3   4   32.70    5.56
  -3  -3   4   31.81    6.57
   3   3  -4   27.19    5.63
   4  -3  -4    3.69    2.34
  -4   3   4    2.26    2.68
  -4  -3   4    6.22    2.01
  -4  -3   4    3.53    2.35
   4   3  -4    4.78    2.08
   5  -3  -4   15.36    3.83
  -5   3   4   13.26    3.95
  -5  -3   4   16.15    3.66
  -5  -3   4   22.38    4.45
   5   3  -4   14.15    3.76
   6  -3  -4   11.07    3.32
  -6   3   4    9.52    3.34
  -6  -3   4   11.59    3.44
   6   3  -4    8.56    3.01
   7  -3  -4    7.42    2.82
  -7   3   4    6.17    2.83
  -7  -3   4    6.91    2.44
  -7  -3   4    2.51    2.69
   7   3  -4    5.87    2.37
   8  -3  -4   74.88    9.56
  -8   3   4   81.00    9.48
  -8  -3   4   79.79   12.59
   8   3  -4   79.27    9.63
   9  -3  -4   63.99    8.06
  -9   3   4   62.09    7.98
  -9  -3   4   68.72   10.40
   9   3  -4   44.85    8.00
  10  -3  -4   58.54    7.79
 -10   3   4   54.58    7.58
 -10  -3   4   50.51    7.41
 -10  -3   4   59.37    9.61
  10   3  -4   48.73    7.58
  11  -3  -4   67.09    9.17
 -11   3   4   71.73    8.86
 -11  -3   4   70.81    8.93
 -11  -3   4   82.59   11.61
  11   3  -4   55.41    8.81
  12  -3  -4   22.56    5.20
 -12   3   4   32.44    5.26
 -12  -3   4   16.36    5.00
 -12  -3   4   32.76    5.91
  12   3  -4   21.15    4.89
  13  -3  -4   84.93    9.81
 -13   3   4   86.88    9.54
 -13  -3   4   51.08    9.11
 -13  -3   4   86.29   11.76
  13   3  -4   51.26    9.05
  14  -3  -4   95.73   10.46
 -14   3   4   87.30   10.60
 -14  -3   4   82.93   12.98
  14   3  -4   59.37    9.96
  15  -3  -4    5.68    3.45
 -15   3   4   -0.96    3.43
 -15  -3   4    3.87    2.96
  15   3  -4    5.90    2.93
  16  -3  -4   -4.52    3.41
 -16   3   4    6.32    3.98
 -16  -3   4   12.09    2.96
  16   3  -4    0.75    2.80
  17  -3  -4   33.39    6.06
 -17   3   4   28.99    6.53
 -17  -3   4   49.07    6.58
  17   3  -4   10.77    5.57
  17   3  -4   20.20    5.75
  18  -3  -4   10.14    4.13
 -18   3   4   17.87    5.01
 -18  -3   4    2.20    4.42
  18   3  -4    6.21    3.78
  18   3  -4    4.42    3.92
   1  -4  -4    3.88    1.76
  -1   4   4   -0.03    2.33
  -1  -4   4    1.21    1.50
   1   4  -4    1.80    1.78
   2  -4  -4    1.86    1.57
  -2   4   4    1.49    2.29
  -2  -4   4   -1.51    1.40
  -2  -4   4    2.99    1.51
   2   4  -4    1.46    1.72
   3  -4  -4  520.64   42.47
  -3   4   4  496.06   42.66
  -3  -4   4  520.53   42.88
  -3  -4   4  560.87   66.17
   3   4  -4  509.18   42.99
   4  -4  -4  930.99   72.91
  -4   4   4  943.79   72.98
  -4  -4   4  874.90   73.21
  -4  -4   4 1003.25  116.29
   4   4  -4  932.51   73.40
   5  -4  -4    0.29    2.51
  -5   4   4    4.51    2.26
  -5  -4   4    1.19    1.60
  -5  -4   4    5.10    2.31
   5   4  -4    1.72    1.55
   6  -4  -4   23.64    4.63
  -6   4   4   23.60    4.61
  -6  -4   4   23.83    4.30
  -6  -4   4   22.91    5.29
   6   4  -4   15.71    4.49
   7  -4  -4    5.96    2.81
  -7   4   4    4.45    2.88
  -7  -4   4    6.95    2.29
  -7  -4   4    6.40    2.85
   7   4  -4    4.93    2.20
   8  -4  -4    2.00    2.36
  -8   4   4    1.67    2.43
  -8  -4   4    0.35    1.60
  -8  -4   4   -0.12    2.05
   8   4  -4    0.57    1.11
   9  -4  -4    2.97    2.41
  -9   4   4    0.89    2.73
  -9  -4   4    2.67    2.01
  -9  -4   4    6.06    2.74
   9   4  -4    4.33    2.03
  10  -4  -4   62.47    8.23
 -10   4   4   65.80    8.20
 -10  -4   4   60.67    7.99
 -10  -4   4   64.57   10.44
  10   4  -4   44.73    8.07
  11  -4  -4    8.91    3.38
 -11   4   4   11.73    3.54
 -11  -4   4    6.65    2.99
 -11  -4   4    7.26    3.62
  11   4  -4    6.66    3.00
  12  -4  -4    3.94    2.87
 -12   4   4    6.20    3.09
 -12  -4   4    6.66    3.05
  12   4  -4    0.72    2.39
  13  -4  -4    9.64    3.67
 -13   4   4    2.86    3.25
 -13  -4   4    6.79    3.25
  13   4  -4    3.10    2.71
  14  -4  -4   -3.30    2.86
 -14   4   4    1.56    3.22
 -14  -4   4   -2.11    2.16
  14   4  -4   -1.68    1.28
  15  -4  -4    7.26    3.50
 -15   4   4    1.58    3.42
 -15  -4   4    2.48    2.95
  15   4  -4    3.50    2.38
  16  -4  -4    4.78    3.68
 -16   4   4    4.88    3.81
 -16  -4   4    5.25    3.14
  16   4  -4    4.67    2.81
  16   4  -4    5.61    2.71
  17  -4  -4    2.52    3.39
 -17   4   4    6.65    3.36
 -17  -4   4    1.53    3.08
  17   4  -4   -0.40    2.25
  17   4  -4    1.43    2.69
  18  -4  -4    5.47    3.98
 -18   4   4    8.46    4.17
 -18  -4   4    6.11    3.57
   1  -5  -4   33.47    5.28
  -1   5   4   26.12    5.56
  -1  -5   4   27.98    5.23
   1   5  -4   29.51    6.18
   2  -5  -4   60.70    8.22
  -2   5   4   64.69    8.33
  -2  -5   4   68.09    8.25
  -2  -5   4   62.17   10.28
   2   5  -4   60.48    8.15
   2   5  -4   57.50   10.47
   3  -5  -4  542.36   41.12
  -3   5   4  460.46   41.29
  -3  -5   4  501.35   41.53
  -3  -5   4  491.04   64.16
   3   5  -4  508.03   41.34
   4  -5  -4  206.84   19.35
  -4   5   4  189.85   19.55
  -4  -5   4  215.48   19.48
  -4  -5   4  223.69   28.47
   4   5  -4  214.02   19.68
   5  -5  -4   10.23    3.10
  -5   5   4    6.64    3.10
  -5  -5   4    8.54    2.49
  -5  -5   4    6.55    2.95
   5   5  -4    5.02    2.53
   6  -5  -4   42.30    5.89
  -6   5   4   32.28    5.86
  -6  -5   4   38.62    5.59
  -6  -5   4   33.74    6.97
   6   5  -4   29.28    5.73
   7  -5  -4   13.72    3.55
  -7   5   4    4.33    3.42
  -7  -5   4   12.24    2.86
  -7  -5   4   14.88    3.68
   7   5  -4    4.52    2.77
   8  -5  -4   39.44    6.26
  -8   5   4   37.87    6.27
  -8  -5   4   40.35    5.96
  -8  -5   4   37.75    7.52
   8   5  -4   40.24    6.24
   9  -5  -4   71.07    8.68
  -9   5   4   70.32    8.60
  -9  -5   4   60.29    8.29
  -9  -5   4   78.32   11.00
   9   5  -4   51.22    8.52
  10  -5  -4    3.53    2.46
 -10   5   4   -0.71    2.86
 -10  -5   4    3.17    2.52
  10   5  -4    1.40    1.49
  11  -5  -4    6.00    3.27
 -11   5   4   -0.30    3.09
 -11  -5   4    8.34    2.98
  12  -5  -4    8.18    3.72
 -12   5   4   11.10    4.32
 -12  -5   4   13.26    3.96
  13  -5  -4   11.98    4.48
 -13   5   4   20.22    4.67
 -13  -5   4   20.22    4.86
  14  -5  -4   61.36    8.34
 -14   5   4   46.56    8.27
 -14  -5   4   56.08    9.67
  15  -5  -4    5.00    3.95
 -15   5   4    1.63    3.19
 -15  -5   4   -1.67    2.50
  16  -5  -4   18.90    4.82
 -16   5   4    7.76    4.97
 -16  -5   4   17.72    4.74
  17  -5  -4    8.64    3.99
 -17   5   4    4.42    4.08
 -17  -5   4    7.68    3.58
  18  -5  -4    7.39    3.63
 -18   5   4    0.66    3.67
 -18  -5   4    1.39    2.94
   1  -6  -4   97.20   10.24
  -1   6   4   83.30   10.45
  -1  -6   4   81.88   10.18
   1   6  -4   89.98   13.39
   2  -6  -4  297.26   26.48
  -2   6   4  298.30   26.77
  -2  -6   4  306.89   26.86
   2   6  -4  314.57   40.00
   3  -6  -4  339.62   28.12
  -3   6   4  302.95   28.36
  -3  -6   4  324.09   28.45
  -3  -6   4  354.77   42.70
   3   6  -4  312.65   42.78
   4  -6  -4  224.97   19.59
  -4   6   4  209.51   19.83
  -4  -6   4  201.04   19.79
  -4  -6   4  207.04   28.86
   5  -6  -4  235.06   20.11
  -5   6   4  232.37   20.14
  -5  -6   4  204.28   19.99
  -5  -6   4  233.67   29.60
   5   6  -4  186.15   20.23
   6  -6  -4    0.46    2.22
  -6   6   4    1.50    2.38
  -6  -6   4    1.19    1.28
  -6  -6   4   -0.84    1.88
   6   6  -4    2.56    1.15
   7  -6  -4   -0.06    2.38
  -7   6   4    4.27    2.64
  -7  -6   4    4.34    1.67
  -7  -6   4    3.05    2.29
   7   6  -4    3.08    1.70
   8  -6  -4   24.16    4.43
  -8   6   4   12.39    4.24
  -8  -6   4    9.80    4.27
   9  -6  -4   81.11    9.58
  -9   6   4   72.69    9.55
  -9  -6   4   77.62   12.17
  10  -6  -4   28.32    5.55
 -10   6   4   31.23    5.68
 -10  -6   4   27.85    6.22
  11  -6  -4  138.01   15.30
 -11   6   4  160.15   15.11
 -11  -6   4  145.83   21.08
  12  -6  -4    5.69    3.27
 -12   6   4    3.64    3.69
 -12  -6   4    1.76    2.74
  13  -6  -4   18.94    4.85
 -13   6   4   10.79    4.76
 -13  -6   4   25.48    5.07
  14  -6  -4   13.13    4.51
 -14   6   4   11.88    4.88
 -14  -6   4   11.98    3.98
  15  -6  -4   30.18    6.30
 -15   6   4   32.58    6.40
 -15  -6   4   29.84    6.46
  16  -6  -4    2.22    3.02
 -16   6   4   -1.20    3.17
 -16  -6   4   -3.40    2.40
  17  -6  -4    5.22    4.41
 -17   6   4    4.24    3.91
 -17  -6   4    7.07    3.40
  18  -6  -4   -1.44    3.35
 -18   6   4    2.75    4.24
 -18  -6   4   -0.78    2.81
   1  -7  -4   77.39    9.27
  -1   7   4   76.54    9.55
  -1  -7   4   84.39    9.25
  -1  -7   4   68.29    9.23
   1   7  -4   73.06   11.94
   2  -7  -4 1553.28  116.02
  -2   7   4 1505.02  116.27
  -2  -7   4 1513.71  116.12
  -2  -7   4 1450.74  116.25
   2   7  -4 1598.59  187.47
   3  -7  -4  149.04   14.71
  -3   7   4  150.79   15.05
  -3  -7   4  148.51   14.91
  -3  -7   4  143.69   15.00
  -3  -7   4  139.83   20.88
   3   7  -4  149.65   20.98
   4  -7  -4   26.68    4.47
  -4   7   4   19.15    4.66
  -4  -7   4   19.23    4.29
  -4  -7   4   19.85    5.16
   4   7  -4   18.79    5.02
   5  -7  -4  106.64   10.63
  -5   7   4   92.33   10.67
  -5  -7   4   83.16   10.48
  -5  -7   4   88.07   14.39
   6  -7  -4 1114.18   73.85
  -6   7   4  835.44   73.93
  -6  -7   4  938.28   73.65
  -6  -7   4  864.48  117.97
   7  -7  -4 1108.84   80.16
  -7   7   4  963.66   80.09
  -7  -7   4 1019.08  128.21
   8  -7  -4   97.67   10.68
  -8   7   4   85.12   10.59
  -8  -7   4   93.42   14.16
   9  -7  -4   20.29    4.70
  -9   7   4   22.19    4.93
  -9  -7   4   19.38    5.94
  10  -7  -4    6.98    2.80
 -10   7   4    9.71    3.55
 -10  -7   4    2.97    3.85
  11  -7  -4  229.54   21.49
 -11   7   4  198.48   21.28
 -11  -7   4  274.70   31.15
  12  -7  -4    9.36    3.01
 -12   7   4    0.56    3.31
 -12  -7   4    4.45    3.64
  13  -7  -4   33.08    6.05
 -13   7   4   33.95    6.52
 -13  -7   4   31.94    7.06
  14  -7  -4    4.41    3.04
 -14   7   4    4.79    3.33
 -14  -7   4    5.08    3.57
  15  -7  -4    6.72    3.44
 -15   7   4   -2.25    3.36
 -15  -7   4    2.63    3.26
  16  -7  -4   14.51    4.29
 -16   7   4    4.63    4.43
 -16  -7   4    8.98    4.16
  17  -7  -4   17.87    4.68
 -17   7   4    9.58    5.25
 -17  -7   4    8.23    4.45
   1  -8  -4    7.83    2.62
  -1   8   4    5.57    3.05
  -1  -8   4    6.61    2.39
  -1  -8   4    6.06    2.30
   1   8  -4    3.91    2.67
   2  -8  -4    2.20    1.99
  -2   8   4    0.55    2.35
  -2  -8   4    3.72    1.75
  -2  -8   4    2.16    1.42
   2   8  -4    1.45    2.00
   3  -8  -4  631.46   49.37
  -3   8   4  601.79   49.77
  -3  -8   4  623.46   49.38
  -3  -8   4  564.57   49.83
   3   8  -4  654.55   77.70
   4  -8  -4  125.92   11.78
  -4   8   4   95.60   11.89
  -4  -8   4  112.46   11.66
  -4  -8   4   89.91   11.85
  -4  -8   4  103.62   15.94
   4   8  -4  119.36   16.11
   5  -8  -4   28.98    5.03
  -5   8   4   27.81    5.07
  -5  -8   4   22.84    4.59
  -5  -8   4   19.11    4.54
  -5  -8   4   27.66    5.61
   5   8  -4   22.24    5.58
   6  -8  -4  376.15   32.28
  -6   8   4  393.55   32.44
  -6  -8   4  371.39   49.56
   7  -8  -4  214.85   18.96
  -7   8   4  192.41   19.03
  -7  -8   4  194.02   27.56
   8  -8  -4    3.36    2.78
  -8   8   4    3.68    3.16
  -8  -8   4    4.85    2.79
   9  -8  -4    3.97    2.95
  -9   8   4    6.69    3.43
  -9  -8   4    3.74    2.98
  10  -8  -4  106.60   11.71
 -10   8   4  105.49   11.88
 -10  -8   4   95.92   15.64
  11  -8  -4   32.00    6.14
 -11   8   4   36.33    6.24
 -11  -8   4   37.68    7.43
  12  -8  -4   76.53    9.80
 -12   8   4   80.51    9.93
 -12  -8   4   76.13   12.52
  13  -8  -4    2.92    2.99
 -13   8   4    4.36    3.31
 -13  -8   4    7.30    3.31
  14  -8  -4   61.41    8.58
 -14   8   4   56.16    8.84
 -14  -8   4   66.75   10.51
  15  -8  -4    6.51    4.03
 -15   8   4   10.17    4.02
 -15  -8   4    7.31    3.81
  16  -8  -4   12.74    4.20
 -16   8   4    1.90    4.32
 -16  -8   4   12.19    4.00
  17  -8  -4   14.14    4.57
 -17   8   4    2.95    5.11
 -17  -8   4   13.71    3.98
   1  -9  -4    6.07    2.60
  -1   9   4    6.74    3.01
  -1  -9   4    8.41    2.69
  -1  -9   4    4.14    2.39
   1   9  -4    4.24    2.72
   2  -9  -4   19.11    4.05
  -2   9   4   20.00    4.39
  -2  -9   4   18.01    3.93
  -2  -9   4   17.09    3.89
   2   9  -4   14.71    4.49
   3  -9  -4    9.23    2.83
  -3   9   4    9.28    3.30
  -3  -9   4    6.30    2.60
  -3  -9   4    3.14    2.45
   3   9  -4    8.04    3.10
   4  -9  -4   62.53    7.50
  -4   9   4   51.30    7.60
  -4  -9   4   55.07    7.18
  -4  -9   4   40.21    7.33
   4   9  -4   56.18    9.33
   5  -9  -4   55.50    7.32
  -5   9   4   50.16    7.43
  -5  -9   4   56.77    7.01
  -5  -9   4   47.07    7.09
  -5  -9   4   48.73    8.91
   5   9  -4   44.61    9.00
   6  -9  -4  133.72   13.31
  -6   9   4  122.94   13.41
  -6  -9   4  129.58   18.53
   6   9  -4  119.89   18.59
   7  -9  -4  246.13   21.39
  -7   9   4  222.05   21.33
  -7  -9   4  231.24   31.59
   8  -9  -4   10.93    3.93
  -8   9   4   14.12    4.25
  -8  -9   4   16.99    4.32
   9  -9  -4   28.72    5.60
  -9   9   4   34.51    5.92
  -9  -9   4   26.58    6.52
  10  -9  -4   63.71    8.41
 -10   9   4   62.70    8.51
 -10  -9   4   59.39   10.67
  11  -9  -4   92.74   11.06
 -11   9   4   91.03   11.11
 -11  -9   4  102.17   14.66
  12  -9  -4   12.40    4.00
 -12   9   4   11.07    4.73
 -12  -9   4   17.11    4.25
  13  -9  -4    2.29    3.36
 -13   9   4   13.66    3.75
 -13  -9   4    8.08    3.45
  14  -9  -4    8.66    4.21
 -14   9   4    8.93    4.17
 -14  -9   4   17.63    4.00
  15  -9  -4    3.04    3.20
 -15   9   4   -0.99    3.19
 -15  -9   4    1.60    2.65
  16  -9  -4    5.11    3.38
 -16   9   4   -9.68    4.35
 -16  -9   4    0.49    2.25
  17  -9  -4    0.54    3.34
 -17   9   4    2.08    4.05
 -17  -9   4   -0.21    2.53
   1 -10  -4   49.73    6.70
  -1  10   4   46.46    7.08
  -1 -10   4   42.22    6.70
   1  10  -4   43.26    8.16
   2 -10  -4  182.17   15.47
  -2  10   4  163.54   15.75
  -2 -10   4  168.05   15.28
  -2 -10   4  107.73   15.48
   2  10  -4  144.25   21.52
   3 -10  -4  240.74   18.59
  -3  10   4  208.89   18.70
  -3 -10   4  192.95   18.35
  -3 -10   4  139.42   18.49
   3  10  -4  191.91   26.60
   4 -10  -4   15.45    3.85
  -4  10   4    3.24    3.82
  -4 -10   4   15.31    3.23
   4  10  -4   15.11    3.84
   5 -10  -4  147.93   13.95
  -5  10   4  129.04   14.17
  -5 -10   4  138.30   13.69
  -5 -10   4  123.53   13.99
  -5 -10   4  127.43   19.57
   5  10  -4  143.58   19.53
   6 -10  -4   13.94    3.77
  -6  10   4   12.12    4.12
  -6 -10   4   13.78    3.84
   6  10  -4    7.61    3.85
   7 -10  -4   29.52    5.16
  -7  10   4   22.49    5.40
  -7 -10   4   26.75    5.90
   8 -10  -4    0.88    1.97
  -8  10   4   -3.59    2.70
  -8 -10   4   -3.64    1.97
   9 -10  -4   23.54    5.15
  -9  10   4   25.24    5.50
  -9 -10   4   28.36    5.84
  10 -10  -4   27.09    5.14
 -10  10   4   20.98    5.36
 -10 -10   4   27.47    6.02
  11 -10  -4    0.82    2.70
 -11  10   4    5.04    3.23
 -11 -10   4    2.43    2.67
  12 -10  -4    5.61    2.62
 -12  10   4   -3.22    2.93
 -12 -10   4    4.12    2.54
  13 -10  -4   -2.20    2.64
 -13  10   4    6.89    3.06
 -13 -10   4    2.43    2.56
  14 -10  -4   13.78    4.06
 -14  10   4    9.94    4.41
 -14 -10   4   15.97    4.50
  15 -10  -4    1.99    3.38
 -15  10   4    8.86    4.01
 -15 -10   4    2.81    2.83
  16 -10  -4    3.65    3.77
 -16  10   4    8.15    4.81
 -16 -10   4    1.42    3.16
   1 -11  -4   54.80    6.82
  -1  11   4   50.34    7.39
  -1 -11   4   40.46    6.67
  -1 -11   4   35.56    6.66
   1  11  -4   49.36    8.26
   2 -11  -4   69.42    7.82
  -2  11   4   57.23    7.91
  -2 -11   4   56.69    7.36
  -2 -11   4   34.24    7.56
   2  11  -4   57.57    9.36
   3 -11  -4    4.29    3.06
  -3  11   4    3.61    2.86
  -3 -11   4    2.28    2.18
  -3 -11   4    1.37    2.33
   3  11  -4    4.49    2.19
   4 -11  -4   44.61    6.80
  -4  11   4   47.78    7.19
  -4 -11   4   49.48    6.52
  -4 -11   4   36.66    6.71
   4  11  -4   42.16    8.13
   5 -11  -4    7.19    3.47
  -5  11   4    7.22    3.65
  -5 -11   4   10.01    2.90
  -5 -11   4    8.55    2.90
   5  11  -4   11.58    3.39
   6 -11  -4   23.43    5.13
  -6  11   4   28.77    5.44
  -6 -11   4   23.67    5.96
   6  11  -4   27.71    5.81
   7 -11  -4   -5.15    2.12
  -7  11   4   -3.57    2.75
  -7 -11   4    5.70    2.30
   7  11  -4    2.15    1.68
   8 -11  -4    0.46    2.63
  -8  11   4    2.74    3.30
  -8 -11   4    5.85    2.90
   9 -11  -4   51.23    7.79
  -9  11   4   57.55    8.08
  -9 -11   4   58.52    9.69
  10 -11  -4    0.83    2.60
 -10  11   4    3.46    3.15
 -10 -11   4    2.90    2.71
  11 -11  -4   -0.43    2.10
 -11  11   4    0.72    3.00
 -11 -11   4    2.31    2.10
  12 -11  -4   -0.19    2.23
 -12  11   4   -2.38    2.68
 -12 -11   4    2.25    1.80
  13 -11  -4   -0.90    2.09
 -13  11   4   -1.99    2.59
 -13 -11   4    0.26    1.84
  14 -11  -4    0.07    2.82
 -14  11   4   -1.77    3.41
 -14 -11   4    3.09    2.51
  15 -11  -4    6.54    3.95
 -15  11   4   10.78    4.53
 -15 -11   4    9.79    4.05
  16 -11  -4    0.56    3.16
 -16  11   4   -3.11    4.35
 -16 -11   4    1.41    2.71
   1 -12  -4    6.18    2.27
  -1  12   4   -0.50    2.79
  -1 -12   4    1.01    2.14
  -1 -12   4    2.80    1.88
   1  12  -4    1.76    1.94
   2 -12  -4   21.34    4.77
  -2  12   4   23.05    4.76
  -2 -12   4   17.99    4.16
  -2 -12   4   16.79    4.45
   2  12  -4   20.07    4.89
   3 -12  -4  347.74   28.84
  -3  12   4  303.66   29.19
  -3 -12   4  354.98   28.65
  -3 -12   4  347.33   29.01
   3  12  -4  302.72   43.23
   4 -12  -4  566.02   43.93
  -4  12   4  493.82   44.25
  -4 -12   4  571.98   43.71
   4  12  -4  505.85   68.29
   5 -12  -4   99.53   10.62
  -5  12   4   97.57   10.88
  -5 -12   4   89.84   10.62
  -5 -12   4   79.02   10.62
   5  12  -4   89.65   14.18
   6 -12  -4   69.50    9.34
  -6  12   4   77.79    9.64
   6  12  -4   82.54   12.25
   7 -12  -4   40.36    7.60
  -7  12   4   63.42    8.06
  -7 -12   4   65.38    9.67
   7  12  -4   53.12    9.61
   8 -12  -4  193.42   19.06
  -8  12   4  201.13   19.40
  -8 -12   4  212.93   27.45
   9 -12  -4    3.14    2.92
  -9  12   4    7.65    4.03
  -9 -12   4    2.86    2.79
  10 -12  -4    6.38    3.07
 -10  12   4    4.06    2.88
 -10 -12   4    6.40    2.97
  11 -12  -4   59.52    8.74
 -11  12   4   70.18    9.04
 -11 -12   4   68.09   11.07
  12 -12  -4   18.14    4.13
 -12  12   4    8.49    4.55
 -12 -12   4   16.40    4.29
  13 -12  -4    2.88    2.87
 -13  12   4   -3.15    3.45
 -13 -12   4    1.52    2.34
  14 -12  -4    3.06    3.36
 -14  12   4    1.94    3.89
 -14 -12   4    7.63    3.30
  15 -12  -4   27.11    5.44
 -15  12   4   19.09    6.05
 -15 -12   4   21.88    6.14
   1 -13  -4  152.55   16.46
  -1  13   4  171.76   16.76
  -1 -13   4  194.97   16.30
  -1 -13   4  151.09   16.39
   1  13  -4  158.24   23.16
   2 -13  -4   28.79    5.37
  -2  13   4   22.43    5.41
  -2 -13   4   30.64    5.05
  -2 -13   4   20.62    5.04
   2  13  -4   25.79    5.66
   3 -13  -4  135.72   13.03
  -3  13   4  110.82   13.09
  -3 -13   4  123.75   12.55
  -3 -13   4  109.70   12.95
   3  13  -4  110.45   17.23
   4 -13  -4  246.19   22.05
  -4  13   4  245.47   22.30
  -4 -13   4  247.63   22.05
   4  13  -4  223.79   32.25
   5 -13  -4    8.90    3.21
  -5  13   4    1.35    3.65
  -5 -13   4    9.10    2.77
   5  13  -4    4.64    2.91
   6 -13  -4   33.12    5.82
  -6  13   4   30.70    6.21
   6  13  -4   34.67    6.72
   7 -13  -4    8.18    3.32
  -7  13   4    7.72    4.00
   7  13  -4    9.80    3.30
   8 -13  -4    2.96    3.00
  -8  13   4    9.32    3.68
   9 -13  -4    1.88    2.46
  -9  13   4    1.95    3.10
  -9 -13   4    0.93    2.79
  10 -13  -4   12.90    4.09
 -10  13   4   16.62    4.56
 -10 -13   4   14.55    4.47
  11 -13  -4   -0.72    2.32
 -11  13   4    2.04    2.77
 -11 -13   4    0.59    2.07
  12 -13  -4    2.77    2.63
 -12  13   4    2.01    2.42
 -12 -13   4    3.19    2.46
  13 -13  -4   -1.06    3.03
 -13  13   4    5.53    3.65
 -13 -13   4    3.04    2.90
  14 -13  -4   -0.74    2.75
 -14  13   4    2.41    3.37
 -14 -13   4   -2.13    2.54
  15 -13  -4   10.54    3.46
 -15  13   4   -0.06    4.12
 -15 -13   4    3.26    3.28
   1 -14  -4    2.74    2.90
  -1  14   4    7.82    3.30
  -1 -14   4    8.73    2.95
  -1 -14   4    4.55    2.89
   1  14  -4    8.56    2.99
   2 -14  -4   12.12    3.67
  -2  14   4   10.38    3.49
  -2 -14   4    4.40    3.08
  -2 -14   4    7.07    2.89
   2  14  -4    6.90    3.37
   3 -14  -4 1055.08   75.83
  -3  14   4  934.06   76.07
  -3 -14   4  974.76   75.72
  -3 -14   4  916.59   76.13
   3  14  -4  961.03  120.52
   4 -14  -4   19.72    3.99
  -4  14   4   13.29    4.34
  -4 -14   4    9.25    3.81
  -4 -14   4    9.23    3.58
   4  14  -4   11.56    3.90
   5 -14  -4   10.65    3.49
  -5  14   4    5.02    3.95
  -5 -14   4    5.97    3.10
   5  14  -4   11.55    3.26
   6 -14  -4   21.76    5.17
  -6  14   4   25.93    5.71
   6  14  -4   30.59    5.80
   7 -14  -4  681.29   55.88
  -7  14   4  696.36   56.41
   7  14  -4  732.47   88.07
   8 -14  -4    8.68    3.37
  -8  14   4    7.63    3.98
   8  14  -4   11.55    3.70
   9 -14  -4    3.53    2.91
  -9  14   4    6.73    3.55
  10 -14  -4    6.72    3.35
 -10  14   4    6.66    3.98
 -10 -14   4   12.77    3.55
  11 -14  -4   35.16    6.63
 -11  14   4   42.47    7.10
 -11 -14   4   46.25    7.77
  12 -14  -4   52.81    9.16
 -12  14   4   57.51    9.71
 -12 -14   4   96.60   11.24
  13 -14  -4  149.59   17.51
 -13  14   4  149.49   18.12
 -13 -14   4  226.76   24.23
  14 -14  -4    2.32    3.03
 -14  14   4    0.20    3.71
 -14 -14   4    4.40    2.74
   1 -15  -4    2.60    2.16
  -1  15   4    2.46    2.50
  -1 -15   4   -0.74    3.39
  -1 -15   4    3.11    2.29
   1  15  -4   -1.34    2.59
   2 -15  -4   18.30    4.81
  -2  15   4   18.89    4.97
  -2 -15   4   18.35    4.60
  -2 -15   4   18.29    4.43
   2  15  -4   22.87    4.83
   3 -15  -4   52.71    7.39
  -3  15   4   47.60    7.54
  -3 -15   4   41.51    7.21
  -3 -15   4   42.90    7.35
   3  15  -4   57.39    8.57
   4 -15  -4    6.06    3.33
  -4  15   4    9.75    3.69
  -4 -15   4    4.85    3.19
  -4 -15   4    4.57    2.73
   4  15  -4    5.22    2.70
   5 -15  -4   21.17    4.67
  -5  15   4   31.76    5.26
  -5 -15   4    7.90    4.38
  -5 -15   4   10.54    4.35
   5  15  -4   29.44    4.96
   6 -15  -4    3.26    2.84
  -6  15   4    3.24    3.49
   6  15  -4    3.83    2.86
   7 -15  -4   37.15    5.85
  -7  15   4   28.96    6.35
   7  15  -4   32.16    6.87
   8 -15  -4   50.62    7.62
  -8  15   4   47.28    8.12
   8  15  -4   67.47    9.48
   9 -15  -4  148.50   15.55
  -9  15   4  160.01   16.04
  10 -15  -4   51.67    7.17
 -10  15   4   41.91    7.70
  11 -15  -4  131.44   13.53
 -11  15   4  114.38   14.19
  12 -15  -4    5.89    3.37
 -12  15   4    6.62    3.23
 -12 -15   4    2.09    3.39
  13 -15  -4   17.18    5.56
 -13  15   4   14.24    6.15
 -13 -15   4   47.58    6.12
   1 -16  -4    5.19    2.87
  -1  16   4    8.18    3.58
  -1  16   4    6.98    2.83
  -1 -16   4    4.38    3.14
   1  16  -4    4.76    3.03
   2 -16  -4  104.31   11.07
  -2  16   4   91.64   11.22
  -2 -16   4   90.48   10.89
  -2 -16   4   72.32   10.97
   2  16  -4  108.67   14.19
   3 -16  -4  158.80   15.49
  -3  16   4  141.17   15.78
  -3 -16   4  152.02   15.44
  -3 -16   4  140.12   15.68
   3  16  -4  163.69   21.16
   4 -16  -4    8.48    3.45
  -4  16   4   12.22    3.91
  -4 -16   4    2.99    3.27
  -4 -16   4    5.89    3.10
   4  16  -4    5.20    3.16
   5 -16  -4    9.50    3.14
  -5  16   4    4.77    3.74
  -5 -16   4    5.09    2.65
  -5 -16   4    1.97    2.51
   5  16  -4    5.20    3.02
   6 -16  -4   56.10    8.16
  -6  16   4   59.15    8.71
   6  16  -4   65.01   10.16
   7 -16  -4   12.17    4.04
  -7  16   4   13.59    4.57
   7  16  -4   16.73    4.15
   8 -16  -4    1.09    2.30
  -8  16   4   -3.65    3.04
   8  16  -4    4.27    1.82
   9 -16  -4    0.92    2.62
  -9  16   4   -1.13    3.34
  10 -16  -4   -2.53    2.35
 -10  16   4   -0.63    3.16
  11 -16  -4   18.14    4.26
 -11  16   4    7.26    4.97
  12 -16  -4    4.52    3.34
 -12  16   4    5.68    4.06
  13 -16  -4    1.28    2.86
 -13  16   4    1.67    3.62
   1 -17  -4   10.27    4.58
  -1  17   4   13.38    4.54
  -1  17   4   11.87    3.53
  -1 -17   4    7.68    3.78
  -1 -17   4    6.04    3.98
   1  17  -4   16.18    3.81
   2 -17  -4   20.16    5.01
  -2  17   4   21.37    5.55
  -2 -17   4   24.33    5.36
  -2 -17   4   19.55    5.18
   2  17  -4   28.04    5.44
   3 -17  -4   29.83    5.73
  -3  17   4   26.53    6.07
  -3 -17   4   20.74    5.68
  -3 -17   4   31.31    5.69
   3  17  -4   34.16    5.95
   4 -17  -4    7.44    3.13
  -4  17   4    3.14    3.47
  -4 -17   4   -0.53    2.73
  -4 -17   4    3.03    2.65
   4  17  -4    2.14    2.55
   5 -17  -4   -0.70    2.52
  -5  17   4    4.32    3.20
  -5 -17   4   -0.12    1.82
   5  17  -4    0.49    2.38
   6 -17  -4   20.32    4.87
  -6  17   4   24.56    5.39
   6  17  -4   21.22    5.32
   7 -17  -4   -0.69    2.90
  -7  17   4    9.27    3.47
   7  17  -4    4.59    3.04
   8 -17  -4    0.31    2.39
  -8  17   4    0.99    3.38
   8  17  -4    1.26    2.13
   9 -17  -4    0.28    2.67
  -9  17   4    3.73    3.62
  10 -17  -4   11.38    3.96
 -10  17   4   11.05    4.77
  11 -17  -4    6.44    3.31
 -11  17   4    5.21    4.13
  12 -17  -4   -2.83    2.59
 -12  17   4    3.00    3.43
   1 -18  -4    4.68    4.11
  -1  18   4   13.66    4.09
  -1  18   4   10.07    3.37
  -1 -18   4    9.16    4.40
  -1 -18   4    7.11    3.67
   1  18  -4   16.92    4.02
   2 -18  -4   12.07    4.26
  -2  18   4   15.35    4.44
  -2  18   4   13.42    4.10
  -2 -18   4   11.52    4.48
  -2 -18   4    8.00    4.21
   2  18  -4   14.44    3.80
   3 -18  -4    8.24    3.70
  -3  18   4    8.58    4.32
  -3 -18   4    4.23    3.49
  -3 -18   4    4.06    3.67
   3  18  -4    9.82    3.24
   4 -18  -4    3.00    3.15
  -4  18   4    3.33    3.48
  -4 -18   4    1.99    2.83
   4  18  -4    5.52    2.62
   5 -18  -4   -3.85    2.63
  -5  18   4    5.28    3.10
  -5 -18   4    0.58    1.88
   5  18  -4    0.52    2.25
   6 -18  -4    7.75    3.20
  -6  18   4    5.66    3.73
   6  18  -4    4.07    2.99
   7 -18  -4    2.50    2.99
  -7  18   4    6.61    3.91
   7  18  -4    6.59    2.85
   8 -18  -4    2.66    2.97
  -8  18   4    1.14    4.01
   8  18  -4   11.66    3.32
   9 -18  -4   -0.76    2.39
  -9  18   4    3.08    3.59
  10 -18  -4   -3.93    2.23
 -10  18   4    1.52    3.31
   1 -19  -4    1.88    3.16
  -1  19   4    0.50    3.09
  -1  19   4    2.99    2.86
  -1 -19   4    3.59    3.16
  -1 -19   4    0.16    3.12
   1  19  -4    1.58    2.83
   2 -19  -4    1.70    3.08
  -2  19   4    2.38    3.73
  -2  19   4    1.15    2.50
  -2 -19   4   -1.43    3.05
  -2 -19   4    4.50    3.06
   2  19  -4    2.38    2.07
   3 -19  -4   -1.22    3.11
  -3  19   4    4.42    3.40
  -3 -19   4   -1.49    3.81
  -3 -19   4    1.98    2.86
   3  19  -4    5.33    2.15
   4 -19  -4    2.71    3.46
  -4  19   4    1.83    4.01
  -4 -19   4    3.02    3.42
  -4 -19   4    7.61    3.20
   4  19  -4    9.57    3.22
   5 -19  -4    0.21    3.68
  -5  19   4    8.83    3.59
   5  19  -4    0.10    2.35
   6 -19  -4    1.44    2.36
  -6  19   4   -3.56    3.37
   6  19  -4    2.56    2.12
   7 -19  -4    1.49    2.55
  -7  19   4    3.88    3.70
   7  19  -4    0.21    2.27
   8 -19  -4   -3.84    2.30
  -8  19   4    1.51    3.54
   8  19  -4    3.54    2.55
   9 -19  -4    4.09    2.18
  -9  19   4   -4.61    3.44
   9  19  -4   -3.34    2.06
   1 -20  -4    3.81    3.67
  -1  20   4    3.83    3.80
  -1  20   4    1.77    3.05
  -1 -20   4   10.48    3.76
   1  20  -4    6.33    3.24
   2 -20  -4   12.78    4.54
  -2  20   4   14.65    4.93
  -2  20   4   21.75    4.20
  -2 -20   4    6.64    4.81
  -2 -20   4    8.88    5.00
   2  20  -4   16.77    4.13
   3 -20  -4    2.57    3.17
  -3  20   4   -2.50    3.80
  -3  20   4   -1.94    2.05
  -3 -20   4   -1.00    3.53
  -3 -20   4   -3.14    3.46
   3  20  -4   -2.13    1.78
   4 -20  -4   -2.03    3.47
  -4  20   4    2.84    3.32
  -4 -20   4    1.18    2.79
  -4 -20   4   -0.40    2.74
   4  20  -4    0.69    1.79
   5 -20  -4    5.28    4.12
  -5  20   4    6.72    4.25
   5  20  -4   10.56    3.34
   6 -20  -4    4.76    3.62
  -6  20   4    3.79    3.87
   6  20  -4    1.65    2.65
   7 -20  -4   -1.99    3.13
  -7  20   4    1.43    3.47
   7  20  -4    1.55    2.37
   1 -21  -4   -3.00    3.60
  -1  21   4    1.40    3.40
  -1  21   4    2.32    2.26
  -1 -21   4    0.25    3.92
  -1 -21   4    1.90    3.62
   1  21  -4    6.14    2.85
   2 -21  -4   18.90    5.12
  -2  21   4    9.26    5.13
  -2  21   4   18.60    4.62
  -2 -21   4    9.74    5.19
  -2 -21   4   15.49    5.37
   2  21  -4   27.15    4.97
   3 -21  -4    8.84    3.83
  -3  21   4    5.10    3.99
  -3  21   4   10.28    3.01
  -3 -21   4   -1.35    4.25
  -3 -21   4    2.53    3.97
   3  21  -4    5.56    2.88
   4 -21  -4    7.59    4.02
  -4  21   4    6.21    4.08
  -4  21   4   11.28    3.18
  -4 -21   4   -0.45    3.40
  -4 -21   4    0.17    3.63
   4  21  -4    4.95    3.00
   5 -21  -4    6.04    3.66
  -5  21   4   -4.40    3.83
   5  21  -4    2.74    2.99
   1   0  -3    1.98    1.70
  -1   0   3    0.98    1.68
   2   0  -3   -0.54    1.45
  -2   0   3    1.81    1.61
   3   0  -3    0.37    1.20
  -3   0   3   -1.71    1.49
   4   0  -3    0.00    1.29
  -4   0   3   -1.85    1.19
   5   0  -3   -2.40    0.77
  -5   0   3   -0.89    0.91
   6   0  -3    2.05    1.89
  -6   0   3   -1.11    1.90
   7   0  -3    1.18    1.88
   8   0  -3   -1.86    0.95
  -8   0   3   -1.37    1.55
   9   0  -3   -0.08    1.76
  -9   0   3   -0.81    1.26
  10   0  -3   -1.62    1.28
 -10   0   3   -1.19    1.57
 -11   0   3    0.65    1.62
 -12   0   3    0.77    2.58
  13   0  -3   -0.70    2.27
 -13   0   3    2.95    2.34
  14   0  -3    0.59    3.23
 -14   0   3    0.58    2.34
 -15   0   3    0.36    2.53
  16   0  -3    8.02    3.95
 -16   0   3    1.84    3.25
  17   0  -3   -1.33    3.59
 -17   0   3    4.00    2.82
  18   0  -3    7.60    4.11
 -18   0   3   -3.38    3.04
   1  -1  -3  116.38   12.91
  -1   1   3  119.32   12.96
  -1  -1   3  117.53   13.03
   1   1  -3  122.96   13.22
   2  -1  -3  165.75   15.24
  -2   1   3  140.84   14.99
  -2  -1   3  144.60   15.26
   2   1  -3  147.94   15.45
   3  -1  -3   87.87   10.41
  -3   1   3   96.21   10.35
  -3  -1   3   85.34   10.19
   4  -1  -3    3.84    1.96
  -4   1   3    0.86    1.91
  -4  -1   3   -0.12    1.54
   4   1  -3    0.34    1.70
   5  -1  -3    4.30    2.57
  -5   1   3    6.33    2.44
  -5  -1   3    6.22    2.37
   5   1  -3    3.59    2.26
   6  -1  -3  394.56   32.18
  -6   1   3  405.93   32.03
  -6  -1   3  323.85   31.85
   6   1  -3  397.45   32.30
   7  -1  -3    1.97    2.15
  -7   1   3    2.03    2.34
  -7  -1   3    4.87    2.07
   7   1  -3    3.73    2.17
   8  -1  -3   -1.29    2.26
  -8   1   3    1.02    1.94
   8   1  -3    4.47    1.83
  -9   1   3  204.64   18.93
  -9  -1   3  208.80   18.93
   9   1  -3  196.84   19.32
  10  -1  -3    3.61    2.32
 -10   1   3    5.20    2.50
 -10  -1   3   -0.48    2.02
  10   1  -3    4.56    2.24
  11  -1  -3   13.37    3.31
 -11   1   3    8.31    3.25
  11   1  -3    7.32    3.55
  12  -1  -3    0.30    2.42
 -12   1   3   -2.79    2.07
 -12  -1   3    3.69    2.24
  12   1  -3    5.69    2.60
  13  -1  -3    5.30    3.33
 -13   1   3    3.81    3.69
  13   1  -3    6.66    3.15
  14  -1  -3   13.09    4.59
 -14   1   3   10.77    4.05
 -14  -1   3   12.92    3.99
 -14  -1   3   20.26    4.28
  14   1  -3    4.70    4.05
  15  -1  -3    0.27    3.87
 -15   1   3    4.49    3.67
 -15  -1   3    5.42    3.52
  15   1  -3    7.62    3.57
  16  -1  -3   46.30    8.28
 -16  -1   3   64.45    9.32
  16   1  -3   44.30    8.12
  17  -1  -3    1.10    2.80
 -17  -1   3   -0.49    2.64
  17   1  -3   -3.84    3.15
  18  -1  -3   -0.50    3.75
 -18   1   3    2.72    3.28
 -18  -1   3   -3.40    2.83
  18   1  -3    3.36    3.70
   1  -2  -3  360.30   31.67
  -1   2   3  396.19   31.69
  -1  -2   3  361.57   31.85
  -1  -2   3  381.89   48.12
   1   2  -3  352.43   32.00
   2  -2  -3 1144.34   87.27
  -2   2   3 1103.33   87.05
  -2  -2   3 1051.78   87.59
  -2  -2   3 1169.98  139.85
   2   2  -3 1179.60   87.99
   3  -2  -3  131.88   13.62
  -3   2   3  130.66   13.74
  -3  -2   3  142.21   13.67
  -3  -2   3  132.04   19.15
   3   2  -3  124.56   14.03
   4  -2  -3  245.30   22.09
  -4   2   3  248.17   22.16
  -4  -2   3  244.39   22.08
   4   2  -3  238.76   22.58
   5  -2  -3   92.46   10.01
  -5   2   3   77.48    9.87
  -5  -2   3   88.42    9.78
   5   2  -3   80.84   10.13
   6  -2  -3   53.64    7.32
  -6   2   3   51.76    7.23
  -6  -2   3   62.66    7.12
   6   2  -3   39.85    7.29
   7  -2  -3   -0.08    2.16
  -7   2   3    3.13    2.36
  -7  -2   3    5.37    1.93
   7   2  -3    0.88    1.74
   8  -2  -3 5308.60  361.27
  -8   2   3 4665.38  360.96
  -8  -2   3 4663.03  360.79
   9  -2  -3   58.57    7.54
  -9   2   3   53.25    7.18
  -9  -2   3   53.92    7.21
   9   2  -3   43.17    7.32
  10  -2  -3  110.26   11.67
 -10   2   3  104.23   11.37
 -10  -2   3  103.37   11.41
  10   2  -3   91.91   11.51
  11  -2  -3   63.38    9.14
 -11   2   3   73.92    9.17
 -11  -2   3   62.84    9.07
 -11  -2   3   89.29   11.87
  11   2  -3   71.07    9.18
  12  -2  -3  368.73   34.55
 -12   2   3  427.07   34.53
 -12  -2   3  437.30   52.50
  12   2  -3  394.84   34.56
  13  -2  -3   16.81    4.84
 -13   2   3   20.74    5.12
 -13  -2   3   18.90    4.43
 -13  -2   3   22.93    5.06
  13   2  -3   11.98    4.55
  14  -2  -3    5.71    3.81
 -14   2   3    0.98    3.16
 -14  -2   3    5.08    2.90
  14   2  -3    2.46    2.86
  15  -2  -3   16.87    5.40
 -15  -2   3   32.79    5.64
  15   2  -3   20.37    5.18
  16  -2  -3    7.44    4.03
 -16   2   3    1.93    3.44
 -16  -2   3    2.61    2.99
  16   2  -3    4.46    3.15
  17  -2  -3   53.28    8.02
 -17  -2   3   78.13    8.93
  17   2  -3   34.57    7.56
  17   2  -3   26.93    7.33
  18  -2  -3    5.10    3.28
 -18  -2   3   -0.44    2.97
  18   2  -3    1.73    3.89
  18   2  -3   -1.10    3.60
   1  -3  -3  181.64   17.46
  -1   3   3  168.17   17.47
  -1  -3   3  184.08   17.87
  -1  -3   3  195.65   25.12
   1   3  -3  182.10   17.85
   1   3  -3  180.84   25.12
   2  -3  -3  139.95   14.46
  -2   3   3  140.40   14.61
  -2  -3   3  151.90   14.79
  -2  -3   3  160.27   20.39
   2   3  -3  127.05   15.02
   3  -3  -3    1.74    2.41
  -3   3   3    8.70    2.67
  -3  -3   3    4.56    2.16
  -3  -3   3    4.80    2.45
   3   3  -3    3.80    2.11
   4  -3  -3  108.73   10.96
  -4   3   3   93.61   11.02
  -4  -3   3  101.63   10.82
  -4  -3   3  103.98   14.98
   4   3  -3   81.37   11.39
   5  -3  -3  151.38   13.89
  -5   3   3  130.40   13.88
  -5  -3   3  140.42   13.86
  -5  -3   3  137.09   19.57
   5   3  -3  115.98   14.45
   6  -3  -3  503.94   40.48
  -6   3   3  501.04   40.48
  -6  -3   3  523.56   40.31
  -6  -3   3  466.55   62.79
   6   3  -3  447.35   40.90
   7  -3  -3    5.74    2.63
  -7   3   3    3.67    2.74
  -7  -3   3    5.81    2.13
  -7  -3   3    3.48    2.48
   7   3  -3    4.64    2.15
   8  -3  -3    4.30    2.24
  -8   3   3   -0.31    2.27
  -8  -3   3    2.18    1.52
  -8  -3   3    3.73    2.02
   8   3  -3    1.56    1.64
   9  -3  -3    5.02    2.34
  -9   3   3   -0.40    2.24
  -9  -3   3    4.18    1.69
  -9  -3   3    1.33    2.11
   9   3  -3    2.26    1.79
  10  -3  -3   17.81    4.19
 -10   3   3   15.93    4.24
 -10  -3   3   19.28    3.96
 -10  -3   3   20.77    4.82
  10   3  -3   13.02    4.06
  11  -3  -3   30.17    5.80
 -11   3   3   34.33    5.79
 -11  -3   3   41.22    6.90
  11   3  -3   27.28    5.78
  12  -3  -3  111.46   12.15
 -12   3   3  120.09   12.14
 -12  -3   3   92.86   12.05
 -12  -3   3  119.69   16.13
  12   3  -3   92.61   12.01
  13  -3  -3   28.70    5.68
 -13   3   3   32.22    5.45
 -13  -3   3   23.95    5.94
  13   3  -3   15.89    5.08
  14  -3  -3    7.41    3.90
 -14   3   3   -0.91    3.05
 -14  -3   3    0.17    2.58
  14   3  -3   -0.98    2.37
  15  -3  -3    0.73    3.65
 -15   3   3    2.98    3.47
 -15  -3   3   -2.88    2.45
  15   3  -3    1.19    2.65
 -16  -3   3   10.13    3.37
  16   3  -3    3.41    3.54
  16   3  -3    6.38    3.17
 -17  -3   3   10.13    4.00
  17   3  -3    5.62    3.57
  17   3  -3    8.93    3.85
  18  -3  -3    3.75    3.42
 -18  -3   3   -3.36    3.05
  18   3  -3    3.97    3.03
  18   3  -3    4.26    3.16
   1  -4  -3    0.88    1.89
  -1   4   3    0.72    2.24
  -1  -4   3    2.13    1.30
   1   4  -3    2.08    1.60
   1   4  -3    1.12    1.69
   2  -4  -3    6.24    2.73
  -2   4   3    7.33    2.97
  -2  -4   3    6.04    2.49
  -2  -4   3    6.55    2.80
   2   4  -3    6.44    2.54
   2   4  -3    9.11    2.87
   3  -4  -3   63.89    7.84
  -3   4   3   56.94    7.89
  -3  -4   3   56.24    7.92
  -3  -4   3   61.68   10.00
   3   4  -3   57.24    8.04
   4  -4  -3   -1.79    2.06
  -4   4   3    2.76    1.85
  -4  -4   3   -0.25    0.89
  -4  -4   3    0.09    1.55
   4   4  -3   -0.03    0.72
   5  -4  -3  503.12   38.43
  -5   4   3  348.27   38.28
  -5  -4   3  526.62   38.33
  -5  -4   3  517.76   59.47
   5   4  -3  446.63   39.00
   6  -4  -3   10.21    3.32
  -6   4   3   10.43    3.34
  -6  -4   3   12.32    2.80
  -6  -4   3    7.83    3.51
   6   4  -3    7.51    2.87
   7  -4  -3  110.66   11.88
  -7   4   3  101.48   11.70
  -7  -4   3  108.70   11.64
  -7  -4   3  118.75   16.34
   8  -4  -3   14.86    3.97
  -8   4   3   17.29    3.96
  -8  -4   3   15.51    3.55
  -8  -4   3   18.30    4.62
   8   4  -3   12.35    3.65
   9  -4  -3    0.17    2.38
  -9   4   3    6.87    2.29
  -9  -4   3    1.34    1.56
  -9  -4   3    1.70    2.60
   9   4  -3    0.68    1.68
  10  -4  -3  100.79   11.83
 -10   4   3  100.98   11.62
 -10  -4   3  131.28   16.00
  10   4  -3   97.99   11.69
  11  -4  -3    0.23    2.55
 -11  -4   3    1.07    2.33
  11   4  -3   -0.55    1.64
  12  -4  -3   23.61    4.86
 -12   4   3   14.14    4.79
 -12  -4   3   30.64    5.27
  12   4  -3   13.96    4.40
  13  -4  -3   48.23    6.21
 -13   4   3   33.61    6.26
 -13  -4   3   32.41    7.22
  13   4  -3   19.77    5.81
  14  -4  -3   55.10    6.75
 -14   4   3   35.92    6.76
 -14  -4   3   51.42    7.34
  14   4  -3   23.29    6.08
  14   4  -3   18.52    5.88
  15  -4  -3   -0.82    3.28
 -15   4   3    3.90    3.27
 -15  -4   3    1.49    2.72
  15   4  -3    3.93    2.56
  15   4  -3    4.25    2.12
  16  -4  -3   -1.37    3.15
 -16   4   3    5.26    3.05
 -16  -4   3   -2.61    2.88
  16   4  -3    2.65    2.67
  16   4  -3    0.98    2.15
  17  -4  -3   -0.39    3.24
 -17   4   3    2.87    4.01
 -17  -4   3    1.31    3.41
  17   4  -3    1.47    2.50
  17   4  -3    2.36    2.57
  18  -4  -3    6.14    4.25
 -18  -4   3    9.12    3.11
  18   4  -3   -3.21    2.98
   1  -5  -3    3.11    2.21
  -1   5   3    6.97    2.54
  -1  -5   3    3.23    1.88
   1   5  -3    1.68    2.18
   2  -5  -3  929.44   73.77
  -2   5   3  935.72   73.82
  -2  -5   3  924.63   74.12
  -2  -5   3  956.29  117.59
   2   5  -3  998.44  117.77
   3  -5  -3   55.85    7.01
  -3   5   3   43.81    7.18
  -3  -5   3   47.79    7.04
  -3  -5   3   50.69    8.80
   3   5  -3   45.87    8.81
   4  -5  -3  192.60   17.74
  -4   5   3  179.68   17.77
  -4  -5   3  179.07   17.79
  -4  -5   3  201.71   25.79
   4   5  -3  188.12   17.79
   5  -5  -3    3.28    2.24
  -5   5   3    0.30    2.48
  -5  -5   3    1.90    1.48
  -5  -5   3    4.86    2.12
   5   5  -3    2.24    1.45
   6  -5  -3   25.79    4.84
  -6   5   3   23.29    4.84
  -6  -5   3   22.58    5.50
   7  -5  -3    3.81    2.52
  -7   5   3    2.57    2.77
  -7  -5   3    4.35    2.77
   8  -5  -3  110.15   11.92
  -8   5   3  100.36   11.85
  -8  -5   3  118.25   16.14
   9  -5  -3    4.81    2.87
  -9   5   3    6.90    2.87
  -9  -5   3    6.91    3.14
  10  -5  -3   72.73    8.61
 -10   5   3   59.93    8.47
 -10  -5   3   58.01   10.75
  11  -5  -3   16.22    4.54
 -11   5   3   14.04    4.45
 -11  -5   3   21.95    5.03
  12  -5  -3    1.22    2.60
 -12   5   3    2.60    2.51
 -12  -5   3   -4.78    2.34
  13  -5  -3   61.83    8.15
 -13   5   3   52.74    8.22
 -13  -5   3   51.48    9.74
  14  -5  -3   65.81    8.29
 -14   5   3   50.53    8.35
 -14  -5   3   43.22    9.50
  15  -5  -3   12.82    4.53
 -15   5   3    8.24    4.45
 -15  -5   3   14.46    4.27
  16  -5  -3    0.18    3.57
 -16   5   3   -3.58    3.50
 -16  -5   3   -0.81    3.02
  17  -5  -3    3.50    4.16
 -17   5   3    3.70    3.73
 -17  -5   3    4.43    3.55
  18  -5  -3   14.69    5.00
 -18  -5   3   17.15    4.72
   1  -6  -3   86.08   11.14
  -1   6   3   99.78   11.39
  -1  -6   3  111.27   11.09
  -1  -6   3  101.02   11.22
   1   6  -3  107.78   15.13
   2  -6  -3  100.77   10.44
  -2   6   3   91.02   10.55
  -2  -6   3   94.74   10.33
  -2  -6   3   79.57   10.43
   2   6  -3   87.26   13.75
   3  -6  -3  379.56   29.85
  -3   6   3  322.73   30.08
  -3  -6   3  348.40   30.00
  -3  -6   3  317.02   30.40
  -3  -6   3  383.51   45.67
   3   6  -3  356.41   45.73
   4  -6  -3  269.33   22.80
  -4   6   3  247.86   22.83
  -4  -6   3  267.71   22.79
  -4  -6   3  227.71   22.93
  -4  -6   3  266.54   34.03
   4   6  -3  246.27   34.01
   5  -6  -3   93.05    9.77
  -5   6   3   78.88    9.84
  -5  -6   3   77.03    9.47
  -5  -6   3   81.42   13.03
   6  -6  -3  154.32   14.45
  -6   6   3  133.94   14.38
  -6  -6   3  139.65   20.27
   7  -6  -3   50.09    6.89
  -7   6   3   45.02    6.92
  -7  -6   3   46.24    8.38
   8  -6  -3   26.76    5.03
  -8   6   3   25.89    5.08
  -8  -6   3   24.36    5.62
   9  -6  -3   -0.73    2.60
  -9   6   3    5.42    2.81
  -9  -6   3    0.30    2.34
  10  -6  -3   56.07    7.68
 -10   6   3   57.00    7.59
 -10  -6   3   42.56    9.12
  11  -6  -3    9.24    3.07
 -11   6   3   -0.68    2.93
 -11  -6   3    0.72    2.62
  12  -6  -3    1.04    2.76
 -12   6   3    2.56    2.68
 -12  -6   3   -1.72    2.24
  13  -6  -3   18.96    4.82
 -13   6   3   21.22    4.85
 -13  -6   3   15.21    4.81
  14  -6  -3   38.30    6.57
 -14   6   3   40.68    6.88
 -14  -6   3   34.03    7.30
  15  -6  -3    4.20    3.61
 -15   6   3   -1.60    3.54
 -15  -6   3    6.91    2.59
  16  -6  -3   -1.68    2.96
 -16   6   3    0.41    3.70
 -16  -6   3    0.06    2.64
  17  -6  -3   30.01    6.12
 -17   6   3   15.34    6.30
 -17  -6   3   37.18    6.70
  18  -6  -3    6.12    4.41
 -18   6   3    8.42    5.13
 -18  -6   3    4.88    4.13
   1  -7  -3  362.98   29.54
  -1   7   3  328.08   29.90
  -1  -7   3  357.84   29.61
  -1  -7   3  330.33   29.57
   1   7  -3  349.61   44.91
   2  -7  -3  284.49   22.61
  -2   7   3  246.61   22.91
  -2  -7   3  238.56   22.64
  -2  -7   3  228.25   23.01
   2   7  -3  260.32   33.47
   3  -7  -3  671.69   51.19
  -3   7   3  592.08   51.32
  -3  -7   3  661.35   51.29
  -3  -7   3  610.26   80.63
   3   7  -3  661.20   80.63
   4  -7  -3  342.58   27.53
  -4   7   3  320.05   27.58
  -4  -7   3  319.30   27.47
  -4  -7   3  260.18   27.76
  -4  -7   3  342.59   41.81
   4   7  -3  330.60   41.81
   5  -7  -3   24.76    4.47
  -5   7   3   19.46    4.62
  -5  -7   3   16.86    5.05
   5   7  -3   20.93    5.00
   6  -7  -3   19.90    4.64
  -6   7   3   24.30    4.79
  -6  -7   3   22.45    5.25
   7  -7  -3  204.45   18.50
  -7   7   3  187.71   18.49
  -7  -7   3  197.73   26.88
   8  -7  -3   -0.20    2.24
  -8   7   3    1.20    2.81
  -8  -7   3    1.34    2.69
   9  -7  -3    2.29    3.00
  -9   7   3    9.14    3.22
  -9  -7   3    2.27    4.25
  10  -7  -3   -0.81    3.14
 -10   7   3    9.23    3.24
 -10  -7   3    4.01    4.16
  11  -7  -3   19.99    4.64
 -11   7   3   20.62    4.63
 -11  -7   3   11.60    5.17
  12  -7  -3   18.16    3.86
 -12   7   3    4.02    3.83
 -12  -7   3    6.54    4.77
  13  -7  -3   32.99    6.01
 -13   7   3   24.19    6.10
 -13  -7   3   36.83    7.16
  14  -7  -3    8.61    3.61
 -14   7   3    7.28    3.93
 -14  -7   3    9.39    4.05
  15  -7  -3    6.40    4.35
 -15   7   3   12.23    4.41
 -15  -7   3   13.22    4.28
  16  -7  -3    2.06    3.13
 -16   7   3    1.92    3.23
 -16  -7   3   -0.98    3.01
  17  -7  -3   26.24    6.25
 -17   7   3   28.00    6.78
 -17  -7   3   25.66    6.62
  18  -7  -3   -1.63    3.57
 -18   7   3   -2.46    4.29
 -18  -7   3    0.36    2.76
   1  -8  -3    2.95    1.80
  -1   8   3   -1.03    2.09
  -1  -8   3    0.26    1.38
   1   8  -3    2.32    1.71
   2  -8  -3  115.94   11.31
  -2   8   3   99.46   11.62
  -2  -8   3  105.64   11.25
  -2  -8   3   94.27   11.33
   2   8  -3   95.89   15.26
   3  -8  -3    9.90    2.71
  -3   8   3    1.70    2.88
  -3  -8   3    6.74    2.25
  -3  -8   3    3.00    2.02
   3   8  -3    3.38    2.50
   4  -8  -3  235.77   19.85
  -4   8   3  196.82   20.01
  -4  -8   3  211.07   28.91
   4   8  -3  211.36   29.14
   5  -8  -3  127.80   12.45
  -5   8   3  106.33   12.46
  -5  -8   3  118.35   17.17
   5   8  -3  111.07   17.14
   6  -8  -3  111.53   11.67
  -6   8   3  102.45   11.66
  -6  -8   3  103.74   16.03
   6   8  -3  108.85   16.04
   7  -8  -3  161.66   15.16
  -7   8   3  150.57   15.32
  -7  -8   3  140.02   21.51
   8  -8  -3   94.77   10.98
  -8   8   3   90.58   11.14
  -8  -8   3  109.76   14.82
   9  -8  -3   63.39    8.51
  -9   8   3   63.81    8.52
  -9  -8   3   66.89   10.78
  10  -8  -3    4.19    2.60
 -10   8   3   -4.27    2.91
 -10  -8   3    3.27    2.30
  11  -8  -3   90.30   10.33
 -11   8   3   82.61   10.41
 -11  -8   3   79.76   13.23
  12  -8  -3   88.56   10.11
 -12   8   3   75.37   10.24
 -12  -8   3   77.60   12.86
  13  -8  -3    6.59    3.19
 -13   8   3    2.75    3.26
 -13  -8   3    2.69    3.23
  14  -8  -3   -4.42    2.17
 -14   8   3   -4.30    2.52
 -14  -8   3    2.43    2.32
  15  -8  -3    2.19    3.43
 -15   8   3    3.06    3.61
 -15  -8   3    4.24    3.35
  16  -8  -3   18.26    4.40
 -16   8   3    2.81    4.57
 -16  -8   3   12.49    4.11
  17  -8  -3    3.45    3.75
 -17   8   3   -2.48    5.16
 -17  -8   3    1.91    3.00
   1  -9  -3    0.28    1.69
  -1   9   3   -0.14    2.14
  -1  -9   3   -0.76    1.46
  -1  -9   3    1.37    1.41
   1   9  -3    2.02    1.60
   2  -9  -3  295.73   24.10
  -2   9   3  267.36   24.20
  -2  -9   3  290.01   23.79
  -2  -9   3  227.33   24.03
   2   9  -3  274.36   35.87
   3  -9  -3  859.06   65.61
  -3   9   3  782.44   65.84
  -3  -9   3  809.61   65.97
   3   9  -3  899.59  104.17
   4  -9  -3   47.31    6.14
  -4   9   3   38.37    6.33
  -4  -9   3   39.78    5.82
  -4  -9   3   25.35    6.01
  -4  -9   3   39.64    7.44
   4   9  -3   40.87    7.34
   5  -9  -3  155.48   15.54
  -5   9   3  158.31   15.59
  -5  -9   3  155.35   21.90
   5   9  -3  159.42   22.17
   6  -9  -3   22.99    4.82
  -6   9   3   26.64    5.11
  -6  -9   3   21.18    5.44
   6   9  -3   22.86    5.45
   7  -9  -3  301.20   26.71
  -7   9   3  315.26   26.94
  -7  -9   3  319.36   40.46
   7   9  -3  289.36   40.49
   8  -9  -3    1.96    2.26
  -8   9   3   -1.66    2.88
  -8  -9   3    1.24    2.28
   9  -9  -3  200.95   18.57
  -9   9   3  181.24   18.58
  -9  -9   3  209.65   26.88
  10  -9  -3   -0.82    2.77
 -10   9   3    3.01    3.14
 -10  -9   3    5.83    2.61
  11  -9  -3   31.84    5.54
 -11   9   3   23.61    5.75
 -11  -9   3   29.20    6.24
  12  -9  -3   28.40    5.32
 -12   9   3   21.34    5.54
 -12  -9   3   26.54    5.87
  13  -9  -3  147.85   14.67
 -13   9   3  134.46   14.98
 -13  -9   3  134.29   20.03
  14  -9  -3   37.29    6.63
 -14   9   3   36.96    7.03
 -14  -9   3   42.76    7.76
  15  -9  -3    0.45    3.07
 -15   9   3    2.21    3.41
 -15  -9   3   15.41    3.72
  16  -9  -3   16.60    4.63
 -16   9   3    2.99    4.84
 -16  -9   3    8.15    3.84
  17  -9  -3    5.14    4.06
 -17   9   3    1.42    4.50
 -17  -9   3    4.58    2.99
   1 -10  -3   95.98   10.42
  -1  10   3   96.85   10.65
  -1 -10   3   88.09   10.13
  -1 -10   3   84.66   10.41
   1  10  -3   92.39   13.89
   2 -10  -3   27.55    5.16
  -2  10   3   24.93    5.37
  -2 -10   3   33.98    4.84
  -2 -10   3   22.31    4.89
   2  10  -3   32.13    6.01
   3 -10  -3   27.67    5.19
  -3  10   3   28.51    5.50
  -3 -10   3   32.74    4.95
  -3 -10   3   27.01    5.05
   3  10  -3   27.85    6.03
   4 -10  -3  102.51   10.38
  -4  10   3  105.17   10.53
  -4 -10   3   93.07   10.09
  -4 -10   3   50.54   10.28
   4  10  -3   96.22   13.66
   5 -10  -3   56.34    7.39
  -5  10   3   49.66    7.54
  -5 -10   3   54.30    9.23
   5  10  -3   49.61    9.24
  -6  10   3   82.05    6.74
   6 -10  -3   72.30    9.50
  -6 -10   3   84.88   12.43
   6  10  -3   77.27   12.54
   7 -10  -3    2.63    2.69
  -7  10   3    7.15    3.35
  -7 -10   3    2.89    2.73
   7  10  -3    2.23    2.59
   8 -10  -3  517.16   41.10
  -8  10   3  481.11   41.21
  -8 -10   3  504.96   63.97
   9 -10  -3    8.77    3.31
  -9  10   3   10.88    3.76
  -9 -10   3    3.94    3.40
  10 -10  -3   29.26    5.72
 -10  10   3   33.11    6.04
 -10 -10   3   34.01    6.70
  11 -10  -3    8.33    3.75
 -11  10   3   14.70    4.02
 -11 -10   3    8.61    4.21
  12 -10  -3  100.83   11.30
 -12  10   3   89.46   11.61
 -12 -10   3  101.21   14.96
  13 -10  -3   27.20    6.10
 -13  10   3   38.06    6.44
 -13 -10   3   37.48    6.97
  14 -10  -3   13.59    4.53
 -14  10   3   22.69    5.06
 -14 -10   3   19.12    4.90
  15 -10  -3   11.55    4.16
 -15  10   3    8.60    4.38
 -15 -10   3   13.92    3.95
  16 -10  -3    6.28    3.82
 -16  10   3    0.31    4.02
 -16 -10   3   -0.56    2.44
 -17 -10   3   18.87    4.99
   1 -11  -3    3.90    2.17
  -1  11   3    6.69    2.65
  -1 -11   3   -0.96    2.02
   1  11  -3    3.03    2.01
   2 -11  -3    8.90    2.75
  -2  11   3    7.63    3.06
  -2 -11   3    4.93    2.46
  -2 -11   3    3.04    2.16
   2  11  -3    1.63    2.78
   3 -11  -3    6.01    2.98
  -3  11   3    7.50    3.08
  -3 -11   3    6.35    2.50
  -3 -11   3    4.82    2.37
   3  11  -3    6.52    3.01
   4 -11  -3   60.59    8.12
  -4  11   3   63.43    8.34
  -4 -11   3   68.93    8.05
  -4 -11   3   58.19    8.16
   4  11  -3   55.40   10.16
   5 -11  -3   11.59    3.68
  -5  11   3   12.22    4.06
   5  11  -3   12.38    3.98
   6 -11  -3    0.90    2.33
  -6  11   3    1.43    3.04
  -6 -11   3    2.36    2.30
   6  11  -3   -0.28    2.15
   7 -11  -3   98.06   11.06
  -7  11   3   98.46   11.38
  -7 -11   3  102.07   14.74
   7  11  -3   93.91   14.98
   8 -11  -3   22.95    4.56
  -8  11   3   17.73    4.97
  -8 -11   3   21.52    5.05
   8  11  -3   19.09    5.16
   9 -11  -3    5.10    2.69
  -9  11   3    3.31    3.30
  -9 -11   3    1.23    2.65
  10 -11  -3   -0.58    2.60
 -10  11   3    5.98    3.04
 -10 -11   3    2.87    2.77
  11 -11  -3   24.90    4.78
 -11  11   3   14.69    5.16
 -11 -11   3   25.97    5.35
  12 -11  -3   12.94    4.17
 -12  11   3   16.02    4.57
 -12 -11   3   18.01    4.44
  13 -11  -3    0.01    2.20
 -13  11   3   -1.35    2.68
 -13 -11   3    0.83    2.41
  14 -11  -3   29.74    5.97
 -14  11   3   28.06    6.52
 -14 -11   3   41.66    6.99
  15 -11  -3   -0.23    2.80
 -15  11   3    3.36    2.91
 -15 -11   3   -1.66    2.44
  16 -11  -3   -0.04    3.65
 -16  11   3    2.85    3.94
 -16 -11   3    0.40    2.48
   1 -12  -3   64.92    7.74
  -1  12   3   47.26    7.78
  -1 -12   3   52.31    7.36
   1  12  -3   51.56    9.28
   2 -12  -3   25.21    5.01
  -2  12   3   24.67    5.09
  -2 -12   3   23.08    4.68
  -2 -12   3   24.56    4.62
   2  12  -3   26.26    5.56
   3 -12  -3   71.49    7.90
  -3  12   3   60.61    8.12
  -3 -12   3   41.52    7.71
   3  12  -3   57.48    9.83
   4 -12  -3    1.89    2.22
  -4  12   3   -2.05    2.89
  -4 -12   3   -1.59    1.65
  -4 -12   3    1.95    1.50
   4  12  -3    3.38    2.19
   5 -12  -3  110.48   11.91
  -5  12   3  104.46   12.23
   5  12  -3  111.48   16.07
   6 -12  -3    7.97    2.87
  -6  12   3    5.76    3.53
   6  12  -3   -0.64    2.79
   7 -12  -3    2.29    3.14
  -7  12   3   11.51    3.72
  -7 -12   3    8.81    3.36
   7  12  -3    7.05    3.20
   8 -12  -3    7.69    2.83
  -8  12   3   -1.59    3.38
  -8 -12   3    6.93    2.80
   8  12  -3    6.01    2.74
   9 -12  -3    7.56    2.73
  -9  12   3    0.29    3.36
  -9 -12   3    2.67    2.63
  10 -12  -3  170.27   16.74
 -10  12   3  170.57   17.19
 -10 -12   3  170.85   23.67
  11 -12  -3   10.16    3.62
 -11  12   3   11.14    4.09
 -11 -12   3   11.80    4.08
  12 -12  -3    0.39    2.59
 -12  12   3    1.28    3.08
 -12 -12   3    7.61    2.83
  13 -12  -3    4.17    3.09
 -13  12   3    7.22    3.62
 -13 -12   3    6.22    2.93
  14 -12  -3   28.14    6.01
 -14  12   3   27.07    6.70
 -14 -12   3   38.12    6.82
  15 -12  -3   -4.10    2.50
 -15  12   3   -0.88    2.55
 -15 -12   3    0.73    2.33
  16 -12  -3    5.24    4.28
 -16  12   3   -2.35    3.65
 -16 -12   3   14.41    3.54
   1 -13  -3  377.19   28.88
  -1  13   3  300.37   29.06
  -1 -13   3  327.82   28.42
   1  13  -3  320.49   43.38
   2 -13  -3   10.70    3.17
  -2  13   3    2.36    3.52
  -2 -13   3    5.42    2.71
   2  13  -3    7.43    3.00
   3 -13  -3   60.65    8.59
  -3  13   3   66.02    8.84
  -3 -13   3   77.32    8.54
  -3 -13   3   59.85    8.51
   3  13  -3   68.51   10.78
   4 -13  -3  120.66   12.64
  -4  13   3  121.79   12.99
  -4 -13   3  118.33   12.87
  -4 -13   3  111.86   12.80
   4  13  -3  117.58   17.07
   5 -13  -3   -1.26    2.57
  -5  13   3    4.97    3.33
   5  13  -3    5.38    2.48
   6 -13  -3   13.78    3.87
  -6  13   3   10.18    4.42
   6  13  -3   17.50    4.28
   7 -13  -3   17.77    4.16
  -7  13   3   12.06    4.65
   7  13  -3   19.53    4.51
   8 -13  -3    5.24    2.97
  -8  13   3   10.51    3.60
  -8 -13   3    0.94    3.18
   8  13  -3    3.77    2.86
   9 -13  -3    9.00    3.48
  -9  13   3    9.24    4.02
  -9 -13   3   11.53    3.62
  10 -13  -3   12.50    3.90
 -10  13   3   13.79    4.39
 -10 -13   3   14.50    4.30
  11 -13  -3   -0.38    2.73
 -11  13   3    6.00    3.27
 -11 -13   3    6.58    2.60
  12 -13  -3   23.97    4.83
 -12  13   3   18.50    5.30
 -12 -13   3   22.30    5.21
  13 -13  -3   31.58    5.82
 -13  13   3   21.81    6.49
 -13 -13   3   33.19    6.41
  14 -13  -3    5.72    3.15
 -14  13   3   -0.76    3.64
 -14 -13   3    4.33    2.98
  15 -13  -3    7.93    4.07
 -15  13   3    0.23    3.81
 -15 -13   3   11.31    3.51
   1 -14  -3  177.16   16.67
  -1  14   3  158.26   16.75
   1  14  -3  169.20   23.37
   2 -14  -3  486.12   38.73
  -2  14   3  459.40   38.91
  -2 -14   3  477.79   38.69
  -2 -14   3  446.33   38.66
   2  14  -3  459.58   59.55
   3 -14  -3   30.40    5.76
  -3  14   3   36.84    6.13
  -3 -14   3   32.91    5.85
  -3 -14   3   28.72    5.53
   3  14  -3   32.41    6.49
   4 -14  -3  525.96   43.50
  -4  14   3  577.82   43.99
  -4 -14   3  544.12   43.90
  -4 -14   3  449.95   43.79
   4  14  -3  567.92   67.41
   5 -14  -3   23.55    4.83
  -5  14   3   25.39    5.37
   5  14  -3   18.83    5.17
   6 -14  -3   11.82    4.22
  -6  14   3   17.98    4.73
   6  14  -3   21.72    4.54
   7 -14  -3  232.20   19.34
  -7  14   3  128.73   19.54
   7  14  -3  266.99   27.99
   8 -14  -3  340.33   30.72
  -8  14   3  370.49   31.13
   8  14  -3  368.49   46.58
   9 -14  -3   89.89   10.87
  -9  14   3   94.34   11.38
   9  14  -3   99.55   14.50
  10 -14  -3    7.51    3.27
 -10  14   3    5.84    3.81
 -10 -14   3   11.08    3.45
  11 -14  -3   69.94    9.36
 -11  14   3   68.55    9.94
 -11 -14   3   84.51   11.87
  12 -14  -3  184.16   18.50
 -12  14   3  163.24   19.19
 -12 -14   3  223.50   26.07
  13 -14  -3   -1.33    2.89
 -13  14   3    2.15    3.69
 -13 -14   3    4.92    2.62
  14 -14  -3   39.40    6.70
 -14  14   3   19.17    7.26
 -14 -14   3   51.76    7.60
   1 -15  -3  403.82   33.66
  -1  15   3  365.76   33.76
  -1 -15   3  412.92   33.52
   1  15  -3  400.56   51.08
   2 -15  -3   42.90    6.52
  -2  15   3   39.66    6.83
  -2 -15   3   43.14    6.52
  -2 -15   3   32.81    6.24
   2  15  -3   41.04    7.48
   3 -15  -3   61.76    8.46
  -3  15   3   61.12    8.89
  -3 -15   3   60.69    8.58
   3  15  -3   71.26   10.46
   4 -15  -3   28.65    5.91
  -4  15   3   44.24    6.49
  -4 -15   3   29.91    5.93
  -4 -15   3   27.94    5.84
   4  15  -3   41.24    6.86
   5 -15  -3  519.61   38.39
  -5  15   3  535.87   38.79
  -5 -15   3  259.45   38.51
   5  15  -3  533.84   58.94
   6 -15  -3   13.78    4.47
  -6  15   3   21.58    4.95
   6  15  -3   22.47    4.97
   7 -15  -3  139.11   14.78
  -7  15   3  145.18   15.18
   7  15  -3  150.83   20.59
   8 -15  -3    4.25    3.09
  -8  15   3   10.83    3.74
   8  15  -3    5.30    3.03
   9 -15  -3   13.30    4.01
  -9  15   3   10.43    4.56
   9  15  -3   20.81    4.47
  10 -15  -3   21.89    4.38
 -10  15   3   12.04    4.92
  11 -15  -3  337.60   29.98
 -11  15   3  352.98   30.75
  12 -15  -3    8.75    4.14
 -12  15   3   10.38    4.85
 -12 -15   3   19.18    4.40
  13 -15  -3    1.35    2.88
 -13  15   3    2.03    3.69
 -13 -15   3    1.27    2.72
  14 -15  -3    6.33    3.68
 -14  15   3    2.70    3.89
 -14 -15   3   12.25    3.96
   1 -16  -3   37.79    6.93
  -1  16   3   36.93    6.82
  -1  16   3   45.66    7.55
   1  16  -3   37.81    7.54
   2 -16  -3    1.29    2.82
  -2  16   3    0.09    3.19
   2  16  -3    4.88    2.32
   3 -16  -3   34.88    6.07
  -3  16   3   39.90    6.54
  -3 -16   3   29.95    6.16
  -3 -16   3   26.57    5.88
   3  16  -3   44.00    7.03
   4 -16  -3   14.51    4.04
  -4  16   3   14.89    4.53
  -4 -16   3   10.46    3.91
  -4 -16   3    8.04    3.64
   4  16  -3   21.76    4.32
   5 -16  -3   20.94    4.30
  -5  16   3   15.01    4.85
   5  16  -3   15.29    4.41
   6 -16  -3    5.25    3.18
  -6  16   3   11.06    3.84
   6  16  -3    5.88    3.09
   7 -16  -3    9.60    2.96
  -7  16   3   -1.25    3.73
   7  16  -3    7.42    2.89
   8 -16  -3   51.85    7.94
  -8  16   3   53.34    8.74
   8  16  -3   67.52    9.86
   9 -16  -3   -0.93    2.15
  -9  16   3    2.37    2.83
   9  16  -3   -1.37    1.76
  10 -16  -3   -4.57    2.31
 -10  16   3   -0.67    3.17
  11 -16  -3    4.30    2.71
 -11  16   3   -3.69    3.63
  12 -16  -3   -1.12    2.57
 -12  16   3    0.20    3.37
  13 -16  -3    6.37    3.27
 -13  16   3    0.45    4.08
   1 -17  -3    2.05    3.70
  -1  17   3    0.46    3.02
  -1  17   3    0.85    2.09
  -1 -17   3    1.96    3.49
   1  17  -3    4.42    2.03
   2 -17  -3    1.08    2.94
  -2  17   3    2.93    2.90
  -2 -17   3   -0.32    2.23
   2  17  -3   -0.87    1.78
   3 -17  -3    3.26    2.88
  -3  17   3    4.94    3.36
  -3 -17   3    3.61    2.95
  -3 -17   3    1.32    2.43
   3  17  -3    5.10    2.73
   4 -17  -3   13.99    3.98
  -4  17   3   17.41    4.43
  -4 -17   3    5.94    3.70
  -4 -17   3    7.62    3.72
   4  17  -3   19.77    4.17
   5 -17  -3   -1.17    2.46
  -5  17   3    4.20    3.16
   5  17  -3    1.35    1.85
   6 -17  -3    3.86    3.64
  -6  17   3   14.68    4.43
   6  17  -3   17.61    3.72
   7 -17  -3   13.72    4.27
  -7  17   3   10.28    4.81
   7  17  -3   28.31    4.78
   8 -17  -3   -0.84    2.30
  -8  17   3    2.10    3.00
   8  17  -3    2.30    2.06
   9 -17  -3   34.82    7.04
  -9  17   3   38.13    7.79
   9  17  -3   60.73    8.55
  10 -17  -3    9.04    3.99
 -10  17   3   12.03    4.73
  11 -17  -3   -2.36    2.43
 -11  17   3   -0.62    3.34
  12 -17  -3    0.68    2.49
 -12  17   3   -3.35    3.53
   1 -18  -3   13.85    4.73
  -1  18   3   10.53    4.79
  -1  18   3   15.88    3.69
  -1 -18   3    6.46    3.87
   1  18  -3   13.56    3.84
   2 -18  -3   16.51    4.74
  -2  18   3   19.09    5.12
  -2  18   3   19.66    4.62
  -2 -18   3   14.01    4.72
  -2 -18   3   14.61    4.52
   2  18  -3   18.45    4.44
   3 -18  -3   31.67    5.48
  -3  18   3   24.60    6.21
  -3 -18   3   12.67    5.11
  -3 -18   3   14.48    4.86
   3  18  -3   32.47    5.68
   4 -18  -3    9.51    4.24
  -4  18   3   17.34    4.36
  -4 -18   3    6.54    3.76
  -4 -18   3    6.11    3.70
   4  18  -3   18.42    3.71
   5 -18  -3   -1.45    2.22
  -5  18   3   -3.57    2.95
   5  18  -3    2.16    1.72
   6 -18  -3   -1.23    1.93
  -6  18   3   -1.79    2.67
   6  18  -3    0.75    1.53
   7 -18  -3    0.64    2.29
  -7  18   3    2.56    3.01
   7  18  -3    0.30    2.41
   8 -18  -3   11.01    3.60
  -8  18   3    5.75    4.42
   8  18  -3    5.60    3.74
   9 -18  -3    3.11    3.06
  -9  18   3    2.42    3.89
   9  18  -3    4.13    2.96
  10 -18  -3    0.88    2.64
 -10  18   3   -0.83    3.56
  11 -18  -3    1.06    2.39
 -11  18   3    5.56    3.92
  -1  19   3    3.52    3.87
  -1  19   3    8.98    2.58
  -1 -19   3    4.27    3.48
  -1 -19   3    4.46    3.03
   1  19  -3    4.75    2.89
   2 -19  -3    2.54    3.24
  -2  19   3    5.00    4.35
  -2  19   3    0.98    2.52
  -2 -19   3    2.52    3.07
  -2 -19   3    3.25    3.04
   2  19  -3    1.81    3.00
   3 -19  -3   17.01    4.47
  -3  19   3   13.29    4.87
  -3 -19   3    6.68    4.03
  -3 -19   3    6.76    3.76
   3  19  -3   21.31    3.89
   4 -19  -3    2.65    3.33
  -4  19   3    3.58    3.81
  -4 -19   3    3.32    2.76
  -4 -19   3    0.46    2.63
   4  19  -3    1.89    2.64
   5 -19  -3   12.39    4.08
  -5  19   3    5.14    5.07
   5  19  -3    9.25    3.24
   6 -19  -3    0.99    2.33
  -6  19   3    0.60    3.54
   6  19  -3   -1.59    2.33
   7 -19  -3   15.10    4.09
  -7  19   3    6.13    4.98
   7  19  -3   14.71    4.72
   8 -19  -3   -0.74    2.62
  -8  19   3   -2.16    3.52
   8  19  -3    2.80    2.63
   9 -19  -3    1.73    2.96
  -9  19   3    4.39    3.88
   9  19  -3    2.53    2.84
  10 -19  -3   -1.77    2.12
 -10  19   3   -5.58    3.27
   1 -20  -3    1.16    3.20
  -1  20   3    1.73    3.73
  -1  20   3    3.62    3.02
  -1 -20   3    3.74    3.91
  -1 -20   3    3.97    3.29
   1  20  -3    3.47    3.04
   2 -20  -3    1.04    3.75
  -2  20   3    3.32    3.76
  -2  20   3    5.80    2.40
  -2 -20   3   -0.08    3.57
  -2 -20   3    0.19    3.02
   2  20  -3    0.39    2.69
   3 -20  -3    6.11    3.79
  -3  20   3    7.86    4.61
  -3  20   3    8.08    3.48
  -3 -20   3    7.62    4.49
  -3 -20   3    2.59    4.52
   3  20  -3   11.64    3.35
   4 -20  -3    7.69    3.55
  -4  20   3    2.38    5.39
  -4 -20   3    1.25    3.02
  -4 -20   3    1.34    3.42
   4  20  -3    4.64    2.34
   5 -20  -3    3.21    3.36
  -5  20   3    3.20    3.77
   5  20  -3   -0.70    2.09
   6 -20  -3   16.91    5.14
  -6  20   3   17.83    5.72
   6  20  -3   24.33    5.32
   7 -20  -3    4.88    3.78
  -7  20   3    4.40    4.30
   7  20  -3    8.84    3.00
   8 -20  -3    5.30    3.35
  -8  20   3   -0.61    3.90
   8  20  -3    1.32    2.30
   1 -21  -3   14.03    5.44
  -1  21   3   32.93    6.83
  -1  21   3   38.92    5.56
  -1 -21   3    7.74    5.73
  -1 -21   3    9.52    5.93
   1  21  -3   35.77    5.41
   2 -21  -3   19.36    5.97
  -2  21   3   27.28    7.53
  -2  21   3   47.19    6.21
  -2 -21   3   11.72    6.50
  -2 -21   3   16.64    6.40
   2  21  -3   49.52    6.39
   3 -21  -3  113.45   12.25
  -3  21   3   79.66   12.73
  -3  21   3  160.39   15.54
  -3 -21   3   51.38   12.21
  -3 -21   3   55.59   12.53
   3  21  -3  153.15   15.32
   4 -21  -3    2.15    3.60
  -4  21   3    2.48    3.80
  -4  21   3   -1.19    2.62
  -4 -21   3    3.50    2.86
  -4 -21   3   -2.39    3.35
   4  21  -3    4.26    1.97
   5 -21  -3    5.95    3.87
  -5  21   3    4.54    4.32
   5  21  -3    7.16    2.94
   6 -21  -3    9.13    4.35
  -6  21   3    4.67    4.88
   6  21  -3   16.67    3.83
   1 -22  -3    1.14    3.57
  -1  22   3    1.63    3.80
  -1  22   3    3.45    2.04
  -1 -22   3   -2.24    4.39
  -1 -22   3   -1.13    3.53
   1  22  -3    4.91    1.93
  -2  22   3    8.66    3.96
   2  22  -3   13.76    4.31
   1   0  -2    7.85    2.76
  -1   0   2    8.62    2.90
   2   0  -2  108.90   11.79
  -2   0   2  103.02   11.54
   3   0  -2 1055.72   81.36
  -3   0   2 1043.04   81.27
   5   0  -2   70.15    9.10
  -5   0   2   78.53    8.94
   6   0  -2   39.18    5.73
  -6   0   2   30.72    5.58
   7   0  -2    4.92    2.71
  -7   0   2    7.58    2.44
  -9   0   2   31.51    5.36
 -10   0   2  704.56   56.34
  11   0  -2   -1.08    2.12
 -11   0   2    4.75    1.92
  12   0  -2  474.04   39.42
 -12   0   2  468.23   39.26
  13   0  -2  217.25   20.23
 -13   0   2  205.54   20.29
  14   0  -2  467.94   39.55
 -15   0   2  115.76   17.41
  16   0  -2   39.57    7.69
 -16   0   2   44.75    8.18
  17   0  -2    7.20    4.75
  17   0  -2    6.78    3.69
 -17   0   2   14.67    3.97
  18   0  -2    5.47    3.95
  18   0  -2   -0.81    3.72
 -18   0   2    4.12    3.13
   1  -1  -2  849.91   69.25
  -1   1   2  882.52   69.17
  -1  -1   2  859.87   69.66
   1   1  -2  935.20   69.77
   2  -1  -2  444.53   37.16
  -2   1   2  442.28   37.10
  -2  -1   2  461.44   37.31
   2   1  -2  442.25   37.79
   3  -1  -2  271.96   24.48
  -3   1   2  273.65   24.55
  -3  -1   2  280.96   24.46
   3   1  -2  286.30   24.86
   4  -1  -2 2358.20  180.20
  -4   1   2 2381.37  179.90
   4   1  -2 2451.25  180.39
   5  -1  -2  546.33   43.20
  -5   1   2  509.76   42.95
  -5  -1   2  516.57   42.90
   5   1  -2  546.42   43.46
   6  -1  -2  141.01   14.43
  -6   1   2  138.51   14.16
   6   1  -2  145.79   14.42
   7  -1  -2   18.97    3.85
  -7   1   2   18.16    3.76
  -7  -1   2   12.00    3.62
   7   1  -2   14.77    3.81
   8  -1  -2 2832.54  197.18
  -8   1   2 2551.69  197.03
  -8  -1   2 2488.01  197.00
   8   1  -2 2647.76  197.42
   9  -1  -2   28.13    4.80
  -9   1   2   24.55    4.74
  -9  -1   2   22.74    4.71
   9   1  -2   21.68    4.78
  10  -1  -2  102.32   10.51
 -10   1   2   92.06   10.43
 -10  -1   2   74.58   10.34
  10   1  -2   88.57   10.57
  11  -1  -2    1.06    2.20
 -11   1   2    0.37    1.85
 -11  -1   2    3.67    1.98
  11   1  -2    2.69    2.18
  12  -1  -2  540.42   43.06
 -12   1   2  412.26   42.96
 -12  -1   2  520.27   43.21
  12   1  -2  622.72   43.29
  13  -1  -2    1.11    2.69
 -13   1   2   -0.02    2.57
  13   1  -2    3.05    2.76
  14  -1  -2   70.84    9.66
 -14  -1   2   68.07   11.64
  15  -1  -2   46.71    7.19
 -15  -1   2   23.85    7.38
  15   1  -2   35.80    7.01
 -16  -1   2   22.93    5.11
  16   1  -2   15.49    5.11
  16   1  -2   18.90    4.59
  17  -1  -2   23.49    5.68
 -17   1   2   29.57    6.10
 -17  -1   2   26.78    5.77
  17   1  -2   18.62    5.64
  17   1  -2   14.48    5.29
  18  -1  -2   16.19    5.68
  18  -1  -2   11.85    5.22
 -18   1   2   27.45    5.82
 -18  -1   2   38.47    5.92
  18   1  -2   30.11    6.69
  18   1  -2   16.90    5.58
   1  -2  -2 1146.79   87.48
  -1   2   2 1128.76   87.53
  -1  -2   2 1187.95   88.19
  -1  -2   2 1219.98  140.34
   1   2  -2 1022.49   88.18
   1   2  -2 1082.75  140.48
   2  -2  -2  760.73   58.48
  -2   2   2  728.88   58.57
  -2  -2   2  752.96   58.93
  -2  -2   2  766.19   92.78
   2   2  -2  676.81   59.50
   3  -2  -2  631.87   48.72
  -3   2   2  625.32   48.76
  -3  -2   2  628.37   48.65
  -3  -2   2  537.94   76.54
   3   2  -2  566.89   49.44
   4  -2  -2  275.29   24.59
  -4   2   2  280.47   24.42
  -4  -2   2  274.01   24.70
  -4  -2   2  292.08   37.04
   4   2  -2  273.14   24.89
   5  -2  -2  760.82   60.22
  -5   2   2  735.40   59.94
  -5  -2   2  782.11   59.96
   5   2  -2  763.34   60.37
   6  -2  -2  313.34   25.73
  -6   2   2  282.16   25.43
  -6  -2   2  281.16   25.31
   6   2  -2  294.99   25.85
   7  -2  -2  171.07   15.27
  -7   2   2  141.11   14.95
  -7  -2   2  153.83   15.07
   7   2  -2  146.25   15.29
   8  -2  -2  234.94   19.73
  -8   2   2  210.59   19.55
  -8  -2   2  202.48   19.65
   8   2  -2  199.95   19.89
   9  -2  -2   62.96    7.73
  -9   2   2   60.43    7.71
  -9  -2   2   47.05    7.47
   9   2  -2   52.41    7.74
  10  -2  -2  106.73   11.96
 -10   2   2  103.69   11.98
 -10  -2   2   96.44   11.91
 -10  -2   2  140.80   16.51
  11  -2  -2   18.90    4.60
 -11   2   2   16.66    4.72
 -11  -2   2   26.70    5.44
  11   2  -2   24.40    4.80
  12  -2  -2  258.47   24.57
 -12   2   2  232.38   24.75
 -12  -2   2  349.29   36.47
  13  -2  -2   11.86    4.32
 -13   2   2   13.13    4.25
 -13  -2   2   12.13    4.04
  13   2  -2    6.86    3.86
  14  -2  -2    1.43    3.13
 -14   2   2    2.05    2.91
 -14  -2   2    2.44    3.06
  15  -2  -2    9.58    4.00
 -15  -2   2    4.58    3.33
  15   2  -2    5.32    3.41
  16  -2  -2   41.35    7.01
 -16  -2   2   39.69    6.90
  16   2  -2   26.92    6.39
  16   2  -2   23.82    6.08
 -17  -2   2    4.69    3.40
  17   2  -2    1.26    3.65
  17   2  -2    6.31    3.47
  18  -2  -2   23.52    5.72
 -18   2   2   32.94    5.73
 -18  -2   2   28.92    6.08
  18   2  -2   13.85    6.44
  18   2  -2   11.04    5.50
   1  -3  -2  181.35   17.05
  -1   3   2  171.86   17.21
  -1  -3   2  181.52   17.35
  -1  -3   2  197.13   24.71
   1   3  -2  173.55   17.24
   1   3  -2  169.45   24.54
   2  -3  -2  144.66   14.08
  -2   3   2  136.60   14.01
  -2  -3   2  127.60   14.36
  -2  -3   2  136.42   19.70
   2   3  -2  134.06   14.39
   2   3  -2  144.73   19.76
   3  -3  -2   36.04    5.48
  -3   3   2   30.57    5.49
  -3  -3   2   29.33    5.36
  -3  -3   2   30.89    6.49
   4  -3  -2  424.05   34.39
  -4   3   2  414.45   34.38
  -4  -3   2  447.69   53.10
   4   3  -2  356.50   35.25
   5  -3  -2  102.16   10.59
  -5   3   2   79.81   10.36
  -5  -3   2   95.55   10.18
  -5  -3   2   96.69   14.14
   5   3  -2   87.72   10.68
   6  -3  -2  173.00   16.45
  -6   3   2  164.22   16.24
  -6  -3   2  167.97   16.06
  -6  -3   2  179.54   23.49
   6   3  -2  161.03   16.48
   7  -3  -2  119.47   11.20
  -7   3   2   95.06   10.98
  -7  -3   2   96.63   11.08
  -7  -3   2  100.63   15.19
   7   3  -2   91.56   11.24
   8  -3  -2    3.25    2.38
  -8   3   2    2.29    2.23
  -8  -3   2    3.48    1.65
  -8  -3   2    3.07    2.29
   9  -3  -2  182.95   17.18
  -9   3   2  181.25   17.26
  -9  -3   2  169.13   24.77
  10  -3  -2  130.02   13.83
 -10   3   2  128.38   13.96
 -10  -3   2  136.01   19.34
  10   3  -2  142.49   14.09
  11  -3  -2   10.66    4.29
 -11   3   2   23.10    4.31
 -11  -3   2   21.83    4.94
  11   3  -2   18.45    4.29
  12  -3  -2   22.99    5.18
 -12   3   2   28.53    5.04
 -12  -3   2   18.54    5.64
  12   3  -2   21.48    4.92
  13  -3  -2   55.65    8.20
 -13   3   2   54.62    8.41
 -13  -3   2   75.07   10.23
  13   3  -2   53.85    8.27
  14  -3  -2   26.69    5.29
 -14   3   2   32.10    5.35
 -14  -3   2   23.05    5.68
  14   3  -2   19.21    5.16
  14   3  -2   15.83    4.77
  15  -3  -2   26.19    5.92
 -15   3   2   31.86    5.49
 -15  -3   2   28.63    5.56
  15   3  -2   17.21    4.93
  15   3  -2    9.47    4.66
  16  -3  -2   15.92    4.36
 -16  -3   2   11.33    4.00
  16   3  -2    5.47    3.48
  16   3  -2    2.02    3.25
  17  -3  -2    6.11    4.46
 -17  -3   2   -2.44    3.21
  17   3  -2    4.16    2.93
  17   3  -2    2.97    2.86
  18  -3  -2   -1.47    4.48
 -18  -3   2    1.51    2.99
  18   3  -2    9.45    4.10
  18   3  -2   -0.89    3.35
   1  -4  -2   14.80    3.58
  -1   4   2   10.47    3.93
  -1  -4   2   15.28    3.43
   1   4  -2   13.79    3.88
   2  -4  -2  232.51   20.10
  -2   4   2  216.13   20.22
  -2  -4   2  189.79   20.42
  -2  -4   2  232.95   29.63
   2   4  -2  220.75   29.41
   3  -4  -2   51.61    6.72
  -3   4   2   41.81    6.67
  -3  -4   2   45.84    8.27
   3   4  -2   41.86    8.41
   4  -4  -2   38.02    5.71
  -4   4   2   29.79    5.74
  -4  -4   2   32.89    6.63
   5  -4  -2    2.42    2.21
  -5   4   2    1.55    2.53
  -5  -4   2    4.02    2.30
   6  -4  -2   77.71    9.13
  -6   4   2   79.17    9.15
  -6  -4   2   65.64   12.05
   7  -4  -2   13.65    3.49
  -7   4   2    7.18    3.34
  -7  -4   2   14.49    4.01
   8  -4  -2    2.10    2.35
  -8   4   2    3.47    2.17
  -8  -4   2    2.66    2.67
   8   4  -2    0.77    1.55
   9  -4  -2   -2.40    2.19
  -9   4   2    3.93    2.14
  -9  -4   2    2.07    2.14
   9   4  -2    1.39    1.36
  10  -4  -2   18.76    4.44
 -10   4   2   20.61    4.67
 -10  -4   2   24.25    5.20
  10   4  -2   17.39    4.32
  11  -4  -2    5.04    2.96
 -11   4   2    9.30    3.55
 -11  -4   2    1.10    3.15
  11   4  -2    4.59    2.52
  11   4  -2    5.32    2.37
  12  -4  -2   64.86    8.51
 -12   4   2   63.04    8.61
 -12  -4   2   74.09   10.57
  12   4  -2   54.29    8.33
  12   4  -2   54.98    8.07
  13  -4  -2   16.56    4.11
 -13   4   2   11.08    4.12
 -13  -4   2   21.11    4.77
  13   4  -2   13.05    3.78
  13   4  -2   10.16    3.65
  14  -4  -2   16.88    4.79
 -14   4   2   19.39    5.25
 -14  -4   2   18.06    5.26
  15  -4  -2    1.57    3.73
 -15   4   2   -4.01    2.73
 -15  -4   2    4.34    2.55
  15   4  -2   -2.19    2.00
  15   4  -2   -5.16    1.86
  16  -4  -2   40.80    5.94
 -16  -4   2   27.58    5.96
  16   4  -2   16.94    5.33
  16   4  -2   12.91    5.13
  17   4  -2   10.32    4.98
  17   4  -2    4.34    4.68
  18  -4  -2   -5.76    3.56
 -18  -4   2    2.12    2.48
  18   4  -2    3.06    2.99
  18   4  -2    0.64    3.23
   1  -5  -2   10.93    3.33
  -1   5   2   13.67    3.45
  -1  -5   2   11.34    3.03
  -1  -5   2    7.52    3.01
   1   5  -2   12.72    3.49
   2  -5  -2   71.47    8.44
  -2   5   2   62.89    8.51
  -2  -5   2   57.31    8.27
  -2  -5   2   62.98    8.52
  -2  -5   2   72.59   10.71
   2   5  -2   71.95   10.75
   3  -5  -2   23.25    4.50
  -3   5   2   17.35    4.46
  -3  -5   2   22.77    4.06
  -3  -5   2   21.74    5.02
   3   5  -2   18.28    5.13
   4  -5  -2  154.62   14.28
  -4   5   2  128.56   14.42
  -4  -5   2  150.99   20.27
   4   5  -2  133.21   20.38
   5  -5  -2   70.71    8.17
  -5   5   2   51.20    7.96
  -5  -5   2   66.56   10.20
   6  -5  -2  195.43   17.82
  -6   5   2  175.63   17.82
  -6  -5   2  195.38   25.69
   7  -5  -2   11.73    3.78
  -7   5   2   14.39    3.67
  -7  -5   2   16.04    4.24
   8  -5  -2    1.62    2.34
  -8   5   2    1.30    2.20
  -8  -5   2    3.20    2.27
   9  -5  -2   12.39    3.73
  -9   5   2   11.26    3.75
  -9  -5   2   17.11    4.15
  10  -5  -2  133.96   13.94
 -10   5   2  130.96   14.18
 -10  -5   2  143.43   19.46
  11  -5  -2   -2.30    2.41
 -11   5   2    0.88    2.59
 -11  -5   2    5.49    2.37
  12  -5  -2   73.59    8.29
 -12   5   2   71.36    8.63
 -12  -5   2   75.02   10.35
  12   5  -2   42.62    8.14
  12   5  -2   45.10    8.05
  13  -5  -2   47.92    6.92
 -13   5   2   50.14    7.13
 -13  -5   2   56.71    8.19
  13   5  -2   39.62    6.71
  13   5  -2   27.49    6.55
  14  -5  -2   12.96    4.00
 -14   5   2   14.53    3.75
 -14  -5   2   12.83    3.75
  14   5  -2    7.08    3.36
  14   5  -2    4.08    3.19
  15  -5  -2    1.10    3.93
 -15   5   2   -0.91    2.92
 -15  -5   2    1.30    2.15
  15   5  -2    1.44    2.00
  15   5  -2   -1.63    1.72
  16  -5  -2   31.72    5.82
 -16   5   2   24.57    5.82
 -16  -5   2   28.75    5.66
  16   5  -2    8.99    4.88
  17  -5  -2   18.59    4.92
 -17  -5   2    7.59    4.30
  18  -5  -2    4.89    4.06
 -18  -5   2    3.56    3.22
   1  -6  -2  438.87   34.58
  -1   6   2  401.74   34.94
  -1  -6   2  409.85   34.48
   1   6  -2  403.63   53.39
   2  -6  -2   91.45    8.89
  -2   6   2   52.70    8.89
  -2  -6   2   73.61    8.74
  -2  -6   2   65.95    8.78
  -2  -6   2   72.80   11.81
   2   6  -2   81.03   11.57
   3  -6  -2  434.58   33.58
  -3   6   2  397.63   33.68
  -3  -6   2  391.28   33.42
  -3  -6   2  340.17   33.94
  -3  -6   2  475.34   51.84
   3   6  -2  381.23   51.62
   4  -6  -2  110.80   12.11
  -4   6   2  117.13   12.20
  -4  -6   2  109.03   16.81
   4   6  -2  117.03   16.86
   5  -6  -2   16.81    3.70
  -5   6   2   13.30    3.96
  -5  -6   2   10.97    4.03
   5   6  -2   11.70    4.03
   6  -6  -2    5.47    2.78
  -6   6   2    6.49    2.99
  -6  -6   2    7.59    3.19
   7  -6  -2  412.23   32.05
  -7   6   2  343.12   31.94
  -7  -6   2  385.92   48.93
   8  -6  -2   39.26    5.41
  -8   6   2   21.06    5.26
  -8  -6   2   28.91    6.13
   9  -6  -2  106.69   11.72
  -9   6   2  103.97   11.90
  -9  -6   2  111.60   15.87
  10  -6  -2   47.05    6.47
 -10   6   2   41.75    6.67
 -10  -6   2   32.22    7.63
  11  -6  -2    9.80    2.83
 -11   6   2   -0.30    3.00
 -11  -6   2   -0.43    2.63
  12  -6  -2   14.38    4.07
 -12   6   2   15.20    4.36
 -12  -6   2   12.15    4.17
  13  -6  -2    1.17    2.95
 -13   6   2    5.33    3.04
 -13  -6   2    6.26    2.74
  14  -6  -2   25.27    5.10
 -14   6   2   18.11    5.12
 -14  -6   2   22.83    5.27
  15  -6  -2   13.41    4.51
 -15   6   2    8.02    4.19
 -15  -6   2    9.48    3.94
  16  -6  -2   44.05    7.10
 -16   6   2   32.16    7.15
 -16  -6   2   35.98    7.60
  17  -6  -2   -3.92    3.57
 -17  -6   2    5.63    3.60
  18  -6  -2   12.28    4.68
 -18  -6   2    4.96    4.40
   1  -7  -2  209.10   17.56
  -1   7   2  166.24   17.61
  -1  -7   2  185.48   17.36
   1   7  -2  171.75   25.21
   2  -7  -2  704.09   47.44
  -2   7   2  461.96   47.41
  -2  -7   2  569.13   46.91
   2   7  -2  622.83   74.07
   3  -7  -2 2778.18  196.96
  -3   7   2 2579.57  197.22
  -3  -7   2 2321.52  197.17
  -3  -7   2 2716.39  321.42
   3   7  -2 2773.05  321.30
   4  -7  -2  323.55   26.98
  -4   7   2  285.87   27.00
  -4  -7   2  321.13   40.98
   4   7  -2  325.93   40.92
   5  -7  -2  178.76   16.80
  -5   7   2  169.09   16.77
  -5  -7   2  176.25   24.30
   5   7  -2  176.00   24.37
   6  -7  -2  317.67   27.10
  -6   7   2  297.94   27.12
  -6  -7   2  316.19   41.01
   6   7  -2  323.76   41.11
   7  -7  -2  240.26   19.93
  -7   7   2  193.30   19.82
  -7  -7   2  215.26   29.27
   8  -7  -2   29.07    4.71
  -8   7   2   15.53    4.84
  -8  -7   2   20.06    5.27
   9  -7  -2  364.97   32.19
  -9   7   2  380.50   32.41
  -9  -7   2  401.26   49.20
  10  -7  -2   67.65    9.14
 -10   7   2   66.33    9.37
 -10  -7   2   88.91   12.13
  11  -7  -2   12.86    4.58
 -11   7   2   21.40    4.82
 -11  -7   2   25.30    5.39
  12  -7  -2   24.60    5.53
 -12   7   2   31.26    5.85
 -12  -7   2   30.90    6.90
  13  -7  -2   24.52    5.48
 -13   7   2   22.80    5.66
 -13  -7   2   34.80    6.71
  14  -7  -2  153.10   14.95
 -14   7   2  102.48   15.17
 -14  -7   2  170.26   20.33
  15  -7  -2   41.11    6.85
 -15   7   2   30.42    6.76
 -15  -7   2   36.19    7.42
  16  -7  -2    5.97    4.16
 -16   7   2    6.21    3.95
 -16  -7   2    7.41    3.78
  17  -7  -2    5.75    5.13
 -17  -7   2    9.60    4.19
  18  -7  -2    8.60    4.49
 -18  -7   2    6.37    4.03
   1  -8  -2  105.45   11.59
  -1   8   2  118.70   11.73
  -1  -8   2   97.99   11.23
   1   8  -2  110.01   15.81
   2  -8  -2 2021.22  148.02
  -2   8   2 1890.72  148.29
  -2  -8   2 1992.01  147.72
   2   8  -2 1905.76  240.33
   3  -8  -2   95.44    9.79
  -3   8   2   77.33    9.91
  -3  -8   2   85.08    9.53
  -3  -8   2   70.94    9.64
   3   8  -2   93.08   12.92
   4  -8  -2  373.54   30.68
  -4   8   2  339.35   30.66
  -4  -8   2  371.16   46.76
   4   8  -2  368.13   46.81
   5  -8  -2    1.71    2.08
  -5   8   2    1.62    2.39
  -5  -8   2    3.44    1.90
   5   8  -2   -2.38    2.47
   6  -8  -2    7.25    2.56
  -6   8   2   -0.73    2.79
  -6  -8   2    6.59    2.42
   6   8  -2    4.40    2.62
   7  -8  -2   81.96    9.30
  -7   8   2   75.88    9.27
  -7  -8   2   69.62   12.05
   7   8  -2   69.44   12.20
   8  -8  -2  285.77   24.31
  -8   8   2  256.98   24.37
  -8  -8   2  281.35   36.38
   9  -8  -2   89.65   10.08
  -9   8   2   82.72   10.29
  -9  -8   2   81.64   13.32
  10  -8  -2  488.47   39.70
 -10   8   2  478.23   40.00
 -10  -8   2  473.76   61.44
  11  -8  -2    5.77    3.16
 -11   8   2    8.19    3.37
 -11  -8   2    2.46    3.11
  12  -8  -2    0.86    2.61
 -12   8   2    1.28    2.89
 -12  -8   2    0.77    2.32
  13  -8  -2  130.98   13.35
 -13   8   2  107.98   13.71
 -13  -8   2  127.94   17.89
  14  -8  -2   33.32    5.60
 -14   8   2   14.85    5.62
 -14  -8   2   30.57    5.95
  15  -8  -2    3.96    3.62
 -15   8   2    3.61    2.93
 -15  -8   2    1.78    2.62
  16  -8  -2   14.29    4.49
 -16   8   2    7.41    4.28
 -16  -8   2    5.72    3.76
  17  -8  -2   10.47    4.80
 -17   8   2   11.21    5.45
 -17  -8   2   10.27    4.30
   1  -9  -2    4.40    2.45
  -1   9   2    2.11    2.49
  -1  -9   2    0.46    1.84
   1   9  -2    3.53    1.95
   2  -9  -2   55.45    7.31
  -2   9   2   46.48    7.53
  -2  -9   2   57.14    6.98
   2   9  -2   50.12    9.09
   3  -9  -2  601.88   49.43
  -3   9   2  605.02   49.55
  -3  -9   2  646.16   49.47
   3   9  -2  611.20   77.65
   4  -9  -2   10.54    3.10
  -4   9   2    7.19    3.45
  -4  -9   2    7.14    2.60
  -4  -9   2    6.99    2.56
  -4  -9   2   12.96    3.14
   4   9  -2    6.12    3.36
   5  -9  -2   40.89    6.17
  -5   9   2   35.74    6.37
  -5  -9   2   44.42    7.46
   5   9  -2   38.96    7.57
   6  -9  -2  274.98   23.48
  -6   9   2  257.76   23.53
  -6  -9   2  268.01   34.95
   6   9  -2  245.42   35.04
   7  -9  -2   31.89    5.01
  -7   9   2   13.17    5.03
  -7  -9   2   29.04    5.72
   7   9  -2   20.65    5.49
   8  -9  -2   52.13    7.57
  -8   9   2   55.66    7.71
  -8  -9   2   51.18    9.39
   9  -9  -2   12.15    3.31
  -9   9   2    6.53    2.89
  -9  -9   2   -1.85    3.25
  10  -9  -2    3.48    2.93
 -10   9   2    1.38    3.10
 -10  -9   2    4.36    3.15
  11  -9  -2    1.69    2.53
 -11   9   2   -0.85    2.69
 -11  -9   2   -1.82    2.72
  12  -9  -2   15.62    4.80
 -12   9   2   20.78    5.09
 -12  -9   2   24.85    5.15
  13  -9  -2    9.00    3.58
 -13   9   2    6.04    3.60
 -13  -9   2    7.09    3.75
  14  -9  -2   10.08    3.52
 -14   9   2    3.03    3.42
 -14  -9   2    5.80    3.54
  15  -9  -2   18.77    4.29
 -15   9   2    6.12    4.18
 -15  -9   2   12.24    4.53
  16  -9  -2    5.61    4.50
 -16   9   2    5.98    4.83
 -16  -9   2   11.79    3.47
  17  -9  -2    4.60    3.71
 -17   9   2   -2.03    4.38
 -17  -9   2   -2.03    2.29
   1 -10  -2  216.07   19.74
  -1  10   2  206.48   20.02
  -1 -10   2  222.16   19.36
   1  10  -2  204.04   28.75
   2 -10  -2  221.88   19.91
  -2  10   2  211.21   19.97
  -2 -10   2  215.78   19.68
   2  10  -2  212.08   29.04
   3 -10  -2   13.06    3.66
  -3  10   2    8.60    3.93
  -3 -10   2   14.62    3.29
   3  10  -2   17.90    3.86
   4 -10  -2   -1.80    2.22
  -4  10   2    4.74    2.45
  -4 -10   2    1.38    1.36
  -4 -10   2    1.32    1.22
   4  10  -2    2.29    1.99
   5 -10  -2    8.29    3.44
  -5  10   2   11.01    3.21
  -5 -10   2    7.48    3.28
   5  10  -2    6.29    3.52
   6 -10  -2    2.08    3.04
  -6  10   2    5.15    3.20
  -6 -10   2    5.44    2.69
   6  10  -2    5.30    3.03
   7 -10  -2   11.12    3.93
  -7  10   2   12.76    4.06
  -7 -10   2   12.60    4.23
   7  10  -2   12.26    3.97
   8 -10  -2   37.90    6.47
  -8  10   2   42.64    6.60
  -8 -10   2   37.59    7.61
   8  10  -2   39.53    7.81
   9 -10  -2    3.17    3.30
  -9  10   2    8.27    3.37
  -9 -10   2    5.38    2.93
  10 -10  -2   45.06    6.97
 -10  10   2   40.43    7.16
 -10 -10   2   48.50    8.42
  11 -10  -2   13.50    4.51
 -11  10   2   19.30    4.67
 -11 -10   2   18.47    4.75
  12 -10  -2   16.75    4.94
 -12  10   2   25.38    5.20
 -12 -10   2   20.60    5.47
  13 -10  -2    4.21    3.25
 -13  10   2    5.28    3.22
 -13 -10   2    4.35    2.92
  14 -10  -2   -0.20    2.37
 -14  10   2   -6.35    2.14
 -14 -10   2   -0.55    1.70
  15 -10  -2   32.40    5.85
 -15  10   2   20.56    5.93
 -15 -10   2   28.47    6.10
  16 -10  -2   -0.44    3.80
 -16  10   2   -0.47    4.18
 -16 -10   2    4.84    2.27
  17 -10  -2   15.41    5.02
 -17  10   2   10.79    5.63
 -17 -10   2    9.75    4.03
   1 -11  -2   59.95    8.16
  -1  11   2   62.83    8.40
  -1 -11   2   68.82    8.03
   1  11  -2   59.18    8.50
   1  11  -2   65.03   10.41
   2 -11  -2   47.62    6.80
  -2  11   2   46.06    6.97
  -2 -11   2   45.69    6.70
   2  11  -2   47.77    8.36
   3 -11  -2   22.07    4.37
  -3  11   2   18.17    4.58
  -3 -11   2   19.85    4.13
   3  11  -2   18.50    4.94
   4 -11  -2    4.17    2.51
  -4  11   2    1.68    3.18
  -4 -11   2    0.74    1.96
   4  11  -2    7.12    2.68
   5 -11  -2   23.24    4.43
  -5  11   2   17.41    4.75
   5  11  -2   15.68    4.65
   6 -11  -2    7.99    3.06
  -6  11   2    4.72    3.23
  -6 -11   2    2.27    3.23
   6  11  -2   -0.51    2.63
   7 -11  -2   24.61    5.39
  -7  11   2   29.38    5.56
  -7 -11   2   23.83    6.07
   7  11  -2   32.76    6.23
   8 -11  -2   11.53    3.83
  -8  11   2   12.13    3.89
  -8 -11   2    8.13    3.65
   8  11  -2    8.81    3.67
   9 -11  -2    7.62    3.50
  -9  11   2    2.64    3.57
  -9 -11   2   11.55    3.32
  10 -11  -2    3.54    2.93
 -10  11   2    0.62    3.08
 -10 -11   2    2.52    2.35
  11 -11  -2    5.45    3.25
 -11  11   2    5.17    3.34
 -11 -11   2    2.29    2.71
  12 -11  -2   13.26    3.82
 -12  11   2    8.88    4.00
 -12 -11   2    4.51    3.52
  13 -11  -2    3.91    3.41
 -13  11   2    3.53    3.34
 -13 -11   2    9.05    2.88
  14 -11  -2   10.02    4.00
 -14  11   2    4.62    3.97
 -14 -11   2   17.92    4.19
  15 -11  -2    2.93    2.96
 -15  11   2   -3.40    2.89
 -15 -11   2    3.19    2.81
  16 -11  -2    9.10    4.59
 -16  11   2    3.16    3.92
 -16 -11   2   11.08    3.76
   1 -12  -2    0.60    2.04
  -1  12   2    1.06    2.55
  -1 -12   2    0.93    2.12
   1  12  -2    2.98    1.90
   1  12  -2    2.77    1.72
   2 -12  -2  121.11   12.57
  -2  12   2  121.45   12.79
  -2 -12   2  108.01   12.43
   2  12  -2  122.97   17.20
   3 -12  -2   10.03    2.72
  -3  12   2   -1.22    2.96
  -3 -12   2   -2.04    1.99
   3  12  -2   -1.39    1.97
   4 -12  -2   75.30    8.64
  -4  12   2   68.86    9.03
  -4 -12   2   61.75    8.74
   4  12  -2   66.82   11.05
   5 -12  -2   56.51    7.70
  -5  12   2   56.78    8.04
   5  12  -2   57.83    9.52
   6 -12  -2    0.84    2.67
  -6  12   2    0.11    2.91
   6  12  -2    1.57    1.99
   7 -12  -2  252.54   22.74
  -7  12   2  242.77   22.97
  -7 -12   2  278.57   33.67
   7  12  -2  234.59   33.62
   8 -12  -2   38.46    6.47
  -8  12   2   41.91    6.69
  -8 -12   2   36.92    7.57
   8  12  -2   38.43    7.54
   9 -12  -2    7.11    3.14
  -9  12   2    3.69    3.24
  -9 -12   2    1.89    2.62
   9  12  -2    1.51    2.68
  10 -12  -2   64.18    8.49
 -10  12   2   61.89    8.73
 -10 -12   2   59.05   10.40
  11 -12  -2   42.42    6.44
 -11  12   2   33.56    6.68
 -11 -12   2   33.43    7.23
  12 -12  -2   80.90    9.83
 -12  12   2   70.82   10.24
 -12 -12   2   78.85   12.32
  13 -12  -2   -3.83    2.70
 -13  12   2    2.30    2.53
 -13 -12   2    2.43    2.33
  14 -12  -2    7.25    3.59
 -14  12   2    3.00    3.64
 -14 -12   2    8.17    3.52
  15 -12  -2   10.46    3.82
 -15  12   2    5.28    3.82
 -15 -12   2    7.39    3.72
  16 -12  -2    6.48    4.06
 -16  12   2    6.47    4.13
 -16 -12   2   15.75    4.00
   1 -13  -2   15.25    3.84
  -1  13   2   12.53    4.51
  -1 -13   2   15.01    3.50
   1  13  -2   11.14    3.79
   1  13  -2   11.79    3.80
   2 -13  -2   19.10    4.40
  -2  13   2   18.30    4.85
   2  13  -2   21.05    4.75
   3 -13  -2    7.27    2.95
  -3  13   2    6.04    3.52
  -3 -13   2    6.41    2.79
   3  13  -2    4.01    2.74
   4 -13  -2   11.87    3.30
  -4  13   2    6.84    3.82
  -4 -13   2    7.75    2.93
   4  13  -2    9.50    3.53
   5 -13  -2   31.39    5.73
  -5  13   2   43.13    6.14
   5  13  -2   25.00    6.51
   6 -13  -2   12.46    4.12
  -6  13   2   19.84    4.68
   6  13  -2   17.88    4.44
   7 -13  -2    9.52    3.12
  -7  13   2   -1.22    3.38
   7  13  -2    3.88    2.74
   8 -13  -2   -2.90    2.67
  -8  13   2    3.71    2.85
   8  13  -2    1.18    2.06
   9 -13  -2   24.21    5.11
  -9  13   2   22.32    5.34
  -9 -13   2   23.68    5.45
   9  13  -2   21.29    5.46
  10 -13  -2    2.05    3.06
 -10  13   2    8.02    3.21
 -10 -13   2   -0.69    2.54
  11 -13  -2    7.90    3.66
 -11  13   2    4.58    3.83
 -11 -13   2   11.55    3.54
  12 -13  -2   23.24    5.80
 -12  13   2   26.07    6.16
 -12 -13   2   38.76    6.32
  13 -13  -2  128.18   12.81
 -13  13   2   81.92   13.24
 -13 -13   2  124.69   16.79
  14 -13  -2    3.72    3.27
 -14  13   2    4.04    3.23
 -14 -13   2    2.66    2.91
  15 -13  -2    2.88    3.03
 -15  13   2    0.32    3.06
 -15 -13   2    2.33    2.69
   1 -14  -2  126.63   13.27
  -1  14   2  126.22   13.61
  -1 -14   2  126.28   13.24
   1  14  -2  124.30   14.00
   1  14  -2  121.71   18.14
   2 -14  -2   63.24    8.21
  -2  14   2   63.09    8.61
  -2 -14   2   60.13    8.35
   2  14  -2   59.53   10.23
   3 -14  -2 1213.52   94.04
  -3  14   2 1207.71   94.27
  -3 -14   2 1179.09   94.25
   3  14  -2 1290.40  150.85
   4 -14  -2  164.58   15.68
  -4  14   2  162.64   15.95
  -4 -14   2  130.77   15.85
   4  14  -2  172.69   22.03
   5 -14  -2  161.95   16.21
  -5  14   2  168.65   16.58
   5  14  -2  166.09   22.81
   6 -14  -2   -0.42    2.27
  -6  14   2    3.85    3.14
   6  14  -2   -1.44    1.88
   7 -14  -2   13.88    4.07
  -7  14   2   19.67    4.55
   7  14  -2   12.56    4.36
   8 -14  -2  140.05   14.20
  -8  14   2  128.35   14.72
   8  14  -2  142.38   19.66
   9 -14  -2  997.01   79.99
  -9  14   2  996.04   80.56
   9  14  -2 1104.61  127.70
  10 -14  -2   34.03    6.11
 -10  14   2   30.17    6.45
 -10 -14   2   37.03    6.95
  11 -14  -2   59.92    9.02
 -11  14   2   60.84    9.49
 -11 -14   2   83.25   11.09
  12 -14  -2    4.52    3.50
 -12  14   2    8.40    4.02
 -12 -14   2    5.07    3.70
  13 -14  -2  209.23   19.41
 -13  14   2  135.60   19.93
 -13 -14   2  244.55   27.14
  14 -14  -2    5.21    3.29
 -14  14   2   -0.27    3.34
 -14 -14   2    6.48    2.93
   1 -15  -2  173.22   17.33
  -1  15   2  163.15   17.66
  -1 -15   2  191.86   17.41
   1  15  -2  182.84   24.61
   2 -15  -2   52.81    7.70
  -2  15   2   51.33    8.07
  -2 -15   2   53.73    7.93
   2  15  -2   65.14    9.45
   3 -15  -2  213.58   19.57
  -3  15   2  219.33   19.81
  -3 -15   2  171.24   19.79
   3  15  -2  228.99   28.16
   4 -15  -2   90.54   10.91
  -4  15   2  105.15   11.25
  -4 -15   2   81.55   10.97
   4  15  -2  102.73   14.40
   5 -15  -2  458.18   32.20
  -5  15   2  537.94   32.69
  -5 -15   2  214.73   32.22
  -5 -15   2  214.80   32.24
   5  15  -2  472.42   48.70
   6 -15  -2  309.98   27.31
  -6  15   2  316.48   27.93
   6  15  -2  313.75   40.94
   7 -15  -2  411.70   38.30
  -7  15   2  489.79   39.05
   7  15  -2  501.40   59.14
   8 -15  -2    6.82    3.37
  -8  15   2   14.26    3.96
   8  15  -2    6.30    3.76
   9 -15  -2   15.20    4.53
  -9  15   2   22.35    5.04
   9  15  -2   18.53    4.76
  10 -15  -2   42.23    7.17
 -10  15   2   52.36    7.73
  11 -15  -2   22.26    5.11
 -11  15   2   20.75    5.91
  12 -15  -2    5.43    3.17
 -12  15   2   -0.13    4.18
  13 -15  -2   32.16    6.34
 -13  15   2   15.13    6.67
 -13 -15   2   55.03    7.18
  14 -15  -2    2.65    2.83
 -14  15   2    0.07    2.91
 -14 -15   2   -0.51    2.55
   1 -16  -2   21.04    5.17
  -1  16   2   33.61    5.79
  -1  16   2   27.76    5.72
   1  16  -2   18.51    5.57
   2 -16  -2   26.91    5.37
  -2  16   2   31.40    5.74
  -2 -16   2   23.98    5.32
   2  16  -2   30.47    6.08
   3 -16  -2   22.37    4.43
  -3  16   2   15.97    4.91
  -3 -16   2   14.53    4.44
   3  16  -2   20.90    4.77
   4 -16  -2   18.27    4.32
  -4  16   2   18.51    4.90
  -4 -16   2   12.82    4.31
   4  16  -2   20.10    4.67
   5 -16  -2   28.28    5.09
  -5  16   2   28.21    5.36
  -5 -16   2   10.04    4.55
   5  16  -2   24.86    5.10
   6 -16  -2    1.24    2.12
  -6  16   2   -4.27    2.87
   6  16  -2    2.55    2.02
   7 -16  -2   36.75    6.25
  -7  16   2   41.16    6.89
   7  16  -2   36.48    7.47
   8 -16  -2   14.07    4.26
  -8  16   2   19.99    4.89
   8  16  -2   18.11    4.60
   9 -16  -2    0.51    2.20
  -9  16   2   -1.21    2.91
   9  16  -2    1.83    1.84
  10 -16  -2   31.52    5.95
 -10  16   2   21.74    6.74
  10  16  -2   40.95    6.89
  11 -16  -2   12.80    3.85
 -11  16   2    5.59    4.74
  12 -16  -2   -0.64    2.71
 -12  16   2    1.46    2.92
  13 -16  -2    3.89    3.30
 -13  16   2    5.53    3.50
   1 -17  -2    7.69    3.97
  -1  17   2    9.24    4.11
  -1  17   2    9.06    3.47
  -1 -17   2    5.85    3.39
   1  17  -2   13.03    3.44
   2 -17  -2   77.76    9.67
  -2  17   2   77.77   10.22
  -2 -17   2   62.23    9.50
   2  17  -2   82.88   11.93
   3 -17  -2   16.45    4.10
  -3  17   2   18.15    4.70
  -3 -17   2    8.93    4.09
   3  17  -2   17.43    4.17
  -4  17   2    5.52    3.20
  -4 -17   2    1.60    2.68
   4  17  -2    3.61    2.70
   5 -17  -2    0.58    2.27
  -5  17   2    5.96    2.90
  -5 -17   2   -2.03    1.67
  -5 -17   2   -1.50    1.45
   5  17  -2    0.97    1.64
   6 -17  -2   32.38    5.99
  -6  17   2   33.57    6.63
   6  17  -2   39.06    6.91
   7 -17  -2   27.61    5.26
  -7  17   2   23.19    5.89
   7  17  -2   29.60    5.90
   8 -17  -2    8.05    3.10
  -8  17   2    1.31    3.78
   8  17  -2    9.95    3.05
   9 -17  -2    6.23    3.59
  -9  17   2    5.63    4.51
   9  17  -2   12.27    4.15
  10 -17  -2   55.34    8.57
 -10  17   2   37.56    9.54
  10  17  -2   95.16   10.70
  11 -17  -2    3.54    2.63
 -11  17   2   -4.60    3.31
  12 -17  -2    3.28    2.86
 -12  17   2   -1.18    3.12
   1 -18  -2    3.91    4.51
  -1  18   2   11.72    4.84
  -1  18   2    5.80    3.14
  -1 -18   2    7.02    3.75
   1  18  -2   15.38    3.46
   2 -18  -2   28.71    5.85
  -2  18   2   28.67    6.36
  -2  18   2   38.59    6.15
  -2 -18   2   19.91    5.64
   2  18  -2   25.42    5.95
   3 -18  -2   12.46    4.12
  -3  18   2    5.38    5.07
  -3 -18   2    9.66    3.72
   3  18  -2   16.85    3.58
   4 -18  -2   12.72    3.45
  -4  18   2    6.53    4.05
  -4 -18   2    6.61    3.37
   4  18  -2   10.38    3.86
   5 -18  -2   -1.16    2.57
  -5  18   2   -1.47    2.78
  -5 -18   2   -0.97    1.26
   5  18  -2    1.55    1.38
   6 -18  -2   -0.92    2.45
  -6  18   2    4.67    3.13
   6  18  -2    2.78    2.02
   7 -18  -2   10.28    3.47
  -7  18   2    4.86    4.11
   7  18  -2   12.99    3.43
   8 -18  -2    8.73    3.10
  -8  18   2    1.17    3.98
   8  18  -2   -0.56    3.19
   9 -18  -2    1.22    3.26
  -9  18   2    7.98    4.25
   9  18  -2    6.62    3.30
  10 -18  -2    2.82    3.15
 -10  18   2   -2.56    4.22
  10  18  -2   13.05    3.67
  11 -18  -2    5.39    3.17
 -11  18   2    2.07    3.53
   1 -19  -2   10.45    4.39
  -1  19   2   15.78    5.27
  -1  19   2   17.97    3.90
  -1 -19   2    8.47    4.41
   1  19  -2   15.95    4.16
   2 -19  -2    5.83    4.03
  -2  19   2    2.50    4.26
  -2  19   2    1.74    2.48
  -2 -19   2   -0.16    2.76
   2  19  -2    1.91    2.12
   3 -19  -2    3.49    3.19
  -3  19   2    1.25    4.19
  -3 -19   2   -0.42    2.62
   3  19  -2   -0.44    2.44
   4 -19  -2   -0.08    2.75
  -4  19   2   -0.69    4.16
  -4 -19   2    2.26    2.13
  -4 -19   2   -0.93    2.11
   4  19  -2    0.88    2.16
   5 -19  -2   10.30    3.46
  -5  19   2   15.19    4.82
  -5 -19   2    0.65    2.77
  -5 -19   2   -1.07    2.98
   5  19  -2    4.32    2.81
   6 -19  -2    2.35    2.45
  -6  19   2   -1.56    3.14
   6  19  -2    4.78    2.52
   7 -19  -2   11.32    3.92
  -7  19   2    3.73    4.78
   7  19  -2   15.74    4.26
   8 -19  -2   -4.31    2.38
  -8  19   2   -0.88    3.42
   8  19  -2    0.10    2.41
   9 -19  -2    3.73    2.99
  -9  19   2    6.80    4.06
   9  19  -2   -1.65    2.91
  10 -19  -2    1.99    3.05
 -10  19   2    3.76    4.29
  10  19  -2    4.42    3.46
   1 -20  -2   11.94    4.42
  -1  20   2    1.66    5.64
  -1  20   2   10.83    3.79
  -1 -20   2    5.54    3.68
   1  20  -2    9.54    3.15
   2 -20  -2    2.62    3.58
  -2  20   2    3.44    5.36
  -2  20   2    4.96    2.75
   2  20  -2    3.62    2.36
   3 -20  -2   -7.86    3.08
  -3  20   2    5.13    5.06
  -3  20   2   -2.69    2.13
  -3 -20   2   -2.81    3.06
   3  20  -2    4.59    2.18
   4 -20  -2    3.65    3.47
  -4  20   2   -1.02    4.02
  -4 -20   2    3.64    2.96
   4  20  -2    7.28    2.59
   5 -20  -2    6.51    3.90
  -5  20   2    3.42    4.14
   5  20  -2    4.82    2.81
   6 -20  -2    4.41    3.86
  -6  20   2    0.55    4.12
   6  20  -2    7.85    3.27
   7 -20  -2    5.68    3.87
  -7  20   2    0.59    4.22
   7  20  -2    7.07    3.04
   8 -20  -2    2.15    2.92
  -8  20   2    1.62    3.95
   8  20  -2    2.12    2.86
   1 -21  -2   31.20    7.17
  -1  21   2   38.06    8.10
  -1  21   2   63.13    8.08
  -1 -21   2   27.17    7.39
   1  21  -2   53.32    7.92
   2 -21  -2   19.32    5.89
  -2  21   2   22.75    6.53
  -2  21   2   45.95    6.13
  -2 -21   2   16.58    6.25
   2  21  -2   35.31    5.97
   3 -21  -2    7.53    4.26
  -3  21   2    4.18    4.21
  -3  21   2   19.75    3.78
  -3 -21   2    5.98    4.23
  -3 -21   2    9.46    4.41
   3  21  -2   11.99    3.86
   4 -21  -2   -1.23    3.17
  -4  21   2   -0.54    3.58
  -4  21   2   -2.50    2.32
  -4 -21   2   -0.59    2.65
  -4 -21   2    3.22    2.78
   4  21  -2   -0.94    2.36
   5 -21  -2   14.34    4.51
  -5  21   2    7.03    5.07
   5  21  -2   13.59    3.88
   6 -21  -2    2.22    3.61
  -6  21   2   -0.39    3.96
   6  21  -2    4.03    2.57
   7  21  -2    6.87    3.39
   1 -22  -2    7.88    3.95
  -1  22   2    5.41    4.47
  -1  22   2    8.91    3.19
  -1 -22   2    3.64    4.75
   1  22  -2   11.21    3.10
   2 -22  -2   11.08    5.63
  -2  22   2    6.90    5.27
  -2  22   2   21.07    4.34
  -2 -22   2    8.87    5.20
   2  22  -2   21.46    4.05
   3 -22  -2    3.45    4.70
  -3  22   2    7.74    5.09
  -3  22   2   22.48    3.98
  -3 -22   2   -1.36    4.93
   3  22  -2   25.58    4.00
  -4  22   2    4.45    5.01
   4  22  -2   27.41    4.68
   2   0  -1    3.02    1.46
  -2   0   1    0.22    1.41
  -3   0   1   -0.48    1.30
  -4   0   1    1.56    1.61
   5   0  -1    3.02    1.96
  -5   0   1   -0.86    1.55
   6   0  -1   -0.63    1.86
  -6   0   1   -0.49    1.07
   7   0  -1    0.97    1.77
  -7   0   1   -0.38    1.55
   8   0  -1   -0.87    1.70
  -8   0   1    0.50    1.06
   9   0  -1    3.15    2.42
  -9   0   1    0.39    1.73
  10   0  -1    5.11    2.88
  12   0  -1    2.76    2.57
  13   0  -1    1.49    2.43
  14   0  -1    0.04    2.86
  15   0  -1   -3.88    3.03
 -15   0   1    1.43    2.06
  16   0  -1   -0.94    2.40
  16   0  -1    1.00    2.96
 -16   0   1   -3.16    2.12
  17   0  -1   -1.13    3.56
  17   0  -1    8.37    3.58
 -17   0   1    1.51    3.23
  18   0  -1   -3.40    3.03
  18   0  -1   -3.41    2.46
 -18   0   1   -1.38    2.29
   2  -1  -1  548.35   45.24
  -2   1   1  588.89   45.09
  -2  -1   1  544.42   45.23
   2   1  -1  549.49   45.35
   3  -1  -1  185.12   16.94
  -3   1   1  171.32   16.83
  -3  -1   1  179.68   16.75
   4  -1  -1   43.19    6.36
  -4   1   1   44.53    6.23
  -4  -1   1   39.14    6.03
   4   1  -1   43.37    6.29
  -5   1   1  235.86   22.44
  -5  -1   1  260.93   22.65
   5   1  -1  270.80   22.80
   6  -1  -1    1.99    2.09
  -6   1   1    2.26    2.11
  -6  -1   1    0.90    1.60
   7  -1  -1    9.78    3.20
  -7   1   1   10.04    3.04
  -7  -1   1    8.32    2.85
   7   1  -1   11.42    3.16
   8  -1  -1  138.11   14.38
  -8   1   1  142.37   14.57
  -8  -1   1  141.16   14.44
   8   1  -1  155.43   14.47
  -9   1   1   11.13    3.26
  -9  -1   1   13.34    3.43
   9   1  -1   12.39    3.58
  10  -1  -1    5.46    2.63
 -10   1   1    1.85    1.93
  10   1  -1   -1.37    2.35
  11   1  -1    6.22    2.69
  12  -1  -1  419.04   37.42
 -12  -1   1  515.68   57.62
  12   1  -1  428.15   37.55
  13  -1  -1    2.67    3.02
 -13  -1   1   -0.98    2.45
  13   1  -1   -0.05    2.66
  14  -1  -1   -0.64    3.78
 -14  -1   1    5.08    2.54
  14   1  -1   -0.62    2.78
  14   1  -1    1.98    2.10
  15  -1  -1    6.32    4.03
 -15  -1   1   13.00    3.38
  15   1  -1    5.76    3.69
  15   1  -1    3.63    3.62
  16  -1  -1   27.05    6.24
 -16   1   1   46.29    6.82
 -16  -1   1   30.77    6.69
  16   1  -1   26.17    5.93
  16   1  -1   28.51    6.15
  17  -1  -1    6.52    3.67
  17  -1  -1    3.68    3.62
 -17   1   1    0.79    3.13
 -17  -1   1    5.78    3.27
  17   1  -1    3.78    3.79
  17   1  -1    0.28    3.69
  18  -1  -1   -1.56    3.06
  18  -1  -1   -5.04    3.48
 -18   1   1   -4.40    2.65
 -18  -1   1    3.59    3.36
  18   1  -1    4.94    4.33
  18   1  -1    3.24    3.50
   1  -2  -1   98.52   10.22
  -1   2   1   90.98   10.23
  -1  -2   1   91.51   10.53
  -1  -2   1   90.54   13.84
   1   2  -1   69.40   10.25
   1   2  -1   99.70   13.63
   2  -2  -1    9.02    2.78
  -2   2   1    8.24    2.83
  -2  -2   1    5.85    2.37
  -2  -2   1    8.50    2.99
   2   2  -1    4.99    2.55
   2   2  -1    8.24    2.96
   3  -2  -1  281.25   19.61
  -3   2   1  192.71   19.53
  -3  -2   1  173.41   29.17
   3   2  -1  190.41   19.91
   5  -2  -1   60.67    7.41
  -5   2   1   48.73    7.24
  -5  -2   1   50.50    7.38
  -5  -2   1   65.04    9.61
   5   2  -1   55.71    7.53
   6  -2  -1  202.86   18.61
  -6   2   1  191.32   18.77
  -6  -2   1  214.21   27.54
   6   2  -1  200.39   18.84
   7  -2  -1  105.13   11.05
  -7   2   1   89.42   11.13
  -7  -2   1  100.83   11.38
  -7  -2   1  117.46   15.36
   7   2  -1   99.71   11.10
   8  -2  -1   57.38    7.91
  -8   2   1   62.28    8.06
  -8  -2   1   64.02   10.31
   8   2  -1   61.75    7.90
   9  -2  -1  216.67   19.17
  -9   2   1  169.47   19.38
  -9  -2   1  240.00   28.24
   9   2  -1  209.41   19.27
  10  -2  -1   21.66    4.48
 -10   2   1   15.64    4.30
 -10  -2   1   28.44    5.55
  10   2  -1   19.67    4.47
  11  -2  -1   38.12    6.11
 -11   2   1   42.45    6.21
 -11  -2   1   33.42    7.64
  11   2  -1   34.89    6.24
  12  -2  -1   15.58    4.24
 -12   2   1   21.36    4.41
 -12  -2   1   17.45    5.15
  12   2  -1   16.46    4.48
  13  -2  -1   88.61   10.24
 -13  -2   1   74.46   12.94
  13   2  -1   79.02   10.12
 -14  -2   1   51.82    7.82
  14   2  -1   35.35    6.67
  14   2  -1   35.19    6.34
  15  -2  -1   45.24    7.84
 -15  -2   1   69.64    9.49
  15   2  -1   44.70    7.82
  15   2  -1   51.29    7.63
  16  -2  -1    5.85    3.02
 -16  -2   1    3.26    2.76
  16   2  -1   -0.05    3.28
  17  -2  -1    5.77    2.79
  17  -2  -1   -4.31    2.78
 -17   2   1    3.85    2.76
 -17  -2   1    1.79    3.45
  17   2  -1   -2.90    3.58
  17   2  -1    0.33    3.19
  18  -2  -1    6.26    4.56
  18  -2  -1   10.13    4.29
 -18   2   1   17.85    3.86
 -18  -2   1    6.55    3.85
  18   2  -1    5.65    5.01
  18   2  -1    3.72    4.27
   1  -3  -1  176.92   15.88
  -1   3   1  154.15   15.99
  -1  -3   1  151.70   15.86
  -1  -3   1  168.15   22.55
   1   3  -1  165.15   22.74
  -2   3   1 1341.50  102.05
  -2  -3   1 1224.67  164.80
   2   3  -1 1420.89  164.66
   3  -3  -1   54.08    6.62
  -3   3   1   43.22    6.65
  -3  -3   1   43.58    8.27
   3   3  -1   40.86    8.50
   4  -3  -1  549.05   44.46
  -4   3   1  506.65   44.39
  -4  -3   1  617.47   69.72
   5  -3  -1   39.93    5.40
  -5   3   1   24.76    5.25
  -5  -3   1   31.52    6.63
   5   3  -1   32.19    5.28
   6  -3  -1   62.89    7.54
  -6   3   1   51.04    7.36
  -6  -3   1   49.31    9.56
   7  -3  -1  168.77   15.49
  -7   3   1  160.30   15.71
  -7  -3   1  142.26   22.38
   8  -3  -1    7.85    2.76
  -8   3   1    4.47    2.78
  -8  -3   1    3.96    2.82
   8   3  -1    4.04    2.43
   9  -3  -1   29.91    5.60
  -9   3   1   33.78    5.75
  -9  -3   1   34.46    6.73
   9   3  -1   34.26    5.55
 -10   3   1    5.42    2.02
 -10  -3   1   -1.12    2.63
  10   3  -1    2.34    2.03
  11  -3  -1    9.58    3.55
 -11   3   1    5.52    3.54
 -11  -3   1   12.15    3.63
  11   3  -1    9.67    3.42
  11   3  -1    8.26    3.03
  12  -3  -1  183.38   17.39
 -12   3   1  175.52   17.50
 -12  -3   1  219.66   24.82
  12   3  -1  144.27   17.23
  13  -3  -1  111.51   12.73
 -13   3   1  123.74   13.06
 -13  -3   1  152.11   17.39
  13   3  -1  115.57   12.83
  13   3  -1   88.89   12.61
  14  -3  -1   47.31    7.02
 -14  -3   1   29.72    7.56
  14   3  -1   30.04    6.28
  15  -3  -1   20.99    4.88
 -15  -3   1   22.15    5.02
  15   3  -1   12.10    4.63
  15   3  -1   17.80    4.58
  16  -3  -1    1.31    2.84
 -16  -3   1    0.90    2.41
  16   3  -1    1.54    2.83
  16   3  -1    2.15    2.63
  17  -3  -1    2.58    2.95
 -17  -3   1    1.98    3.49
  17   3  -1    0.61    3.09
  18  -3  -1   11.69    4.84
  18  -3  -1   15.99    4.77
 -18  -3   1   26.98    4.95
  18   3  -1   13.75    5.77
   1  -4  -1 1036.41   73.03
  -1   4   1  929.16   73.03
  -1  -4   1  918.81   72.82
   1   4  -1  850.65   73.14
   1   4  -1  955.13  116.77
   2  -4  -1    8.59    2.69
  -2   4   1    4.64    2.89
  -2  -4   1    5.30    2.15
  -2  -4   1    3.15    2.71
   2   4  -1    8.14    2.85
   3  -4  -1   10.50    3.06
  -3   4   1    7.72    3.26
  -3  -4   1    5.67    3.45
   3   4  -1    9.75    3.35
   4  -4  -1   -0.68    1.33
  -4   4   1   -0.77    1.89
  -4  -4   1   -2.89    1.62
   4   4  -1    1.60    1.94
   5  -4  -1  290.54   23.98
  -5   4   1  265.33   23.91
  -5  -4   1  259.18   35.98
   6  -4  -1  252.36   21.63
  -6   4   1  231.07   21.51
  -6  -4   1  234.09   32.06
   7  -4  -1   50.28    6.88
  -7   4   1   47.77    6.98
  -7  -4   1   56.05    8.82
   7   4  -1   55.25    6.91
   7   4  -1   35.67    6.89
   8  -4  -1   57.53    7.32
  -8   4   1   51.56    7.33
  -8  -4   1   58.28    9.43
   8   4  -1   56.89    7.35
   8   4  -1   42.50    7.26
   9  -4  -1   22.86    4.63
  -9   4   1   25.64    4.69
  -9  -4   1   21.55    5.40
   9   4  -1   25.31    4.57
   9   4  -1   17.77    4.38
  10  -4  -1    5.08    2.58
 -10   4   1    2.73    2.27
 -10  -4   1    3.33    2.83
  10   4  -1    1.77    2.36
  10   4  -1    4.62    2.12
  11  -4  -1    1.24    2.07
 -11   4   1   -0.29    2.12
 -11  -4   1   -1.41    2.33
  11   4  -1    1.96    1.69
  11   4  -1   -0.63    1.49
  12  -4  -1  142.86   14.37
 -12   4   1  143.53   14.51
 -12  -4   1  155.95   20.05
  12   4  -1  120.75   14.51
  12   4  -1  133.97   14.46
  13  -4  -1   10.04    3.63
 -13   4   1   10.01    3.82
 -13  -4   1   14.68    3.97
  13   4  -1    8.16    3.54
  13   4  -1   13.44    3.62
  14  -4  -1  107.61   10.79
 -14  -4   1   86.73   13.66
  14   4  -1   67.35   10.43
  15  -4  -1    3.83    3.77
 -15  -4   1    3.01    2.61
  15   4  -1    2.66    2.67
  15   4  -1    1.64    2.65
  16  -4  -1   20.09    5.21
 -16  -4   1   31.20    5.43
  16   4  -1   16.92    5.38
  17  -4  -1    1.34    3.06
 -17  -4   1    6.87    2.89
  17   4  -1   -1.18    3.76
  18  -4  -1   -3.08    2.76
 -18  -4   1    3.31    2.35
  18   4  -1   -2.11    3.33
   1  -5  -1   13.75    3.53
  -1   5   1   11.55    3.67
  -1  -5   1   16.42    3.19
   1   5  -1   10.03    3.29
   1   5  -1   12.89    3.75
   2  -5  -1 1101.63   79.99
  -2   5   1 1073.60   79.99
  -2  -5   1 1050.93  128.07
   2   5  -1  882.55   80.13
   2   5  -1 1058.03  128.28
   3  -5  -1   17.41    3.75
  -3   5   1   14.08    4.03
  -3  -5   1   12.34    4.20
   3   5  -1   15.68    4.18
   4  -5  -1    8.00    3.14
  -4   5   1   10.85    3.19
  -4  -5   1    9.17    3.47
   4   5  -1    4.91    3.38
   5  -5  -1  160.06   14.69
  -5   5   1  146.64   14.63
  -5  -5   1  150.73   20.94
   5   5  -1  129.18   21.15
   6  -5  -1   18.56    4.26
  -6   5   1   17.70    4.21
  -6  -5   1   21.66    4.90
   7  -5  -1    8.60    3.06
  -7   5   1    7.41    3.10
  -7  -5   1    6.97    3.12
   8  -5  -1   31.18    5.50
  -8   5   1   32.80    5.53
  -8  -5   1   31.82    6.43
   9  -5  -1   94.71   10.25
  -9   5   1   81.34   10.39
  -9  -5   1   95.52   13.61
   9   5  -1   83.90   10.33
  10  -5  -1  325.00   28.44
 -10   5   1  311.15   28.79
 -10  -5   1  357.13   42.96
  11  -5  -1   51.63    6.98
 -11   5   1   42.83    7.18
 -11  -5   1   45.97    8.49
  12  -5  -1   -0.61    2.14
 -12   5   1    0.48    2.28
 -12  -5   1    0.64    2.66
  12   5  -1    0.19    1.69
  13  -5  -1    4.43    2.58
 -13   5   1    2.24    2.76
 -13  -5   1   -1.59    2.61
  13   5  -1    2.70    2.42
  13   5  -1    6.48    2.17
  14  -5  -1   43.31    6.29
 -14   5   1   36.80    6.69
 -14  -5   1   40.21    7.42
  14   5  -1   28.48    6.44
  15  -5  -1    4.12    3.11
 -15  -5   1    8.34    2.59
  15   5  -1    1.23    2.72
  15   5  -1   -0.90    2.35
  16  -5  -1   -2.03    3.39
 -16  -5   1    2.45    2.22
  16   5  -1    3.37    2.21
  17  -5  -1    2.36    3.07
 -17  -5   1    5.87    3.04
  17   5  -1    0.13    3.04
  18  -5  -1   -1.41    3.11
 -18  -5   1   -3.56    2.92
  18   5  -1    8.19    3.33
  18   5  -1   -0.98    2.90
   1  -6  -1   14.37    3.26
  -1   6   1   10.48    3.33
  -1  -6   1    7.80    2.96
   1   6  -1    8.89    3.38
   2  -6  -1   81.46    9.16
  -2   6   1   70.51    9.15
  -2  -6   1   78.71    9.00
   2   6  -1   74.56    9.30
   2   6  -1   75.16   12.03
   3  -6  -1   93.72    9.49
  -3   6   1   74.63    9.64
  -3  -6   1   81.72    9.61
  -3  -6   1   89.58   12.76
   3   6  -1   67.09    9.62
   3   6  -1   88.66   12.74
   4  -6  -1  102.05   12.36
  -4  -6   1  141.79   17.49
   4   6  -1  125.18   17.41
   5  -6  -1   -1.77    1.63
  -5   6   1    2.06    1.96
  -5  -6   1    1.81    1.70
   5   6  -1   -1.13    2.00
   6  -6  -1  393.33   31.00
  -6   6   1  345.73   31.07
  -6  -6   1  345.54   47.60
   6   6  -1  381.65   47.78
   7  -6  -1   69.92    8.34
  -7   6   1   61.81    8.47
  -7  -6   1   65.07   10.76
   8  -6  -1   26.90    4.91
  -8   6   1   23.81    4.93
  -8  -6   1   24.22    5.56
   9  -6  -1  208.89   20.78
  -9   6   1  220.21   21.06
  -9  -6   1  260.36   30.53
  10  -6  -1   32.59    5.61
 -10   6   1   30.15    5.95
 -10  -6   1   32.94    6.83
  11  -6  -1    8.96    3.16
 -11   6   1    2.78    3.35
 -11  -6   1   11.12    4.19
  12  -6  -1    6.57    2.98
 -12   6   1    2.09    3.50
 -12  -6   1    8.82    3.36
  13  -6  -1  128.09   12.28
 -13   6   1  127.43   12.69
 -13  -6   1  155.35   16.56
  13   6  -1   84.68   12.38
  13   6  -1   61.15   12.17
  14  -6  -1    2.19    2.90
 -14   6   1    6.16    3.62
 -14  -6   1    9.16    3.50
  14   6  -1    1.30    2.25
  15  -6  -1    8.92    3.99
 -15  -6   1   13.65    4.77
  16  -6  -1   16.76    4.80
 -16  -6   1   20.43    5.20
  17  -6  -1   12.34    4.67
 -17  -6   1   21.24    4.98
  18  -6  -1    1.64    4.21
 -18  -6   1    3.24    3.20
   1  -7  -1    9.79    3.32
  -1   7   1   12.03    3.44
  -1  -7   1   13.82    3.13
   1   7  -1    7.65    3.18
   1   7  -1   10.92    3.48
   2  -7  -1   17.59    3.63
  -2   7   1   12.55    3.87
  -2  -7   1   14.75    3.43
   2   7  -1   12.26    3.55
   2   7  -1   14.53    4.01
   3  -7  -1  126.98   12.20
  -3   7   1  108.21   12.48
  -3  -7   1  112.81   12.38
  -3  -7   1  118.30   17.05
   3   7  -1  118.10   17.05
   4  -7  -1  136.70   11.56
  -4   7   1   95.47   11.82
  -4  -7   1   98.14   16.13
   4   7  -1   95.54   16.06
   5  -7  -1   90.41    9.77
  -5   7   1   75.96    9.80
  -5  -7   1   88.23   13.35
   5   7  -1   89.36   13.39
   6  -7  -1  104.01   10.68
  -6   7   1   89.84   10.75
  -6  -7   1   92.23   14.61
   6   7  -1   94.77   14.66
   7  -7  -1   27.39    4.82
  -7   7   1   25.18    5.04
  -7  -7   1   21.63    5.70
   7   7  -1   28.00    5.80
   8  -7  -1   73.89    8.94
  -8   7   1   69.19    9.23
  -8  -7   1   75.74   11.87
   9  -7  -1  240.75   21.63
  -9   7   1  249.41   21.93
  -9  -7   1  220.54   31.91
  10  -7  -1   39.32    6.31
 -10   7   1   37.79    6.68
 -10  -7   1   42.26    7.74
  11  -7  -1    8.98    3.27
 -11   7   1    4.15    3.51
 -11  -7   1   11.94    4.40
  12  -7  -1   10.21    3.68
 -12   7   1    9.38    3.91
 -12  -7   1   16.32    4.53
  13  -7  -1   71.43    8.91
 -13   7   1   60.34    9.16
 -13  -7   1   73.51   11.39
  14  -7  -1    0.43    2.84
 -14   7   1    5.12    2.95
 -14  -7   1    4.65    3.42
  15  -7  -1   16.05    4.45
 -15   7   1   13.43    4.62
 -15  -7   1   15.12    4.62
  16  -7  -1    0.28    3.28
 -16  -7   1   -0.96    2.65
  17  -7  -1    3.22    3.15
 -17  -7   1   -0.23    2.59
   1  -8  -1  703.60   52.90
  -1   8   1  657.12   52.86
  -1  -8   1  679.30   52.75
   1   8  -1  643.68   53.23
   1   8  -1  625.24   83.11
   2  -8  -1   64.86    7.69
  -2   8   1   57.04    7.80
  -2  -8   1   59.35    7.59
   2   8  -1   54.22    7.89
   2   8  -1   55.25    9.85
   3  -8  -1  793.61   58.20
  -3   8   1  693.85   58.42
  -3  -8   1  705.95   58.60
   3   8  -1  754.61   92.44
   4  -8  -1  432.94   34.95
  -4   8   1  383.13   35.17
  -4  -8   1  460.48   54.15
   4   8  -1  424.26   54.12
   5  -8  -1  281.42   22.98
  -5   8   1  223.44   23.12
  -5  -8   1  274.33   34.63
   5   8  -1  270.61   34.70
   6  -8  -1   29.91    5.19
  -6   8   1   27.42    5.32
  -6  -8   1   29.45    6.21
   6   8  -1   30.29    6.30
   7  -8  -1  112.09   12.05
  -7   8   1  115.42   12.34
  -7  -8   1  122.27   16.80
   7   8  -1  102.52   16.79
   8  -8  -1  198.60   18.82
  -8   8   1  198.98   19.14
  -8  -8   1  208.53   27.51
   9  -8  -1    5.13    2.52
  -9   8   1    4.07    2.95
  -9  -8   1   -2.02    2.70
  10  -8  -1   28.60    5.57
 -10   8   1   31.91    5.71
 -10  -8   1   34.71    6.62
  11  -8  -1   43.25    6.73
 -11   8   1   40.17    7.10
 -11  -8   1   49.93    8.23
  12  -8  -1   15.05    4.19
 -12   8   1   13.24    4.36
 -12  -8   1   18.73    4.52
  13  -8  -1   14.75    4.70
 -13   8   1   20.46    4.59
 -13  -8   1   16.93    4.98
  14  -8  -1   12.15    4.13
 -14   8   1   18.42    4.38
 -14  -8   1   12.65    4.57
  15  -8  -1    8.53    3.42
 -15   8   1    9.93    3.72
 -15  -8   1    4.45    3.33
  16  -8  -1    9.42    3.85
 -16  -8   1    7.56    3.70
  17  -8  -1    0.60    3.18
 -17  -8   1    2.64    2.62
   1  -9  -1  450.34   34.99
  -1   9   1  429.72   35.14
  -1  -9   1  408.28   34.92
   1   9  -1  386.11   35.37
   1   9  -1  421.67   53.59
   2  -9  -1   -1.32    1.90
  -2   9   1    1.33    2.23
  -2  -9   1    1.92    1.74
   2   9  -1    1.01    1.62
   2   9  -1    4.06    1.72
   3  -9  -1  471.03   36.85
  -3   9   1  433.26   37.08
  -3  -9   1  441.03   37.07
   3   9  -1  405.33   37.33
   3   9  -1  479.24   57.03
   4  -9  -1   56.34    6.51
  -4   9   1   47.07    6.58
  -4  -9   1   33.87    6.33
   4   9  -1   31.89    6.53
   4   9  -1   54.01    8.04
   5  -9  -1  801.61   60.64
  -5   9   1  681.65   60.89
  -5  -9   1  799.65   96.46
   5   9  -1  822.90   96.54
   6  -9  -1   27.10    4.89
  -6   9   1   29.59    5.12
  -6  -9   1   22.49    5.70
   6   9  -1   23.42    5.89
   7  -9  -1   49.29    7.34
  -7   9   1   52.83    7.73
  -7  -9   1   54.55    9.43
   7   9  -1   62.40    9.49
   8  -9  -1   69.39    8.36
  -8   9   1   62.46    8.72
  -8  -9   1   62.08   10.89
   8   9  -1   66.06   10.99
   9  -9  -1  319.38   26.90
  -9   9   1  302.42   27.35
  -9  -9   1  303.97   40.70
  10  -9  -1  156.25   15.32
 -10   9   1  154.14   15.86
 -10  -9   1  149.09   21.72
  11  -9  -1   25.52    4.88
 -11   9   1   22.20    5.20
 -11  -9   1   20.74    5.54
  12  -9  -1   11.14    4.11
 -12   9   1   16.10    4.28
 -12  -9   1   17.00    4.37
  13  -9  -1    4.75    3.87
 -13   9   1    8.64    3.63
 -13  -9   1   12.94    3.53
  14  -9  -1   15.67    4.39
 -14   9   1    9.56    4.24
 -14  -9   1   13.92    4.18
  15  -9  -1   21.63    4.97
 -15   9   1   24.05    5.39
 -15  -9   1   19.84    5.33
  16  -9  -1    7.49    3.67
 -16  -9   1    3.51    3.06
  17  -9  -1    9.06    4.10
 -17  -9   1    9.40    3.55
   1 -10  -1    2.41    2.12
  -1  10   1    3.65    2.31
   1  10  -1    0.99    2.12
   1  10  -1    2.36    2.00
   2 -10  -1   35.53    5.66
  -2  10   1   36.37    5.84
  -2 -10   1   33.44    5.63
   2  10  -1   30.32    5.82
   2  10  -1   36.47    6.81
   3 -10  -1   14.13    3.26
  -3  10   1    9.92    3.42
  -3 -10   1    8.77    3.04
   3  10  -1   10.00    3.17
   3  10  -1   10.02    3.50
   4 -10  -1 1374.08   87.55
  -4  10   1  930.89   87.65
  -4 -10   1 1056.08   87.68
   4  10  -1  902.75   88.08
   4  10  -1 1443.15  140.67
   5 -10  -1   15.38    3.53
  -5  10   1    8.47    3.62
  -5 -10   1   11.16    3.76
   5  10  -1   12.85    3.77
   6 -10  -1  209.64   19.11
  -6  10   1  204.79   19.60
  -6 -10   1  223.41   28.04
   6  10  -1  189.84   28.26
   7 -10  -1   34.73    5.12
  -7  10   1   26.10    5.50
  -7 -10   1   19.68    5.90
   7  10  -1   25.07    6.07
   8 -10  -1   92.67    9.95
  -8  10   1   82.96   10.38
  -8 -10   1   85.43   13.30
   8  10  -1   75.89   13.38
   9 -10  -1  220.42   17.72
  -9  10   1  162.96   18.22
  -9 -10   1  162.40   25.71
  10 -10  -1   10.69    3.56
 -10 -10   1    8.16    3.59
  11 -10  -1    7.44    3.77
 -11  10   1   13.99    4.04
 -11 -10   1   14.70    4.18
  12 -10  -1    5.35    2.95
 -12  10   1    4.47    3.07
 -12 -10   1    1.60    2.75
  13 -10  -1   17.12    4.15
 -13  10   1   10.27    4.30
 -13 -10   1   15.17    4.38
  14 -10  -1   11.47    4.06
 -14  10   1    7.69    3.88
 -14 -10   1   10.58    3.74
  15 -10  -1    3.38    4.02
 -15  10   1    4.84    3.52
 -15 -10   1    5.28    2.86
  16 -10  -1    6.98    4.08
 -16 -10   1   12.17    3.60
   1 -11  -1   -1.71    2.16
  -1  11   1    4.09    2.77
  -1 -11   1    3.69    1.90
   1  11  -1    2.22    2.22
   1  11  -1    4.21    2.31
   2 -11  -1   -5.07    1.96
  -2  11   1    3.16    2.25
  -2 -11   1    3.84    1.61
   2  11  -1    2.60    1.56
   2  11  -1    1.36    1.92
   3 -11  -1   49.19    6.69
  -3  11   1   49.83    6.76
  -3 -11   1   46.01    6.74
   3  11  -1   36.72    6.89
   3  11  -1   45.63    8.29
   4 -11  -1   31.35    4.76
  -4  11   1   25.32    4.93
  -4 -11   1   18.87    4.56
   4  11  -1   19.02    4.81
   4  11  -1   29.06    5.55
   5 -11  -1   14.29    3.86
  -5  11   1   19.76    4.24
   5  11  -1    7.43    4.22
   6 -11  -1   59.42    7.16
  -6  11   1   48.60    7.57
  -6 -11   1   46.57    9.15
   6  11  -1   45.08    9.05
   7 -11  -1   27.76    5.00
  -7  11   1   25.28    5.41
  -7 -11   1   22.11    5.88
   7  11  -1   26.40    5.84
   8 -11  -1    0.52    2.56
  -8  11   1    5.98    2.94
  -8 -11   1    1.94    2.32
   8  11  -1   -2.21    2.31
   9 -11  -1   -0.20    2.69
  -9  11   1    5.81    3.07
  -9 -11   1    1.49    2.49
   9  11  -1    2.60    2.44
  10 -11  -1   54.86    7.00
 -10  11   1   42.11    7.55
 -10 -11   1   40.95    8.53
  11 -11  -1   10.45    3.52
 -11  11   1    6.95    3.78
 -11 -11   1    9.66    3.46
  12 -11  -1   18.19    4.39
 -12  11   1   13.01    4.66
 -12 -11   1   20.35    4.65
  13 -11  -1   25.99    5.13
 -13  11   1   17.22    5.36
 -13 -11   1   29.55    5.77
  14 -11  -1    6.64    3.44
 -14  11   1    7.15    3.61
 -14 -11   1    9.71    3.83
  15 -11  -1  177.97   16.55
 -15  11   1  120.86   16.97
 -15 -11   1  175.11   22.68
  16 -11  -1   -0.18    3.43
 -16 -11   1    4.73    2.94
   1 -12  -1   90.68   10.70
  -1  12   1   96.58   10.86
  -1 -12   1   93.42   10.68
   1  12  -1   87.48   11.16
   1  12  -1  103.48   14.09
   2 -12  -1    2.90    2.46
  -2  12   1    8.87    2.56
  -2 -12   1    1.50    2.25
   2  12  -1    1.23    2.24
   3 -12  -1    6.23    2.94
  -3  12   1    6.89    3.12
  -3 -12   1    7.72    2.73
   3  12  -1    6.59    3.01
   3  12  -1   12.71    3.08
   4 -12  -1   39.57    5.82
  -4  12   1   30.74    6.03
  -4 -12   1   31.95    5.54
   4  12  -1   25.36    5.72
   4  12  -1   37.15    6.74
   5 -12  -1   11.42    3.58
  -5  12   1   10.23    3.82
   5  12  -1    9.37    3.03
   5  12  -1    8.29    3.49
   6 -12  -1  287.14   23.39
  -6  12   1  265.12   23.93
   6  12  -1  224.34   34.83
   7 -12  -1   70.54    8.68
  -7  12   1   66.58    9.18
   7  12  -1   68.34   11.31
   8 -12  -1   23.94    4.79
  -8  12   1   19.51    5.25
  -8 -12   1   25.84    5.59
   8  12  -1   21.08    5.45
   9 -12  -1   21.19    4.54
  -9  12   1   17.36    5.02
  -9 -12   1   19.12    4.85
   9  12  -1   20.02    5.21
  10 -12  -1    2.70    2.72
 -10  12   1    3.32    3.16
 -10 -12   1    0.73    2.38
  11 -12  -1   61.39    7.99
 -11  12   1   47.29    8.48
 -11 -12   1   63.71    9.78
  12 -12  -1   55.68    7.50
 -12  12   1   49.77    7.89
 -12 -12   1   46.21    9.00
  13 -12  -1    0.69    2.62
 -13  12   1    2.07    2.06
 -13 -12   1    1.96    2.31
  14 -12  -1   50.75    7.27
 -14  12   1   21.93    7.16
 -14 -12   1   48.24    7.99
  15 -12  -1   90.28    9.39
 -15  12   1   38.18    9.61
 -15 -12   1   65.29   11.18
  16 -12  -1    9.94    4.44
 -16 -12   1   16.65    4.43
   1 -13  -1    0.90    2.02
  -1  13   1    0.06    2.03
  -1 -13   1    0.64    1.88
   1  13  -1   -1.63    1.95
   1  13  -1    4.06    1.76
   2 -13  -1  206.12   18.27
  -2  13   1  188.90   18.45
  -2 -13   1  185.60   18.37
   2  13  -1  188.70   18.91
   2  13  -1  191.21   26.31
   3 -13  -1    1.75    1.97
  -3  13   1   -1.00    2.88
  -3 -13   1    2.14    1.86
   3  13  -1    2.83    1.95
   4 -13  -1   13.72    3.93
  -4  13   1   13.94    4.18
  -4 -13   1   11.56    3.53
   4  13  -1   10.34    3.63
   4  13  -1   13.97    3.80
   5 -13  -1   86.56    8.88
  -5  13   1   69.60    9.19
  -5 -13   1   49.23    8.63
   5  13  -1   54.71    8.99
   5  13  -1   83.02   11.11
   6 -13  -1   12.36    3.53
  -6  13   1    5.78    3.77
   6  13  -1    5.93    3.16
   7 -13  -1    3.66    2.93
  -7  13   1    6.12    3.23
   7  13  -1    0.46    2.56
   8 -13  -1  186.97   17.28
  -8  13   1  182.53   17.87
   8  13  -1  162.96   24.82
   9 -13  -1   92.76   10.18
  -9  13   1   83.90   10.80
  -9 -13   1   95.16   13.40
   9  13  -1   67.14   13.38
  10 -13  -1    8.46    3.04
 -10  13   1    2.74    3.41
 -10 -13   1    2.02    2.80
  11 -13  -1  140.90   13.41
 -11  13   1  112.55   14.00
 -11 -13   1  118.95   18.09
  12 -13  -1   30.68    5.43
 -12  13   1   17.71    5.68
 -12 -13   1   30.52    5.93
  13 -13  -1   36.27    6.12
 -13  13   1   14.65    5.86
 -13 -13   1   30.11    6.09
  14 -13  -1   -0.65    3.04
 -14  13   1    0.45    2.55
 -14 -13   1   -3.83    2.17
  15 -13  -1    6.20    3.65
 -15  13   1    1.27    3.75
 -15 -13   1   10.60    3.31
   1 -14  -1  342.30   30.02
  -1  14   1  325.60   30.20
  -1 -14   1  361.70   30.08
   1  14  -1  353.12   30.73
   1  14  -1  363.25   45.21
   2 -14  -1    5.89    2.61
  -2  14   1    3.82    3.21
  -2 -14   1    0.33    2.68
   2  14  -1    5.32    2.83
   2  14  -1    4.73    2.41
   3 -14  -1  593.42   48.18
  -3  14   1  668.02   48.66
  -3 -14   1  543.36   48.45
   3  14  -1  530.59   48.89
   3  14  -1  650.99   75.35
   4 -14  -1  655.24   50.77
  -4  14   1  649.74   51.30
  -4 -14   1  588.23   50.90
   4  14  -1  630.49   79.44
   5 -14  -1  199.62   16.81
  -5  14   1  178.78   17.26
  -5 -14   1  107.43   16.71
   5  14  -1  201.12   23.59
   6 -14  -1   73.81    9.37
  -6  14   1   71.30    9.78
   6  14  -1   78.27   11.75
   7 -14  -1    8.62    3.23
  -7  14   1    1.50    3.48
   7  14  -1    3.34    3.08
   8 -14  -1  324.83   28.96
  -8  14   1  350.80   29.63
   8  14  -1  328.61   43.72
   9 -14  -1    4.53    3.23
  -9  14   1    7.07    3.64
   9  14  -1    5.11    3.21
  10 -14  -1  250.95   21.46
 -10  14   1  207.48   22.16
  10  14  -1  230.57   31.33
  11 -14  -1   60.55    7.98
 -11  14   1   41.79    8.35
 -11 -14   1   62.84    9.66
  12 -14  -1   13.19    4.29
 -12  14   1    8.36    4.10
 -12 -14   1    8.51    4.32
  13 -14  -1   34.88    6.69
 -13  14   1   25.32    6.90
 -13 -14   1   52.80    7.44
  14 -14  -1   -0.77    2.95
 -14  14   1    3.88    3.04
 -14 -14   1    2.37    2.58
   1 -15  -1  723.47   55.39
  -1  15   1  711.91   55.62
  -1 -15   1  639.69   55.40
   1  15  -1  651.23   56.07
   1  15  -1  731.75   86.86
   2 -15  -1    9.53    3.69
  -2  15   1   13.05    4.20
  -2 -15   1   15.20    3.82
   2  15  -1   10.11    3.81
   2  15  -1   15.50    4.00
   3 -15  -1  422.00   35.97
  -3  15   1  455.58   36.62
  -3 -15   1  428.07   36.26
   3  15  -1  373.23   36.65
   3  15  -1  476.44   55.20
   4 -15  -1    1.37    2.68
  -4  15   1    1.90    3.11
  -4 -15   1    8.33    2.42
   4  15  -1    1.65    2.55
   4  15  -1   -0.33    2.18
   5 -15  -1   32.26    6.25
  -5  15   1   33.95    6.34
   5  15  -1   34.50    6.70
   6 -15  -1   86.16    9.95
  -6  15   1   83.77   10.40
   6  15  -1   71.77   12.53
   7 -15  -1  870.24   65.83
  -7  15   1  795.69   66.46
   7  15  -1  826.69  104.20
   8 -15  -1  131.51   13.27
  -8  15   1  109.76   13.84
   8  15  -1  125.07   17.96
   9 -15  -1   14.53    4.14
  -9  15   1   13.41    4.55
   9  15  -1   10.46    4.01
  10 -15  -1   20.62    5.16
 -10  15   1   19.66    5.42
  10  15  -1   29.61    5.62
  11 -15  -1   45.25    6.64
 -11  15   1   28.12    6.92
  12 -15  -1  106.80   10.59
 -12  15   1   56.90   10.88
  13 -15  -1    1.86    2.88
 -13  15   1   -0.27    2.90
  14 -15  -1    1.57    3.01
 -14  15   1    0.02    3.02
 -14 -15   1    3.03    2.72
   1 -16  -1    9.61    3.46
  -1  16   1   11.58    4.68
  -1  16   1   13.64    3.53
  -1 -16   1   10.93    3.44
   1  16  -1    3.56    3.94
   1  16  -1   11.39    3.39
   2 -16  -1    6.66    2.60
  -2  16   1    2.61    3.06
  -2 -16   1    0.44    2.66
   2  16  -1   -0.32    2.89
   2  16  -1    6.71    2.35
   3 -16  -1    1.89    2.98
  -3  16   1    6.82    3.19
  -3 -16   1    5.56    2.68
   3  16  -1    0.89    2.77
   3  16  -1    2.62    2.66
   4 -16  -1   72.77    8.89
  -4  16   1   68.96    9.51
  -4 -16   1   51.35    8.95
   4  16  -1   87.53   11.31
   5 -16  -1   36.41    6.13
  -5  16   1   46.22    6.69
  -5 -16   1   19.93    6.00
   5  16  -1   43.79    7.04
   6 -16  -1    1.28    3.30
  -6  16   1   13.30    4.15
   6  16  -1    4.33    2.69
   7 -16  -1   16.65    4.20
  -7  16   1   12.73    4.57
   7  16  -1   11.23    4.07
   8 -16  -1    2.52    3.10
  -8  16   1    4.84    3.52
   8  16  -1    5.61    2.98
   9 -16  -1   20.90    4.77
  -9  16   1   10.86    5.12
   9  16  -1   23.78    4.87
  10 -16  -1    6.56    3.47
 -10  16   1    3.23    3.68
  10  16  -1    7.67    3.46
  11 -16  -1   27.96    4.97
 -11  16   1    8.02    5.13
  12 -16  -1    1.70    3.09
 -12  16   1    3.43    3.15
  13 -16  -1    2.51    2.90
 -13  16   1   -1.01    2.88
   1 -17  -1   11.28    4.41
  -1  17   1   12.72    4.98
  -1  17   1   14.71    3.69
  -1 -17   1    7.28    4.44
   1  17  -1   14.65    4.11
   1  17  -1   11.32    3.69
   2 -17  -1   67.48    8.29
  -2  17   1   58.52    9.11
  -2 -17   1   57.74    8.24
   2  17  -1   45.85    8.62
   2  17  -1   61.89    9.92
   3 -17  -1   25.41    4.78
  -3  17   1   24.77    5.68
  -3 -17   1   18.08    4.93
   3  17  -1   15.35    5.17
   3  17  -1   25.12    5.13
   4 -17  -1    3.92    2.83
  -4  17   1    7.59    3.49
   4  17  -1    6.42    3.03
   4  17  -1    3.10    2.82
   5 -17  -1   35.74    5.83
  -5  17   1   39.25    6.50
  -5 -17   1   18.97    5.80
   5  17  -1   40.02    6.69
   6 -17  -1   29.31    5.50
  -6  17   1   24.69    6.19
   6  17  -1   33.63    6.03
   7 -17  -1   16.02    4.41
  -7  17   1   18.39    4.93
   7  17  -1   13.94    4.56
   8 -17  -1   -0.04    3.32
  -8  17   1    4.07    3.30
   8  17  -1    2.23    2.19
   9 -17  -1   -2.65    2.92
  -9  17   1    3.51    3.15
   9  17  -1    4.85    2.95
  10 -17  -1    7.74    3.67
 -10  17   1    4.84    3.94
  10  17  -1   10.38    4.09
  11 -17  -1    4.94    3.34
 -11  17   1    4.10    3.47
  12 -17  -1    7.48    3.53
 -12  17   1    3.59    3.62
   1 -18  -1    2.45    3.19
  -1  18   1    4.02    5.02
  -1  18   1    1.91    2.50
  -1 -18   1    1.54    2.91
   1  18  -1    4.66    3.34
   1  18  -1    5.59    2.21
   2 -18  -1    2.20    2.92
  -2  18   1   -1.90    4.20
  -2  18   1    1.83    2.15
  -2 -18   1    5.24    3.24
   2  18  -1   -1.21    3.55
   2  18  -1    3.92    2.04
   3 -18  -1   12.82    3.53
  -3  18   1    2.87    4.61
  -3 -18   1    3.36    3.29
   3  18  -1    8.01    3.55
   3  18  -1    3.83    2.84
   4 -18  -1   19.72    4.85
  -4  18   1   12.53    4.88
  -4 -18   1    9.40    4.33
   4  18  -1   25.88    4.80
   5 -18  -1    1.51    2.62
  -5  18   1    5.32    3.37
   5  18  -1    3.42    2.65
   6 -18  -1    8.56    3.41
  -6  18   1   12.62    4.18
   6  18  -1    7.84    3.25
   7 -18  -1    0.98    2.19
  -7  18   1    0.25    3.06
   7  18  -1   -0.22    1.82
   8 -18  -1   17.78    4.79
  -8  18   1   14.86    5.32
   8  18  -1   24.57    5.19
   9 -18  -1    3.12    2.90
  -9  18   1    0.92    3.18
   9  18  -1    0.94    2.92
  10 -18  -1    2.43    3.72
 -10  18   1    4.93    4.03
  10  18  -1   19.37    3.79
  11 -18  -1   -1.79    2.43
 -11  18   1   -1.42    2.54
   1 -19  -1    9.60    4.62
  -1  19   1   17.52    4.04
  -1 -19   1   12.63    4.69
   1  19  -1   19.80    4.31
   2 -19  -1    3.30    2.82
  -2  19   1   -1.49    3.53
  -2  19   1    1.69    1.88
  -2 -19   1    1.26    2.84
   2  19  -1   -3.07    3.76
   2  19  -1    3.66    1.88
   3 -19  -1   -2.25    2.69
  -3  19   1    2.47    2.78
  -3 -19   1   -2.67    2.44
   3  19  -1    1.46    1.47
   4 -19  -1   -2.39    2.82
  -4  19   1    1.07    3.62
  -4 -19   1    1.30    2.29
   4  19  -1    2.16    2.27
   5 -19  -1    7.04    3.62
  -5  19   1   -3.77    3.65
   5  19  -1    9.02    2.67
   6 -19  -1    2.34    2.40
  -6  19   1    2.29    3.22
   6  19  -1    0.49    2.33
   7 -19  -1    9.48    3.95
  -7  19   1    7.92    4.73
   7  19  -1   15.00    3.94
   8 -19  -1    7.64    3.05
  -8  19   1    2.76    3.46
   8  19  -1   -1.75    2.99
   9 -19  -1   -0.14    2.47
  -9  19   1   -2.07    2.75
   9  19  -1   -1.18    2.50
  10 -19  -1    3.26    2.82
 -10  19   1   -2.80    3.04
  10  19  -1    2.45    2.62
   1 -20  -1    6.76    4.00
  -1  20   1   12.40    3.89
  -1  20   1    5.40    3.36
  -1 -20   1    2.44    3.71
   1  20  -1    8.10    4.90
   1  20  -1   11.78    3.12
   2 -20  -1    9.05    4.90
  -2  20   1   25.60    5.13
  -2  20   1   12.76    4.09
  -2 -20   1    9.34    4.84
   2  20  -1   11.55    3.93
   3 -20  -1   24.10    5.03
  -3  20   1   12.91    5.43
  -3  20   1   32.62    5.32
  -3 -20   1   11.33    5.21
   3  20  -1   21.67    5.08
   4 -20  -1    5.17    4.09
  -4  20   1    1.88    3.90
  -4 -20   1    5.47    3.52
   4  20  -1   12.99    3.09
   5 -20  -1    3.01    2.95
  -5  20   1   -0.87    3.29
  -5 -20   1   -0.32    2.43
   5  20  -1    2.90    2.66
   6 -20  -1    8.95    4.38
  -6  20   1    2.08    5.32
   6  20  -1   16.48    3.58
   7 -20  -1   -0.47    3.25
  -7  20   1   -1.89    3.25
   7  20  -1   -0.43    2.15
   8 -20  -1    0.41    2.80
  -8  20   1    2.58    3.44
   8  20  -1    1.02    3.19
   9  20  -1    2.80    2.99
   1 -21  -1   13.95    4.84
  -1  21   1    5.60    4.93
  -1  21   1   21.29    4.46
  -1 -21   1   10.04    5.26
   1  21  -1   25.30    4.36
   2 -21  -1   17.88    5.50
  -2  21   1   11.62    5.19
  -2  21   1   22.40    4.99
  -2 -21   1   11.64    4.80
   2  21  -1   23.10    4.60
   3 -21  -1   24.60    6.33
  -3  21   1   29.62    7.24
  -3  21   1   60.72    6.91
  -3 -21   1   12.93    6.44
   3  21  -1   41.24    6.84
   4 -21  -1   -1.75    4.17
  -4  21   1   -4.80    3.50
  -4  21   1    0.71    2.18
  -4 -21   1    1.13    2.65
   4  21  -1    0.23    1.85
   5 -21  -1   58.66    7.90
  -5  21   1   33.12    7.94
  -5 -21   1    9.82    6.84
   5  21  -1   65.07    7.84
   6 -21  -1    9.96    4.31
  -6  21   1    1.08    4.40
   6  21  -1   10.62    3.30
   7 -21  -1    1.22    3.90
  -7  21   1    0.01    3.93
   7  21  -1   10.92    2.99
   1 -22  -1    0.96    4.08
  -1  22   1    2.38    4.20
  -1  22   1    6.09    2.37
  -1 -22   1    4.92    4.18
   1  22  -1   -0.70    2.64
   2 -22  -1    3.58    4.24
  -2  22   1    5.69    3.70
  -2  22   1   -0.53    3.09
  -2 -22   1    5.50    3.84
   2  22  -1    1.06    2.55
   3 -22  -1    8.17    4.14
  -3  22   1    7.22    5.09
  -3  22   1    8.80    3.39
  -3 -22   1    4.09    4.12
   3  22  -1   10.55    3.52
   4 -22  -1    5.39    4.75
  -4  22   1   -0.38    4.25
  -4  22   1   15.36    3.27
  -4 -22   1   -0.62    4.19
   4  22  -1   10.42    2.99
   3   0   0  132.97   12.92
  -3   0   0  117.93   12.86
   5   0   0   37.05    5.28
  -5   0   0   25.32    5.25
   6   0   0 3194.49  232.16
  -6   0   0 3015.50  232.42
   7   0   0    4.92    2.48
   8   0   0    6.47    2.50
   9   0   0  523.10   42.47
  10   0   0  561.97   45.53
  11   0   0  481.54   39.74
  12   0   0  331.92   28.72
  13   0   0   -2.01    3.51
 -13   0   0    0.01    2.11
  14   0   0    3.55    3.04
  14   0   0   -2.63    2.49
 -14   0   0   -0.25    2.85
  15   0   0  327.01   28.65
 -15   0   0  321.68   42.73
  16   0   0  174.78   18.41
 -16   0   0  198.28   25.72
  17   0   0   -2.37    2.76
  17   0   0   -6.61    2.44
 -17   0   0    0.78    2.26
  18   0   0    8.11    3.87
  18   0   0    5.61    4.14
 -18   0   0   13.46    4.08
   2  -1   0  590.40   48.06
  -2   1   0  546.67   48.14
  -2  -1   0  724.45   76.15
   2   1   0  596.85   48.55
   3  -1   0  171.23   15.92
  -3   1   0  165.42   16.06
   3   1   0  160.71   16.14
   5  -1   0  514.89   40.34
  -5   1   0  442.22   40.48
   5   1   0  528.68   40.65
   6  -1   0   97.98   10.39
  -6   1   0   82.96   10.48
   6   1   0  102.08   10.56
   7  -1   0    0.37    1.76
  -7   1   0    2.08    1.80
   7   1   0    1.70    1.66
   8  -1   0  406.11   33.65
  -8   1   0  392.89   34.02
   8   1   0  409.51   33.65
   9  -1   0   11.86    3.73
   9   1   0   15.82    3.43
  10  -1   0  180.65   16.94
  10   1   0  170.49   16.86
  11  -1   0   57.44    7.88
 -11  -1   0   78.90   10.17
  11   1   0   55.72    7.75
  11   1   0   44.95    7.67
  12  -1   0   56.99    8.46
 -12  -1   0   73.38   11.04
  12   1   0   66.70    8.67
  12   1   0   68.62    8.65
  13  -1   0   62.22    7.94
 -13  -1   0   62.05    9.82
  13   1   0   47.72    7.76
  13   1   0   49.19    7.67
  14  -1   0   83.12    9.76
  14  -1   0   75.93    9.66
 -14  -1   0   74.49   12.42
  14   1   0   74.78    9.72
  14   1   0   75.60    9.72
  15  -1   0   -2.95    2.99
  15  -1   0   -0.27    3.05
 -15   1   0   -1.95    2.10
 -15  -1   0    3.29    2.65
  15   1   0    0.67    3.55
  15   1   0   -2.59    2.97
  16  -1   0    0.76    3.26
  16  -1   0    0.01    2.85
 -16   1   0    0.22    2.53
 -16  -1   0    1.04    2.49
  16   1   0    3.99    3.87
  16   1   0    2.94    3.40
  17  -1   0   -3.38    3.41
  17  -1   0    3.24    3.07
 -17   1   0    1.74    3.52
 -17  -1   0    3.09    3.07
  17   1   0    1.36    4.01
  17   1   0    6.68    3.12
  18  -1   0    6.79    4.14
  18  -1   0    3.95    3.70
 -18   1   0   10.19    4.02
 -18  -1   0   12.97    3.52
  18   1   0    0.08    4.66
  18   1   0    0.30    4.14
   2  -2   0    5.03    2.23
  -2   2   0    6.32    2.35
  -2  -2   0    2.81    2.02
  -2  -2   0    6.13    2.50
   2   2   0    4.32    2.05
   2   2   0    4.09    2.78
   3  -2   0  901.53   93.32
  -3   2   0 1200.77   93.66
  -3  -2   0 1557.63  151.16
   3   2   0 1202.88   94.47
   3   2   0 1560.24  151.28
   4  -2   0 1524.70  111.40
  -4   2   0 1489.18  111.74
  -4  -2   0 1517.36  180.80
   4   2   0 1416.95  111.90
   4   2   0 1374.43  112.08
   5  -2   0  195.04   20.82
  -5   2   0  215.41   21.26
  -5  -2   0  327.49   31.43
   5   2   0  233.96   21.36
   6  -2   0   22.79    4.06
  -6   2   0   16.41    4.10
  -6  -2   0   21.47    4.95
   6   2   0   19.97    4.10
   6   2   0   17.99    4.02
   7  -2   0   32.46    5.14
  -7   2   0   27.50    5.27
  -7  -2   0   26.69    6.34
   7   2   0   40.30    5.28
   7   2   0   26.62    5.16
   8  -2   0  245.77   20.90
  -8   2   0  215.43   21.09
  -8  -2   0  225.18   31.14
   8   2   0  243.30   20.97
   8   2   0  223.85   21.02
   9  -2   0   58.17    7.55
  -9   2   0   49.25    7.69
  -9  -2   0   67.85    9.74
   9   2   0   56.87    7.43
   9   2   0   52.72    7.51
  10  -2   0   97.20   10.18
 -10  -2   0   93.77   13.67
  10   2   0   87.66   10.09
  10   2   0   73.89   10.12
  11  -2   0   11.39    3.48
 -11  -2   0    9.41    3.94
  11   2   0   12.83    3.63
  11   2   0   11.13    3.48
  12  -2   0   59.00    8.26
 -12  -2   0   71.02   10.67
  12   2   0   67.40    8.44
  12   2   0   57.13    8.37
  13  -2   0   -1.48    2.28
 -13  -2   0   -0.20    2.40
  13   2   0    5.18    2.49
  13   2   0    0.17    2.21
  14  -2   0   89.44   10.25
 -14  -2   0   90.88   13.28
  14   2   0   79.73   10.35
  14   2   0   71.96   10.27
  15  -2   0   57.71    8.05
  15  -2   0   54.23    7.83
 -15  -2   0   52.00    9.55
  15   2   0   53.12    8.23
  15   2   0   49.15    8.15
 -16   2   0  167.09   20.12
 -16  -2   0  143.75   19.94
  16   2   0  142.86   14.98
  16   2   0  104.95   14.86
  17  -2   0   11.96    4.18
  17  -2   0    6.47    3.80
 -17   2   0   11.12    3.88
 -17  -2   0    7.00    3.90
  17   2   0   10.26    4.41
  17   2   0    3.90    4.17
  18  -2   0    1.90    4.30
  18  -2   0    7.33    3.81
 -18   2   0    5.15    3.66
 -18  -2   0    7.21    3.66
  18   2   0    8.48    4.74
  18   2   0   12.72    4.82
   0  -3   0    3.35    1.83
   0   3   0    0.49    1.74
   1  -3   0   14.15    3.35
  -1   3   0   10.77    3.25
  -1  -3   0   16.15    3.21
  -1  -3   0    9.90    3.73
   1   3   0   12.41    3.73
   2  -3   0  306.56   25.32
  -2   3   0  276.75   25.38
  -2  -3   0  253.80   25.97
  -2  -3   0  390.23   38.66
   2   3   0  252.36   38.55
   3  -3   0    4.32    2.18
  -3   3   0   -0.33    2.22
  -3  -3   0    0.53    1.38
  -3  -3   0    5.34    2.25
   3   3   0    1.34    1.42
   3   3   0    0.91    2.62
   4  -3   0  457.40   38.20
  -4   3   0  425.64   38.51
  -4  -3   0  555.79   59.82
   4   3   0  430.75   39.36
   4   3   0  510.28   60.17
   5  -3   0  341.92   28.80
  -5   3   0  339.14   29.17
  -5  -3   0  383.45   44.40
   5   3   0  343.92   29.17
   5   3   0  304.05   29.48
   6  -3   0  194.38   16.94
  -6   3   0  152.66   17.17
  -6  -3   0  223.78   25.01
   6   3   0  187.28   17.20
   6   3   0  151.88   17.52
   7  -3   0  117.77   10.96
  -7   3   0   81.67   11.06
  -7  -3   0   93.05   15.26
   7   3   0  111.22   11.14
   7   3   0   95.36   11.29
   8  -3   0  197.24   17.14
  -8   3   0  155.09   17.19
  -8  -3   0  221.27   25.00
   8   3   0  175.54   17.24
   8   3   0  164.83   17.38
   9  -3   0    9.10    3.06
  -9   3   0    6.84    3.16
  -9  -3   0   13.27    3.51
   9   3   0    7.40    2.68
   9   3   0    3.68    2.61
  10  -3   0   10.43    3.22
 -10   3   0   11.19    3.24
 -10  -3   0    9.75    3.65
  10   3   0   10.07    2.82
  10   3   0    4.38    2.83
  11  -3   0   56.62    7.83
 -11  -3   0   55.80   10.11
  11   3   0   60.23    7.96
  11   3   0   60.90    8.05
  12  -3   0  128.41   13.12
 -12  -3   0  123.86   18.19
  12   3   0  119.86   13.24
  12   3   0  122.97   13.39
  13  -3   0   26.24    4.96
 -13  -3   0   27.44    5.85
  13   3   0   23.71    5.04
  13   3   0   21.96    5.18
  14  -3   0   55.79    7.92
 -14  -3   0   51.59    8.86
  14   3   0   43.89    7.27
  14   3   0   42.36    7.38
  15  -3   0   17.79    5.00
 -15  -3   0   12.66    4.03
  15   3   0    4.93    4.09
  16  -3   0    3.48    4.12
  16  -3   0    0.76    2.91
 -16  -3   0   -0.18    2.45
  16   3   0    3.78    3.65
  17  -3   0   30.40    5.46
  17  -3   0   20.46    5.12
 -17  -3   0   27.03    5.73
  17   3   0   13.20    5.39
  17   3   0   13.36    5.36
  18  -3   0   -0.85    4.38
  18  -3   0   12.78    4.41
 -18   3   0   12.78    4.24
 -18  -3   0   14.67    3.63
  18   3   0    7.82    4.86
  18   3   0    1.84    4.32
   0  -4   0   78.69    8.57
   0   4   0   62.18    8.62
   1  -4   0  107.63   10.94
  -1   4   0   84.96   11.05
  -1  -4   0  118.46   11.18
   1   4   0   98.05   15.04
   2  -4   0   49.73    6.14
  -2   4   0   30.85    6.21
  -2  -4   0   40.79    6.11
  -2  -4   0   52.82    7.71
   2   4   0   36.71    6.29
   2   4   0   41.57    7.84
   3  -4   0    0.56    1.95
  -3   4   0   -1.29    1.93
  -3  -4   0    0.24    0.61
  -3  -4   0    0.08    1.64
   3   4   0   -0.80    0.97
   3   4   0    3.23    1.89
   4  -4   0  279.43   22.13
  -4   4   0  214.80   22.45
  -4  -4   0  283.29   33.37
   4   4   0  234.59   22.97
   4   4   0  235.19   33.63
   5  -4   0   -2.83    1.90
  -5   4   0    0.85    1.65
  -5  -4   0   -0.46    1.69
   5   4   0    1.04    0.68
   5   4   0    0.46    0.17
   5   4   0   -2.75    1.38
   6  -4   0  191.41   15.19
  -6   4   0  151.76   15.38
  -6  -4   0  142.82   21.71
   6   4   0  142.64   15.53
   6   4   0  135.87   15.84
   7  -4   0   42.50    5.84
  -7   4   0   30.46    5.85
  -7  -4   0   40.16    7.23
   7   4   0   34.13    5.76
   8  -4   0  472.64   35.70
  -8   4   0  399.16   35.84
  -8  -4   0  436.08   55.22
   8   4   0  491.85   35.92
   8   4   0  348.55   35.94
   9  -4   0  142.67   13.57
  -9   4   0  125.72   13.70
  -9  -4   0  174.43   19.10
   9   4   0  140.38   13.52
   9   4   0   87.26   13.64
  10  -4   0    0.84    2.95
 -10   4   0    4.51    2.70
 -10  -4   0    7.51    3.19
  10   4   0    5.92    2.33
  10   4   0    2.99    2.35
  11  -4   0    4.53    2.45
 -11   4   0    1.04    2.53
 -11  -4   0    1.06    2.91
  11   4   0   -1.52    2.18
  11   4   0    3.67    2.08
  12  -4   0  147.23   14.16
 -12  -4   0  133.78   19.74
  12   4   0  137.78   14.31
  12   4   0  130.41   14.29
  13  -4   0  115.43   12.27
 -13  -4   0  126.75   16.82
  13   4   0  109.70   12.37
  13   4   0  103.75   12.41
  14  -4   0   40.65    6.73
 -14  -4   0   32.78    7.28
  15  -4   0    1.85    3.37
 -15  -4   0    0.57    2.30
  15   4   0    0.72    2.64
  15   4   0    2.81    2.41
  16  -4   0   11.67    3.85
 -16  -4   0    4.27    2.85
  16   4   0    2.61    3.84
  16   4   0    2.06    3.21
  17  -4   0    8.71    3.87
  17  -4   0   14.22    3.50
 -17  -4   0    2.42    3.77
  17   4   0    1.53    4.14
  17   4   0   -1.21    3.67
  18  -4   0   23.16    5.98
  18  -4   0   29.43    5.78
 -18  -4   0   38.79    5.73
  18   4   0    8.84    6.16
  18   4   0    9.43    5.47
   0  -5   0   -0.17    1.76
   0   5   0    2.61    2.11
   1  -5   0   11.28    2.86
  -1   5   0    7.61    2.81
  -1  -5   0    7.43    2.68
   1   5   0    6.71    2.82
   1   5   0    5.11    2.94
   2  -5   0  652.72   49.49
  -2   5   0  517.07   49.75
  -2  -5   0  632.68   50.06
  -2  -5   0  670.28   78.56
   2   5   0  636.66   50.18
   2   5   0  661.58   78.63
   3  -5   0   35.31    5.15
  -3   5   0   25.46    5.24
  -3  -5   0   24.92    5.14
  -3  -5   0   30.75    6.24
   3   5   0   30.10    5.20
   3   5   0   32.97    6.21
   4  -5   0   19.92    4.00
  -4   5   0   12.56    4.12
  -4  -5   0   13.35    3.87
  -4  -5   0   20.58    4.71
   4   5   0   18.56    3.86
   4   5   0   23.19    4.88
   5  -5   0   30.17    4.87
  -5   5   0   20.31    4.98
  -5  -5   0   26.57    5.85
   5   5   0   28.47    4.92
   5   5   0   27.98    5.99
   6  -5   0   76.22    8.14
  -6   5   0   53.63    8.39
  -6  -5   0   73.75   10.71
   6   5   0   53.54    8.48
   6   5   0   64.83   10.87
   7  -5   0   18.18    4.21
  -7   5   0   17.72    4.25
  -7  -5   0   19.79    4.69
   7   5   0   20.05    3.99
   8  -5   0  307.43   24.08
  -8   5   0  238.11   24.31
  -8  -5   0  340.47   36.06
   8   5   0  211.48   24.46
   9  -5   0  307.00   25.34
  -9   5   0  253.47   25.52
  -9  -5   0  393.10   38.12
   9   5   0  308.10   25.45
   9   5   0  197.55   25.72
  10  -5   0    5.57    3.62
 -10   5   0   20.25    3.71
 -10  -5   0    9.37    3.82
  10   5   0   15.27    3.38
  10   5   0    9.16    3.40
  11  -5   0   14.33    3.62
 -11   5   0   14.11    3.79
 -11  -5   0    7.08    3.78
  11   5   0    9.43    3.33
  12  -5   0   84.56    9.73
 -12  -5   0   87.27   12.70
  12   5   0   77.85    9.85
  12   5   0   76.96    9.97
  13  -5   0   10.95    3.32
 -13  -5   0   11.73    3.31
  13   5   0    2.86    3.24
  13   5   0    6.95    2.97
  14  -5   0   14.26    3.70
 -14  -5   0   11.43    4.04
  14   5   0    7.46    3.55
  15  -5   0   -4.12    3.30
 -15  -5   0   -1.86    3.18
  15   5   0    5.88    2.21
  15   5   0   -0.24    1.63
  16  -5   0   -4.17    3.31
 -16  -5   0    2.75    2.96
  16   5   0    2.52    2.70
  16   5   0    0.64    1.79
  17  -5   0    3.62    3.48
 -17  -5   0    2.48    3.11
  17   5   0    6.86    3.30
  17   5   0   -5.36    3.01
  18  -5   0   -1.33    2.98
  18  -5   0    1.41    2.87
 -18  -5   0    0.32    3.52
  18   5   0    0.49    3.04
   0  -6   0  250.16   21.20
   0   6   0  220.29   21.44
   1  -6   0  874.37   61.30
  -1   6   0  697.98   61.21
  -1  -6   0  884.13   61.70
   1   6   0  752.13   61.59
   1   6   0  680.72   97.32
   2  -6   0   79.67    8.55
  -2   6   0   60.11    8.67
  -2  -6   0   74.51    8.69
   2   6   0   70.58    8.80
   2   6   0   70.93   11.48
   3  -6   0   24.59    4.67
  -3   6   0   21.24    4.85
  -3  -6   0   28.65    5.38
   3   6   0   27.10    5.71
   4  -6   0  114.03   10.77
  -4   6   0   91.38   10.99
  -4  -6   0   78.23   11.21
  -4  -6   0  121.99   15.00
   4   6   0   96.60   11.08
   4   6   0   89.49   14.84
   5  -6   0   19.50    4.16
  -5   6   0   16.12    4.26
  -5  -6   0   24.20    4.98
   5   6   0   19.65    4.04
   5   6   0   18.96    5.02
   6  -6   0    4.19    2.41
  -6   6   0    1.50    2.22
  -6  -6   0    2.25    2.15
   6   6   0    2.24    1.41
   6   6   0   -1.45    2.17
   7  -6   0  160.71   14.67
  -7   6   0  148.79   15.08
  -7  -6   0  134.71   21.06
   7   6   0  145.83   14.99
   7   6   0  149.32   15.16
   8  -6   0  257.40   21.73
  -8   6   0  232.69   22.09
  -8  -6   0  228.59   32.37
   8   6   0  274.75   22.05
   8   6   0  210.24   22.23
   9  -6   0    6.84    2.73
  -9   6   0    0.12    2.74
  -9  -6   0    4.65    3.54
  10  -6   0  235.22   21.06
 -10   6   0  216.71   21.43
 -10  -6   0  243.87   31.21
  10   6   0  232.46   21.28
  10   6   0  237.16   21.53
  11  -6   0   20.69    4.62
 -11   6   0   20.88    4.83
 -11  -6   0   27.10    5.61
  11   6   0   20.42    4.54
  11   6   0   18.55    4.45
  12  -6   0  161.55   15.56
 -12   6   0  157.53   16.24
 -12  -6   0  197.00   22.15
  12   6   0  152.90   15.69
  12   6   0  118.78   15.77
  13  -6   0   -2.10    2.32
 -13  -6   0    2.25    2.95
  14  -6   0    3.51    2.90
 -14  -6   0    9.83    3.62
  14   6   0    3.40    2.90
  14   6   0    3.42    2.55
  15  -6   0    4.79    4.22
 -15  -6   0    4.45    3.81
  15   6   0   -3.20    2.52
  15   6   0    1.99    2.36
  16  -6   0   16.85    4.79
 -16  -6   0   17.89    4.75
  16   6   0    7.74    4.49
  17  -6   0   24.05    5.59
 -17  -6   0   24.62    5.48
  17   6   0   13.92    5.70
   0  -7   0    2.79    2.01
   0   7   0   -0.33    1.85
   1  -7   0 1600.96  121.08
  -1   7   0 1628.83  121.14
  -1  -7   0 1618.46  121.37
   1   7   0 1572.67  121.63
   1   7   0 1544.52  196.14
   2  -7   0  113.69   11.45
  -2   7   0   90.34   11.53
  -2  -7   0  115.61   11.58
   2   7   0  107.84   11.51
   2   7   0  105.76   15.88
   3  -7   0  192.78   16.78
  -3   7   0  175.92   17.12
  -3  -7   0  165.96   16.95
  -3  -7   0  168.07   24.82
   3   7   0  172.41   17.13
   3   7   0  193.55   24.63
   4  -7   0  328.42   26.00
  -4   7   0  285.61   26.55
  -4  -7   0  240.68   26.61
  -4  -7   0  361.91   39.72
   4   7   0  292.79   26.57
   4   7   0  317.55   39.75
   5  -7   0 1187.36   87.69
  -5   7   0 1091.94   88.29
  -5  -7   0  842.59   88.53
  -5  -7   0 1349.78  141.77
   5   7   0 1323.87  141.75
   6  -7   0 1434.60  104.53
  -6   7   0 1331.39  105.08
  -6  -7   0 1304.83  169.42
   6   7   0 1383.68  169.54
   7  -7   0  141.34   13.93
  -7   7   0  134.72   14.38
  -7  -7   0  126.71   19.94
   7   7   0  158.03   20.11
   8  -7   0    7.10    2.96
  -8   7   0    6.39    3.12
  -8  -7   0    3.34    3.14
   8   7   0    6.93    2.37
   9  -7   0    1.90    2.77
  -9   7   0    4.96    2.88
  -9  -7   0    7.94    2.92
  10  -7   0  336.95   27.20
 -10   7   0  293.01   27.61
 -10  -7   0  310.43   41.28
  11  -7   0   68.28    8.13
 -11   7   0   58.72    8.43
 -11  -7   0   67.06   10.48
  11   7   0   59.48    8.15
  11   7   0   53.80    8.16
  12  -7   0    3.12    2.67
 -12   7   0    0.49    3.24
 -12  -7   0   -0.37    2.55
  12   7   0    3.11    2.00
  12   7   0    4.20    1.87
  13  -7   0    1.32    2.40
 -13  -7   0   -1.56    2.24
  13   7   0    1.97    1.89
  14  -7   0    9.89    2.97
 -14  -7   0    3.32    2.96
  14   7   0    1.75    2.52
  15  -7   0    2.49    3.06
 -15  -7   0    7.21    2.52
  15   7   0   -1.34    2.16
  16  -7   0   33.87    6.39
 -16  -7   0   28.86    6.72
  17  -7   0   18.14    4.84
 -17  -7   0   11.83    4.60
   0   8   0 1501.78  114.49
   1  -8   0    1.38    1.76
  -1   8   0    2.03    1.78
   1   8   0   -2.08    1.85
   1   8   0    0.09    1.64
   2  -8   0 1257.21   90.14
  -2   8   0 1102.43   90.34
  -2  -8   0 1207.53   90.67
   2   8   0 1101.29   90.50
   2   8   0 1197.93  145.25
   3  -8   0    4.36    2.46
  -3   8   0    2.38    2.56
  -3  -8   0    4.29    1.90
   3   8   0    4.21    2.14
   3   8   0    4.66    2.72
   4  -8   0  135.64   12.67
  -4   8   0  109.49   13.03
  -4  -8   0  124.21   17.87
   4   8   0  122.68   17.89
   5  -8   0  769.00   54.38
  -5   8   0  672.88   54.93
  -5  -8   0  511.43   55.05
  -5  -8   0  682.33   86.31
   5   8   0  712.97   55.07
   5   8   0  767.29   86.44
   6  -8   0  748.02   57.75
  -6   8   0  688.99   58.30
  -6  -8   0  762.41   92.07
   6   8   0  741.74   92.20
   7  -8   0   32.12    5.39
  -7   8   0   31.85    5.86
  -7  -8   0   29.29    6.75
   7   8   0   32.87    6.68
   8  -8   0   45.90    6.54
  -8   8   0   46.76    6.95
  -8  -8   0   43.90    8.29
   8   8   0   38.84    8.40
   9  -8   0  328.15   27.40
  -9   8   0  285.16   27.93
  -9  -8   0  345.95   41.77
  10  -8   0    3.63    3.58
 -10   8   0    9.36    3.28
 -10  -8   0    9.03    3.33
  11  -8   0   10.28    3.36
 -11   8   0    7.08    3.40
 -11  -8   0    5.12    3.41
  12  -8   0   15.28    3.73
 -12   8   0    7.73    3.91
 -12  -8   0    9.99    3.94
  13  -8   0   10.50    3.46
 -13   8   0    6.16    3.82
 -13  -8   0   11.08    3.94
  14  -8   0    8.40    3.51
 -14  -8   0   10.52    3.94
  15  -8   0    3.06    2.53
 -15  -8   0    0.43    2.42
  16  -8   0   15.76    4.98
 -16  -8   0   13.40    4.46
  17  -8   0    8.59    3.74
 -17  -8   0    4.91    3.20
   0  -9   0    1.24    1.79
   0   9   0    2.59    2.16
   1  -9   0  155.68   13.69
  -1   9   0  122.89   13.90
  -1  -9   0  142.94   13.92
   1   9   0  120.07   13.98
   1   9   0  141.26   19.19
   2  -9   0   93.12   10.57
  -2   9   0   89.42   10.93
  -2  -9   0   99.40   10.79
   2   9   0  100.40   10.88
   2   9   0  100.12   14.51
   3  -9   0   16.20    3.76
  -3   9   0   10.94    3.67
  -3  -9   0   10.62    3.15
   3   9   0   12.36    3.40
   3   9   0   11.90    3.92
   4  -9   0  181.03   15.67
  -4   9   0  150.49   15.96
  -4  -9   0  151.18   15.71
   4   9   0  153.24   15.85
   4   9   0  169.16   22.44
   5  -9   0  182.30   15.45
  -5   9   0  167.10   15.86
  -5  -9   0  107.92   15.65
  -5  -9   0  160.93   22.17
   5   9   0  157.88   15.65
   5   9   0  177.98   22.16
   6  -9   0  141.60   13.89
  -6   9   0  134.82   14.29
  -6  -9   0  145.11   19.64
   6   9   0  129.41   19.86
   7  -9   0    8.08    3.11
  -7   9   0   10.03    3.53
  -7  -9   0    5.30    3.53
   7   9   0    3.88    3.29
   8  -9   0  141.26   13.79
  -8   9   0  138.43   14.33
  -8  -9   0  132.11   19.56
   8   9   0  126.66   19.65
   9  -9   0   24.44    4.21
  -9   9   0   12.97    4.44
  -9  -9   0   10.41    4.63
  10  -9   0    0.01    2.39
 -10   9   0    1.14    2.45
 -10  -9   0    0.58    2.20
  11  -9   0   93.38   10.83
 -11   9   0   87.77   11.15
 -11  -9   0  103.46   14.49
  12  -9   0   19.32    4.31
 -12   9   0   15.89    4.58
 -12  -9   0   15.41    4.73
  13  -9   0    4.75    2.65
 -13   9   0   -1.41    2.97
 -13  -9   0    4.71    2.63
 -14  -9   0   -1.26    1.87
  15  -9   0  126.83   14.07
 -15  -9   0  137.38   19.08
  16  -9   0   -0.61    3.10
 -16  -9   0   -1.44    1.85
  17  -9   0    7.40    3.62
 -17  -9   0    2.96    3.31
   0 -10   0    8.14    3.00
   0  10   0   11.38    3.28
   1 -10   0    5.27    2.55
  -1  10   0    1.63    2.70
  -1 -10   0    3.76    2.57
   1  10   0    8.17    2.59
   1  10   0    8.84    2.63
   2 -10   0  159.95   17.18
  -2  10   0  202.75   17.67
  -2 -10   0  191.23   17.46
   2  10   0  176.02   17.46
   2  10   0  187.24   25.04
   3 -10   0  121.58   11.78
  -3  10   0  102.16   12.21
  -3 -10   0   96.40   11.86
   3  10   0  115.97   12.09
   3  10   0  118.51   16.30
   4 -10   0   75.72    8.47
  -4  10   0   72.16    8.80
  -4 -10   0   51.87    8.43
   4  10   0   63.98    8.62
   4  10   0   76.83   11.02
   5 -10   0   10.33    3.45
  -5  10   0   14.88    3.50
  -5 -10   0    5.92    2.88
   5  10   0   12.19    3.12
   5  10   0   11.58    3.67
   6 -10   0    5.75    3.00
  -6  10   0   10.92    3.48
  -6 -10   0    6.41    3.54
   6  10   0    5.50    3.08
   7 -10   0    3.89    2.41
  -7  10   0    3.29    3.00
  -7 -10   0    1.47    2.79
   7  10   0   -0.88    2.45
   8 -10   0    8.44    3.25
  -8  10   0    8.74    3.61
  -8 -10   0    5.51    3.45
   8  10   0   13.04    3.52
   9 -10   0    5.29    2.56
  -9  10   0    0.70    2.79
  -9 -10   0    4.29    2.53
   9  10   0   -1.22    2.53
  10 -10   0   20.24    4.59
 -10  10   0   20.17    4.85
 -10 -10   0   21.23    5.29
 -11  10   0  100.95    9.89
  11 -10   0  126.50   12.22
 -11 -10   0  100.78   16.63
  12 -10   0   -2.88    2.50
 -12  10   0    4.85    2.72
 -12 -10   0    4.07    2.62
  13 -10   0   56.74    7.86
 -13  10   0   52.56    8.30
 -13 -10   0   54.48    9.58
  14 -10   0   16.72    4.15
 -14 -10   0   11.91    4.29
  15 -10   0    0.82    3.35
 -15 -10   0    6.15    3.09
  16 -10   0   12.61    4.24
 -16 -10   0    9.88    4.24
   0 -11   0   -1.60    1.38
   0  11   0    0.92    1.58
   1 -11   0   14.29    3.42
  -1  11   0   10.33    3.62
  -1 -11   0   11.88    3.36
   1  11   0   14.61    3.56
   1  11   0   10.93    3.71
   2 -11   0    5.16    2.87
  -2  11   0    8.77    2.80
  -2 -11   0    4.46    2.39
   2  11   0    1.52    2.51
   2  11   0    6.40    2.71
   3 -11   0   84.72    8.82
  -3  11   0   70.08    9.29
  -3 -11   0   63.62    8.94
   3  11   0   74.82    9.00
   3  11   0   69.33   11.72
   4 -11   0    5.64    2.47
  -4  11   0    4.61    2.57
  -4 -11   0    2.06    1.78
   4  11   0   -2.65    1.90
   4  11   0    5.90    2.29
   5 -11   0    7.89    2.90
  -5  11   0    5.26    3.37
   5  11   0    7.22    2.57
   5  11   0    5.52    3.26
   6 -11   0   -0.90    2.02
  -6  11   0    0.41    2.60
   6  11   0   -2.06    1.00
   6  11   0    1.56    1.61
   7 -11   0   16.59    4.26
  -7  11   0   22.30    4.82
  -7 -11   0   16.72    4.80
   7  11   0   16.59    4.83
   8 -11   0   27.65    5.49
  -8  11   0   32.10    5.90
  -8 -11   0   36.56    6.47
   8  11   0   25.83    6.53
   9 -11   0   16.23    3.82
  -9  11   0   17.15    4.10
  -9 -11   0    7.82    4.22
   9  11   0    7.54    4.10
  10 -11   0   31.82    5.15
 -10  11   0   22.14    5.40
 -10 -11   0   21.61    5.74
  11 -11   0   -1.60    1.92
 -11  11   0   -2.62    2.13
 -11 -11   0   -1.50    1.80
  12 -11   0   34.16    6.10
 -12  11   0   34.29    6.44
 -12 -11   0   37.41    7.07
  13 -11   0    2.58    2.95
 -13  11   0    8.86    3.31
 -13 -11   0    4.21    2.77
  14 -11   0   22.67    5.59
 -14 -11   0   28.23    6.06
  15 -11   0    2.36    3.92
 -15 -11   0    4.82    3.11
  16 -11   0   71.11    9.28
 -16 -11   0   56.53   11.01
   0  12   0   10.06    3.52
   0  12   0   13.41    3.66
   1 -12   0   58.56    7.35
  -1  12   0   41.74    7.77
  -1 -12   0   59.10    7.47
   1  12   0   51.44    7.54
   1  12   0   55.17    8.95
   2 -12   0   51.13    6.69
  -2  12   0   43.58    7.07
  -2 -12   0   46.17    6.78
   2  12   0   42.43    8.26
   3 -12   0  164.39   14.52
  -3  12   0  140.59   15.14
  -3 -12   0  128.62   14.77
   3  12   0  138.39   14.92
   3  12   0  159.68   20.74
   4 -12   0  310.80   22.81
  -4  12   0  253.97   23.53
  -4 -12   0  234.64   23.12
   4  12   0  226.53   23.26
   4  12   0  242.41   34.08
   5 -12   0   57.08    7.21
  -5  12   0   54.30    7.76
   5  12   0   41.38    7.38
   5  12   0   53.23    9.04
   6 -12   0  215.30   19.94
  -6  12   0  242.43   20.65
   6  12   0  197.82   20.46
   6  12   0  211.00   29.20
   7 -12   0    0.56    2.25
  -7  12   0   -0.76    2.93
   7  12   0    2.76    2.55
   8 -12   0  208.05   19.30
  -8  12   0  173.03   19.91
  -8 -12   0  242.33   28.16
   8  12   0  206.66   28.21
   9 -12   0   27.16    5.34
  -9  12   0   34.21    5.74
  -9 -12   0   31.20    6.07
   9  12   0   18.61    6.17
  10 -12   0    1.77    2.61
 -10  12   0    2.53    2.87
 -10 -12   0    4.41    2.47
 -11  12   0   18.36    0.98
  11 -12   0   25.56    4.91
 -11 -12   0   23.72    5.28
  12 -12   0   77.64    9.86
 -12  12   0   72.72   10.31
 -12 -12   0   89.50   12.50
  13 -12   0   17.23    4.36
 -13  12   0   14.54    4.73
 -13 -12   0   17.32    4.47
  14 -12   0   78.70    9.78
 -14 -12   0   65.39   11.76
  15 -12   0   13.28    4.66
 -15 -12   0   10.41    4.14
   0 -13   0   -3.22    1.76
   0  13   0   -0.52    1.49
   0  13   0   -1.52    1.21
   1 -13   0   25.91    4.91
  -1  13   0   23.38    5.23
  -1 -13   0   26.34    4.93
   1  13   0   28.00    5.14
   1  13   0   26.15    5.49
   2 -13   0    7.44    3.01
  -2  13   0    7.37    3.38
  -2 -13   0    9.00    2.89
   2  13   0    9.37    3.26
   2  13   0   10.69    3.31
   3 -13   0    3.33    2.28
  -3  13   0    1.14    2.66
  -3 -13   0    1.01    2.07
   3  13   0   -1.89    2.25
   3  13   0    0.73    2.28
   4 -13   0   11.98    3.19
  -4  13   0    4.86    4.09
  -4 -13   0    3.29    2.83
   4  13   0    7.76    3.14
   4  13   0   11.96    3.37
   5 -13   0  221.75   18.81
  -5  13   0  215.87   19.58
  -5 -13   0  160.69   19.01
   5  13   0  205.77   19.48
   5  13   0  205.01   27.42
   6 -13   0    1.47    2.69
  -6  13   0    7.08    3.25
  -6 -13   0    1.37    1.79
   6  13   0    2.98    2.27
   7 -13   0    0.01    2.68
  -7  13   0    9.08    3.17
   7  13   0    1.28    2.49
   8 -13   0  213.07   19.46
  -8  13   0  205.27   20.19
   8  13   0  204.76   28.46
   9 -13   0  251.69   22.15
  -9  13   0  226.25   22.76
   9  13   0  250.71   32.69
  10 -13   0    4.82    2.56
 -10  13   0   -2.30    2.73
 -10 -13   0    2.68    2.83
  10  13   0    0.41    2.27
  11 -13   0   39.00    5.91
 -11  13   0   26.57    6.25
 -11 -13   0   32.54    6.68
  12 -13   0   30.40    5.42
 -12  13   0   18.35    5.70
 -12 -13   0   29.95    5.81
  13 -13   0   36.33    7.61
 -13  13   0   51.86    7.84
 -13 -13   0   52.63    8.41
  14 -13   0   32.81    6.18
 -14 -13   0   24.20    6.19
  15 -13   0    2.78    3.77
 -15 -13   0    3.61    3.21
   0 -14   0  322.72   29.89
   0  14   0  332.85   30.38
   0  14   0  389.51   44.91
   1 -14   0  809.01   65.45
  -1  14   0  797.52   66.05
  -1 -14   0  827.05   65.64
   1  14   0  766.96   66.04
   1  14   0  956.51  103.55
   2 -14   0   43.90    6.41
  -2  14   0   36.64    6.72
  -2 -14   0   39.20    6.43
   2  14   0   36.07    6.75
   2  14   0   39.37    7.43
   3 -14   0   58.17    7.62
  -3  14   0   55.33    8.09
  -3 -14   0   53.09    7.69
   3  14   0   48.11    8.01
   3  14   0   57.52    9.36
   4 -14   0   54.58    7.22
  -4  14   0   48.98    7.80
  -4 -14   0   49.61    7.25
   4  14   0   44.88    7.58
   4  14   0   53.05    8.82
   5 -14   0 1774.92  132.62
  -5  14   0 2013.64  133.64
  -5 -14   0 1327.25  132.97
   5  14   0 1938.70  214.94
   6 -14   0   45.50    5.94
  -6  14   0   49.48    6.64
  -6 -14   0   21.86    5.72
   6  14   0   20.22    6.11
   6  14   0   37.19    6.80
   7 -14   0  187.05   16.01
  -7  14   0  143.92   16.80
   7  14   0  147.13   22.78
   8 -14   0    4.14    2.92
  -8  14   0    4.46    3.22
   8  14   0    4.09    2.76
   9 -14   0  229.47   25.48
  -9  14   0  325.32   26.29
   9  14   0  334.98   38.22
  10 -14   0    1.53    1.90
 -10  14   0    3.21    2.66
  10  14   0   -2.16    2.11
  11 -14   0  105.18   10.54
 -11  14   0   66.87   11.01
  12 -14   0   13.20    4.39
 -12  14   0    4.28    3.97
 -12 -14   0    7.79    3.88
  13 -14   0    6.51    3.67
 -13  14   0   -1.43    3.18
 -13 -14   0    0.15    2.86
  14 -14   0    9.39    4.31
 -14 -14   0    5.29    3.51
   0 -15   0    2.16    2.45
   0  15   0    2.01    2.75
   0  15   0    0.20    1.87
   1 -15   0  512.84   46.03
  -1  15   0  538.17   46.72
  -1  15   0  589.60   71.75
  -1 -15   0  576.87   46.27
   1  15   0  626.78   71.57
   2 -15   0  368.85   31.50
  -2  15   0  364.79   32.15
  -2 -15   0  348.63   31.64
   2  15   0  395.01   47.71
   3 -15   0  520.45   41.49
  -3  15   0  506.99   42.12
  -3 -15   0  463.64   41.59
   3  15   0  484.25   42.10
   3  15   0  543.80   64.03
   4 -15   0  145.60   14.19
  -4  15   0  127.49   14.76
  -4 -15   0  123.97   14.20
   4  15   0  132.89   14.60
   4  15   0  147.55   19.36
   5 -15   0   -0.23    2.41
  -5  15   0    2.71    2.95
  -5 -15   0    1.64    1.58
   5  15   0   -0.48    2.20
   5  15   0   -1.73    2.38
   6 -15   0    3.56    2.77
  -6  15   0    5.98    3.29
  -6 -15   0    1.41    2.00
   6  15   0    1.78    2.38
   6  15   0    4.17    2.56
   7 -15   0    3.54    2.53
  -7  15   0   -0.80    2.85
   7  15   0    0.41    2.09
   8 -15   0    7.55    3.53
  -8  15   0    4.72    3.43
   8  15   0    4.36    2.98
   9 -15   0  145.95   14.26
  -9  15   0  116.11   14.91
   9  15   0  149.40   19.80
  10 -15   0    4.40    3.14
 -10  15   0    6.11    3.35
  10  15   0    6.83    3.19
  11 -15   0    9.91    4.81
 -11  15   0    4.02    3.75
  12 -15   0    1.13    3.53
 -12  15   0   -0.28    2.86
  13 -15   0   56.02    7.22
 -13  15   0   17.55    7.30
   0 -16   0   58.72    8.27
   0  16   0   50.39    8.49
   0  16   0   59.08    9.41
   1 -16   0  100.15   11.68
  -1  16   0   92.30   11.92
  -1  16   0  110.57   14.93
  -1 -16   0   94.03   11.49
   1  16   0   94.66   12.00
   1  16   0  107.01   15.02
   2 -16   0    4.57    2.94
  -2  16   0    9.62    3.45
  -2 -16   0    4.25    3.16
   2  16   0    4.79    3.48
   2  16   0    4.14    2.68
   3 -16   0    3.13    2.78
  -3  16   0   -2.10    3.09
  -3 -16   0    2.74    2.57
   3  16   0    1.82    2.88
   3  16   0    5.13    2.18
   4 -16   0    7.84    2.98
  -4  16   0    0.22    3.33
  -4 -16   0    2.70    2.43
   4  16   0   -1.44    2.90
   4  16   0    6.80    2.38
   5 -16   0    5.69    3.10
  -5  16   0    2.58    4.02
  -5 -16   0    4.00    2.45
   5  16   0    4.14    3.00
   5  16   0    6.30    2.98
   6 -16   0  149.90   11.76
  -6  16   0  138.36   12.49
  -6 -16   0   48.51   11.58
   6  16   0   55.83   12.00
   6  16   0  123.65   15.38
   7 -16   0   30.96    6.20
  -7  16   0   38.84    6.78
   7  16   0   42.31    7.25
   8 -16   0   20.26    4.50
  -8  16   0   13.72    4.87
   8  16   0   19.02    4.93
   9 -16   0   50.48    7.54
  -9  16   0   42.37    8.02
   9  16   0   62.44    9.15
  10 -16   0   41.22    6.64
 -10  16   0   18.03    6.63
  10  16   0   44.13    7.29
  11 -16   0    6.35    3.94
 -11  16   0    2.62    3.45
  12 -16   0   -0.15    3.64
 -12  16   0    4.93    3.16
  13 -16   0   13.58    4.55
 -13  16   0    2.92    4.18
   0 -17   0    3.41    3.12
   0  17   0   -3.25    3.13
   0  17   0    0.12    1.70
   1 -17   0    6.73    4.26
  -1  17   0   11.13    3.69
  -1  17   0    4.44    2.91
  -1 -17   0   10.93    3.50
   1  17   0    5.10    3.88
   1  17   0    5.00    2.94
   2 -17   0   78.09    9.45
  -2  17   0   74.83    9.95
  -2 -17   0   67.48    9.37
   2  17   0   64.12    9.82
   2  17   0   77.12   11.67
   3 -17   0   40.33    6.53
  -3  17   0   40.63    7.20
  -3 -17   0   37.32    6.66
   3  17   0   36.55    7.14
   3  17   0   46.24    7.56
   4 -17   0   18.33    4.38
  -4  17   0   20.41    5.25
  -4 -17   0   13.11    4.15
   4  17   0   10.43    4.53
   4  17   0   15.89    4.25
   5 -17   0    6.80    3.08
  -5  17   0    3.84    3.20
  -5 -17   0    0.97    2.19
   5  17   0    2.53    2.78
   6 -17   0   83.78    9.20
  -6  17   0   75.43    9.79
   6  17   0   34.93    9.26
   6  17   0   82.76   11.23
   7 -17   0    5.00    3.19
  -7  17   0    6.34    3.83
   7  17   0    3.10    2.89
   8 -17   0    5.53    3.21
  -8  17   0    0.91    3.36
   8  17   0    9.56    2.82
   9 -17   0    9.92    4.20
  -9  17   0    4.25    3.62
   9  17   0   16.61    4.15
  10 -17   0    1.46    3.12
 -10  17   0   -2.22    2.82
  10  17   0    0.76    3.10
  11 -17   0    8.31    4.00
 -11  17   0    5.94    3.88
  12 -17   0    1.60    3.40
 -12  17   0    3.43    3.25
   0 -18   0   11.94    4.30
   0  18   0    8.62    4.11
   0  18   0   10.96    3.53
   1 -18   0    5.68    3.49
  -1  18   0    5.91    3.71
  -1  18   0    8.27    3.03
  -1 -18   0    7.73    3.62
   1  18   0    7.26    3.54
   1  18   0    5.39    2.88
   2 -18   0   14.06    5.51
  -2  18   0   18.28    5.74
  -2  18   0   30.89    4.99
  -2 -18   0   17.74    5.23
   2  18   0   19.65    5.38
   2  18   0   23.18    4.96
   3 -18   0   11.29    4.61
  -3  18   0   13.95    4.84
  -3 -18   0   16.11    4.23
   3  18   0   13.25    4.65
   3  18   0   20.61    4.36
   4 -18   0    3.90    2.97
  -4  18   0    3.06    3.33
  -4 -18   0    0.49    2.38
   4  18   0    0.35    2.51
   4  18   0   -0.62    1.93
   5 -18   0   13.82    4.11
  -5  18   0   20.51    4.46
  -5 -18   0    6.13    3.70
   5  18   0    8.27    3.88
   5  18   0   15.96    4.05
   6 -18   0    1.64    2.81
  -6  18   0    0.97    2.92
  -6 -18   0    1.51    1.91
   6  18   0    2.77    1.91
   7 -18   0    5.41    3.31
  -7  18   0    2.27    3.47
   7  18   0    8.60    3.51
   8 -18   0    2.34    2.93
  -8  18   0   -1.50    3.11
   8  18   0    3.94    2.64
   9 -18   0    5.35    3.39
  -9  18   0    0.59    2.94
   9  18   0    8.84    3.45
  10 -18   0    1.55    3.24
 -10  18   0    2.83    3.45
  10  18   0    7.66    3.13
  11 -18   0   11.52    3.93
 -11  18   0    4.98    4.17
   0 -19   0   -2.11    2.95
   0  19   0   -2.08    2.31
   0  19   0   -6.23    1.14
   1 -19   0    6.73    3.53
  -1  19   0   11.49    3.89
  -1  19   0    7.50    2.86
  -1 -19   0    5.20    3.70
   1  19   0    3.19    2.87
   2 -19   0    5.21    3.41
  -2  19   0    4.06    3.60
  -2  19   0    4.21    2.39
  -2 -19   0   -0.32    3.59
   2  19   0    3.60    3.27
   2  19   0    7.71    2.48
   3 -19   0   17.69    5.26
  -3  19   0   21.17    5.64
  -3  19   0   30.90    5.31
  -3 -19   0   16.99    5.23
   3  19   0   13.01    5.48
   3  19   0   31.77    5.15
   4 -19   0    5.90    3.38
  -4  19   0    2.15    3.54
  -4 -19   0    1.75    2.71
   4  19   0    4.80    2.82
   4  19   0   -0.92    2.41
   5 -19   0   -0.75    2.82
  -5  19   0    1.05    3.16
   5  19   0    1.83    2.60
   5  19   0   -0.48    2.53
   6 -19   0    5.44    3.20
  -6  19   0    7.06    3.79
   6  19   0    3.27    2.86
   7 -19   0    0.43    2.58
  -7  19   0   -3.08    2.75
   7  19   0   -1.08    2.08
   8 -19   0    6.70    3.40
  -8  19   0    1.03    3.63
   8  19   0    7.78    3.18
   9 -19   0    1.98    2.95
  -9  19   0    1.05    3.72
   9  19   0    2.24    2.90
  10 -19   0   -6.03    2.76
 -10  19   0    2.88    2.92
  10  19   0    3.68    2.45
   0 -20   0    2.51    3.06
   0  20   0   -3.58    2.98
   0  20   0    1.04    1.54
   1 -20   0   10.26    3.53
  -1  20   0    3.85    3.86
  -1  20   0    6.80    2.86
  -1 -20   0    8.19    3.78
   1  20   0    2.26    4.24
   1  20   0    4.95    3.08
   2 -20   0   -0.73    2.76
  -2  20   0   -5.29    3.08
  -2  20   0    1.58    1.56
  -2 -20   0    1.19    3.28
   2  20   0    2.12    3.27
   2  20   0    0.23    1.82
   3 -20   0    9.22    3.88
  -3  20   0    6.22    4.02
  -3  20   0    8.64    3.27
  -3 -20   0    1.15    3.83
   3  20   0    6.27    3.94
   3  20   0    8.25    2.95
   4 -20   0    0.23    3.12
  -4  20   0   -4.73    3.13
  -4 -20   0    4.37    3.06
   4  20   0   -1.34    3.25
   4  20   0    0.55    2.10
   5 -20   0   -2.35    3.96
  -5  20   0    0.24    3.35
  -5 -20   0    3.25    2.95
   5  20   0    6.87    2.82
   5  20   0    1.74    2.27
   6 -20   0    9.52    4.22
  -6  20   0    9.99    4.30
   6  20   0    4.24    3.25
   7 -20   0    3.88    3.90
  -7  20   0    4.75    4.12
   7  20   0    4.14    2.92
   8 -20   0    0.62    3.70
  -8  20   0    0.80    4.09
   8  20   0    2.62    3.16
   0 -21   0   -2.15    2.92
   0  21   0   -3.01    3.47
   0  21   0    0.57    1.89
   1 -21   0    0.64    2.99
  -1  21   0   -4.61    3.06
  -1  21   0    3.65    2.39
  -1 -21   0    1.49    3.49
   1  21   0   -1.06    2.82
   1  21   0   -1.42    1.81
   2 -21   0    8.90    3.76
  -2  21   0    5.03    4.10
  -2  21   0   13.67    3.68
  -2 -21   0   -0.08    4.21
   2  21   0    9.87    3.14
   3 -21   0   38.21    7.25
  -3  21   0   34.90    7.84
  -3  21   0   64.67    7.74
  -3 -21   0   21.17    7.25
   3  21   0   22.89    8.35
   3  21   0   58.65    7.64
   4 -21   0    4.53    3.48
  -4  21   0    2.61    3.46
  -4  21   0   -0.40    2.64
   4  21   0   -0.05    5.47
   4  21   0    3.26    2.76
   5 -21   0    8.11    3.79
  -5  21   0    2.19    4.07
   5  21   0   -0.34    2.54
   6 -21   0   21.93    5.37
  -6  21   0   13.47    6.05
   6  21   0   21.12    4.89
   7 -21   0    0.20    3.43
  -7  21   0   -6.00    4.95
   7  21   0    3.70    2.74
   0 -22   0   -0.68    3.50
   0  22   0   -0.56    4.29
   0  22   0    5.70    2.14
   1 -22   0   19.69    7.13
  -1  22   0   33.73    7.22
  -1  22   0   57.57    7.22
  -1 -22   0   19.79    6.97
   1  22   0   52.71    7.13
   2 -22   0    3.63    4.62
  -2  22   0    3.04    4.57
  -2  22   0   18.12    3.98
  -2 -22   0    6.69    4.44
   2  22   0    9.76    6.25
   2  22   0   16.02    3.43
   3 -22   0   -1.34    3.77
  -3  22   0    2.43    3.88
  -3  22   0    1.37    2.81
  -3 -22   0   -1.69    3.74
   3  22   0   12.66    5.51
   3  22   0   -0.69    1.98
   4 -22   0    1.09    3.71
  -4  22   0    4.27    4.19
  -4  22   0   -1.58    2.36
   4  22   0    1.64    2.59
   2   0   1    0.01    1.15
   3   0   1    3.93    2.13
   4   0   1   -1.41    1.53
   4   0   1    0.59    1.17
   5   0   1    1.28    1.59
   6   0   1   -1.26    0.99
   7   0   1   -1.12    1.59
   7   0   1    1.33    1.36
   8   0   1    0.88    1.76
   8   0   1    1.57    1.56
   9   0   1   -0.52    1.46
   9   0   1   -1.94    0.95
  10   0   1    4.06    2.45
  10   0   1    0.38    2.06
  11   0   1   -1.22    1.97
  11   0   1   -4.50    1.20
 -11   0  -1    4.92    2.04
  12   0   1    4.61    2.60
  12   0   1    1.71    2.27
 -12   0  -1    2.67    2.74
  13   0   1   -5.51    2.64
  13   0   1    0.56    2.79
 -13   0  -1   -4.07    1.66
  14   0   1   -3.13    3.22
  14   0   1    3.58    3.29
 -14   0  -1    2.55    2.79
  15   0   1    5.08    3.72
  15   0   1    2.32    3.14
 -15   0  -1    0.56    2.74
  16   0   1   -2.24    4.08
  16   0   1    5.23    3.10
 -16   0  -1    4.32    2.54
  17   0   1    1.35    4.16
  17   0   1    1.78    3.70
 -17   0  -1    0.34    3.02
  18   0   1   -5.64    3.00
 -18   0  -1    0.78    2.37
   1  -1   1   24.72    4.64
  -1  -1  -1   33.20    5.54
   1   1   1   20.23    4.89
  -2  -1  -1   14.55    4.20
  -2  -1  -1   22.38    4.69
   2   1   1   18.63    4.10
   2   1   1   21.09    4.72
   3  -1   1   82.55    9.53
  -3  -1  -1   74.20    9.59
  -3  -1  -1   94.52   12.70
   3   1   1   72.15    9.77
  -4  -1  -1 2655.40  299.65
   4   1   1 2290.89  184.13
   5  -1   1  115.50   12.07
  -5  -1  -1  102.97   16.56
   5   1   1  119.17   12.16
   5   1   1  105.31   12.06
   6  -1   1    4.63    2.44
  -6  -1  -1    5.36    2.57
   6   1   1    4.40    2.13
   6   1   1    3.99    2.10
   7  -1   1   13.36    3.70
  -7  -1  -1   11.96    4.04
   7   1   1   12.09    3.44
   7   1   1   16.31    3.46
   8  -1   1 1035.78   78.04
  -8  -1  -1  966.08  124.96
   8   1   1 1021.40   78.18
   8   1   1  980.89   78.11
   9  -1   1    4.95    2.49
  -9  -1  -1    3.93    2.36
   9   1   1    5.87    2.27
   9   1   1    1.73    2.05
  10  -1   1    2.26    2.31
 -10  -1  -1    2.58    2.67
  10   1   1    6.29    2.27
  10   1   1    2.09    1.93
  11  -1   1   48.39    6.96
  11  -1   1   45.15    7.08
 -11  -1  -1   61.82    8.93
  11   1   1   54.78    7.02
  11   1   1   40.22    7.11
  12  -1   1   25.07    4.94
  12  -1   1   27.51    5.10
 -12  -1  -1   23.65    5.96
  12   1   1   27.21    5.21
  12   1   1   27.15    5.14
  13  -1   1   29.85    5.62
  13  -1   1   22.93    5.37
 -13  -1  -1   23.07    6.19
  13   1   1   25.57    5.15
  13   1   1   27.46    5.73
  14  -1   1    8.06    3.43
 -14   1  -1    8.17    3.31
 -14  -1  -1    4.93    3.30
  14   1   1    4.32    3.32
  14   1   1    7.19    3.90
  15  -1   1   41.54    6.58
  15  -1   1   40.97    6.93
 -15   1  -1   40.36    7.52
 -15  -1  -1   34.66    7.71
  15   1   1   32.87    6.79
  15   1   1   34.49    6.93
  16  -1   1   17.27    5.08
  16  -1   1   23.99    5.05
 -16   1  -1   24.44    5.35
 -16  -1  -1   20.36    5.10
  16   1   1   13.98    5.50
  16   1   1   16.58    5.32
  17  -1   1    5.34    3.69
 -17   1  -1    5.09    3.54
 -17  -1  -1    5.44    4.05
  17   1   1    6.53    3.55
  18  -1   1    6.61    3.33
 -18   1  -1    1.87    2.97
 -18  -1  -1   -2.14    2.81
  18   1   1   -1.62    3.60
  18   1   1    2.16    4.48
   1  -2   1   83.27    9.82
  -1  -2  -1   77.76   10.03
  -1  -2  -1   91.44   12.94
   1   2   1   80.95   10.14
   1   2   1   90.42   13.14
   2  -2   1  568.68   49.23
  -2  -2  -1  605.75   49.92
  -2  -2  -1  717.60   77.52
   2   2   1  556.08   50.04
   2   2   1  652.89   77.45
   3  -2   1   67.87    8.58
  -3  -2  -1   70.34    8.86
  -3  -2  -1   81.43   11.07
   3   2   1   52.82    9.03
   3   2   1   71.75   11.37
   4  -2   1  843.89   67.50
  -4  -2  -1 1000.77  107.28
   4   2   1  767.20   67.68
   5  -2   1  224.25   20.09
  -5  -2  -1  245.79   29.63
   5   2   1  191.30   20.34
   6  -2   1  426.16   34.63
  -6  -2  -1  424.19   53.50
   6   2   1  435.36   34.73
   6   2   1  370.69   35.10
   7  -2   1   75.73    8.26
  -7  -2  -1   51.96   10.53
   7   2   1   63.48    8.06
   7   2   1   56.24    8.20
   8  -2   1   48.93    6.57
  -8  -2  -1   47.40    8.12
   8   2   1   44.26    6.59
   8   2   1   35.68    6.53
   9  -2   1   13.71    3.86
  -9  -2  -1   10.31    4.04
   9   2   1   16.76    3.48
   9   2   1   12.23    3.41
  10  -2   1  227.92   21.40
 -10  -2  -1  325.21   31.97
  10   2   1  245.82   21.61
  10   2   1  171.36   21.79
  11  -2   1  263.93   21.30
 -11  -2  -1  252.23   31.67
  11   2   1  256.85   21.48
  11   2   1  160.73   21.68
  12  -2   1    4.93    3.15
 -12  -2  -1    9.70    3.64
  12   2   1    8.98    3.43
  12   2   1   12.78    3.67
  13  -2   1    8.89    2.95
  13  -2   1   -0.34    2.61
 -13  -2  -1    3.49    2.83
  13   2   1    7.86    2.67
  13   2   1   -2.56    2.95
  14  -2   1   54.82    7.56
  14  -2   1   51.89    7.86
 -14  -2  -1   44.62    9.14
  14   2   1   47.70    7.67
  14   2   1   52.06    7.63
  15  -2   1   -0.02    3.63
  15  -2   1    7.53    3.15
 -15   2  -1    1.21    2.82
 -15  -2  -1    3.85    3.11
  15   2   1    2.65    2.88
  15   2   1    4.37    3.45
  16  -2   1   18.58    5.05
  16  -2   1   14.06    4.88
 -16   2  -1   14.57    5.28
 -16  -2  -1   20.51    4.87
  16   2   1   21.87    5.39
  17  -2   1    9.99    4.59
  17  -2   1   17.37    4.93
 -17   2  -1   17.93    4.83
 -17  -2  -1   15.20    4.61
  17   2   1    7.03    4.57
  17   2   1    8.33    4.28
  18  -2   1   -2.67    3.27
  18  -2   1    1.51    3.10
 -18   2  -1    1.67    3.30
 -18  -2  -1   -0.78    2.42
  18   2   1    2.75    4.29
  18   2   1   -2.11    4.04
   0   3   1  977.87   76.24
   1  -3   1   93.47    9.60
  -1   3  -1   79.35    9.61
  -1  -3  -1   84.64    9.68
   1   3   1   75.59    9.74
   1   3   1   71.68   12.50
  -2   3  -1  260.75   23.05
  -2  -3  -1  208.32   23.53
  -2  -3  -1  256.04   34.39
   2   3   1  267.16   23.69
   2   3   1  306.93   34.42
   3  -3   1  159.15   15.24
  -3   3  -1  136.46   15.28
  -3  -3  -1  149.06   15.52
  -3  -3  -1  175.34   21.76
   3   3   1  131.88   15.95
   3   3   1  183.88   21.85
   4  -3   1 1145.64   83.07
  -4   3  -1 1069.85   83.19
  -4  -3  -1 1013.13   83.73
  -4  -3  -1 1009.85  133.25
   4   3   1 1059.75   83.75
   4   3   1 1136.93  133.59
   5  -3   1  239.38   20.63
  -5   3  -1  217.55   20.86
  -5  -3  -1  254.82   30.30
   5   3   1  193.05   21.13
   6  -3   1    2.75    2.25
  -6  -3  -1    3.06    2.16
   6   3   1    0.31    1.45
   7  -3   1  376.57   32.33
  -7  -3  -1  483.01   49.50
   7   3   1  396.38   32.29
   7   3   1  296.94   32.52
   8  -3   1  418.69   34.40
  -8  -3  -1  511.60   53.04
   8   3   1  414.14   34.57
   8   3   1  326.92   34.59
   9  -3   1  343.22   26.51
  -9  -3  -1  322.89   40.24
   9   3   1  250.04   26.81
  10  -3   1  151.44   15.12
 -10  -3  -1  176.63   21.77
  10   3   1  180.80   15.40
  10   3   1  111.99   15.37
  11  -3   1  140.49   14.98
 -11  -3  -1  165.84   21.47
  11   3   1  150.31   15.21
  11   3   1  152.76   15.34
  12  -3   1   -0.39    2.87
 -12  -3  -1    0.77    2.64
  12   3   1    2.03    2.65
  12   3   1    9.13    2.74
  13  -3   1    2.82    1.93
 -13  -3  -1    0.21    1.97
  13   3   1   -0.85    2.19
  13   3   1   -5.57    2.25
  14  -3   1   56.07    7.72
  14  -3   1   54.15    7.75
 -14  -3  -1   47.31    9.35
  14   3   1   50.86    7.81
  15  -3   1   24.21    5.54
  15  -3   1   21.62    4.72
 -15  -3  -1   16.54    4.69
  15   3   1   12.67    4.97
  15   3   1   11.01    4.88
  16  -3   1   42.49    6.56
 -16   3  -1   42.64    7.57
 -16  -3  -1   40.54    6.94
  16   3   1   22.13    6.39
  16   3   1   28.96    6.45
  17  -3   1    8.12    4.43
  17  -3   1    0.21    3.38
 -17   3  -1    2.12    3.13
 -17  -3  -1    8.84    2.98
  17   3   1    0.13    4.25
  17   3   1    3.46    3.89
  18  -3   1   15.43    4.59
  18  -3   1    4.95    4.72
 -18   3  -1    8.88    4.09
 -18  -3  -1   14.15    4.88
  18   3   1    3.76    5.21
  18   3   1   12.10    4.75
   0  -4   1   39.88    5.61
   0   4  -1   27.71    5.62
   0  -4  -1   40.40    5.75
   0   4   1   34.93    5.84
   1  -4   1  519.24   39.30
  -1   4  -1  405.30   39.37
  -1  -4  -1  520.67   39.37
   1   4   1  469.70   39.72
   1   4   1  481.84   61.00
   2  -4   1  102.56   10.30
  -2   4  -1   78.66   10.26
  -2  -4  -1   91.76   10.48
  -2  -4  -1   86.66   13.79
   2   4   1   90.52   10.65
   2   4   1   99.92   14.09
   3  -4   1  250.01   20.74
  -3   4  -1  196.65   20.66
  -3  -4  -1  198.14   21.22
  -3  -4  -1  283.96   30.77
   3   4   1  222.45   21.33
   3   4   1  232.08   30.62
   4  -4   1  299.28   25.02
  -4   4  -1  241.68   24.94
  -4  -4  -1  238.67   25.58
  -4  -4  -1  350.16   37.71
   4   4   1  288.31   25.71
   4   4   1  325.54   37.97
   5  -4   1   15.45    3.80
  -5   4  -1   14.40    3.80
  -5  -4  -1   18.34    3.57
  -5  -4  -1   16.50    4.19
   5   4   1   11.14    3.65
   5   4   1   13.30    4.21
   6  -4   1  220.77   18.84
  -6   4  -1  183.64   18.83
  -6  -4  -1  237.70   27.31
   6   4   1  166.79   19.12
   7  -4   1   -2.23    2.05
  -7   4  -1    3.58    2.05
  -7  -4  -1    3.70    1.94
   7   4   1   -0.06    1.59
   8  -4   1  925.09   72.16
  -8  -4  -1 1070.37  115.34
   8   4   1  921.28   72.42
   8   4   1  809.20   72.82
   9  -4   1  135.47   13.13
  -9  -4  -1  138.11   18.37
   9   4   1  141.17   13.45
   9   4   1   96.64   13.48
  10  -4   1   82.90    9.93
 -10  -4  -1   96.48   13.34
  10   4   1   86.42   10.10
  10   4   1   80.72   10.21
  11  -4   1   20.28    3.95
 -11  -4  -1   15.53    4.56
  11   4   1   13.89    4.08
  11   4   1   11.07    3.86
  12  -4   1   11.87    3.27
 -12  -4  -1    7.50    3.35
  12   4   1    9.00    3.28
  12   4   1    5.07    3.26
  13  -4   1    3.20    2.19
 -13  -4  -1    1.96    2.10
  13   4   1   -0.57    2.29
  13   4   1   -1.97    2.12
  14  -4   1   -2.78    3.04
 -14  -4  -1    0.81    1.86
  14   4   1   -2.87    2.27
  14   4   1    2.24    1.96
  15  -4   1   44.31    7.04
  15  -4   1   51.69    6.90
 -15  -4  -1   45.26    7.86
  15   4   1   36.35    6.98
  15   4   1   26.93    6.81
  16  -4   1   27.98    5.80
  16  -4   1   28.85    5.96
 -16  -4  -1   27.64    6.12
  16   4   1   26.24    5.96
  16   4   1   18.17    5.45
  17  -4   1   22.50    4.89
  17  -4   1   12.51    4.58
 -17  -4  -1   15.51    5.09
  17   4   1   11.15    5.40
  17   4   1   10.09    4.52
 -18   4  -1    1.74    3.17
 -18  -4  -1    5.12    3.83
   0  -5   1  411.75   34.59
   0   5  -1  412.80   35.17
   0  -5  -1  444.43   34.93
   0   5   1  408.42   35.22
   1  -5   1  189.41   17.34
  -1   5  -1  172.45   17.71
  -1  -5  -1  197.89   17.61
   1   5   1  184.08   17.82
   1   5   1  182.75   25.33
   2  -5   1  374.93   30.15
  -2   5  -1  309.44   30.37
  -2  -5  -1  376.43   30.43
   2   5   1  348.71   30.56
   2   5   1  381.82   46.43
   3  -5   1  119.70   11.77
  -3   5  -1   89.42   11.92
[truncated: 1,059,094 more chars]
