# Supplementary material for: Crystal structures of (E)-5-(4-methyl­phen­yl)-1-(pyridin-2-yl)pent-2-en-4-yn-1-one and [3,4-bis(phenyl­ethyn­yl)cyclo­butane-1,2-di­yl]bis­(pyridin-2-yl­methanone)
Source: Acta Crystallogr E Crystallogr Commun. 2020 Jan 14;76(Pt 2):192–6. doi: 10.1107/S2056989020000055 (PMC7001831; doi:10.1107/S2056989020000055)
Supplement: Supplementary file 2 [file e-76-00192-3sup2.hkl]

data_3                                                                          
_shelx_title ' fin_a.res in P2(1)/c'                                            
_shelx_refln_list_code          4                                               
_shelx_F_calc_maximum      195.43                                               
_exptl_crystal_F_000       976.00                                               
_reflns_d_resolution_high  0.7006                                               
                                                                                
loop_                                                                           
 _space_group_symop_operation_xyz                                               
 'x, y, z'                                                                      
 '-x, y+1/2, -z+1/2'                                                            
 '-x, -y, -z'                                                                   
 'x, -y-1/2, z-1/2'                                                             
                                                                                
_cell_length_a    12.2718                                                       
_cell_length_b    18.7200                                                       
_cell_length_c    11.4248                                                       
_cell_angle_alpha  90.000                                                       
_cell_angle_beta  115.850                                                       
_cell_angle_gamma  90.000                                                       
                                                                                
_shelx_F_squared_multiplier     1.000                                           
                                                                                
loop_                                                                           
 _refln_index_h                                                                 
 _refln_index_k                                                                 
 _refln_index_l                                                                 
 _refln_F_squared_calc                                                          
 _refln_F_squared_meas                                                          
 _refln_F_squared_sigma                                                         
 _refln_observed_status                                                         
   1   0   0        353.72        363.22        13.50 o                         
   2   0   0          0.64          4.05         6.88 o                         
   3   0   0       3209.20       3214.53        91.27 o                         
   4   0   0        108.46        170.36        19.94 o                         
   5   0   0       1927.03       2051.84        72.80 o                         
   6   0   0        117.65        159.54        24.98 o                         
   7   0   0        101.02        185.44        30.31 o                         
   8   0   0         98.31        130.15        28.73 o                         
   9   0   0        327.68        357.23        43.52 o                         
  10   0   0       1309.97       1399.77        80.89 o                         
  11   0   0        155.03        159.39        44.33 o                         
  12   0   0         50.11         41.83        38.51 o                         
  13   0   0          2.00        -23.91        40.54 o                         
  15   0   0        117.71         57.90        63.68 o                         
   1   1   0        474.87        472.52         5.10 o                         
   2   1   0        567.97        548.58        29.54 o                         
   3   1   0      18353.17      18257.68       316.62 o                         
   4   1   0         32.61         45.36         9.61 o                         
   5   1   0        181.77        181.10        16.31 o                         
   6   1   0         47.38         59.41        13.47 o                         
   7   1   0         15.38         18.57        12.07 o                         
   8   1   0          1.09         10.21        13.43 o                         
   9   1   0        258.26        301.66        30.39 o                         
  10   1   0         16.67         23.00        20.18 o                         
  11   1   0          1.39        -18.79        19.57 o                         
  12   1   0        162.55        179.07        36.35 o                         
  13   1   0          1.42        -27.65        29.00 o                         
  14   1   0          0.41        -31.49        31.49 o                         
  15   1   0         19.06        -39.96        39.96 o                         
   0   2   0       2492.51       2390.82        53.56 o                         
   1   2   0       1463.13       1506.57        30.36 o                         
   2   2   0       1492.88       1442.75        17.83 o                         
   3   2   0       4952.71       5094.59        96.70 o                         
   4   2   0        490.89        535.29        22.11 o                         
   5   2   0        169.40        212.81        17.95 o                         
   6   2   0        100.49        144.15        17.71 o                         
   7   2   0        813.65        833.04        36.77 o                         
   8   2   0         15.80         26.10        14.57 o                         
   9   2   0        108.60        131.81        23.01 o                         
  10   2   0          4.62         -5.47        18.78 o                         
  11   2   0         20.74         -6.60        22.23 o                         
  12   2   0         19.14        -15.53        25.21 o                         
  13   2   0        310.82        314.32        45.77 o                         
  14   2   0         51.35         19.91        37.53 o                         
  15   2   0          3.77        -37.46        37.46 o                         
   1   3   0       2415.49       2232.60        32.00 o                         
   2   3   0      26664.58      25979.05       255.52 o                         
   3   3   0      16722.35      16524.77       227.91 o                         
   4   3   0         40.44         34.99        10.36 o                         
   5   3   0       1605.01       1668.37        46.26 o                         
   6   3   0        826.95        851.80        34.15 o                         
   7   3   0        155.93        146.22        20.08 o                         
   8   3   0        182.32        179.82        23.64 o                         
   9   3   0        394.01        432.02        34.15 o                         
  10   3   0         34.61         25.51        20.69 o                         
  11   3   0         89.42         91.20        28.90 o                         
  12   3   0         21.37          1.96        25.42 o                         
  13   3   0        385.83        371.51        47.99 o                         
  14   3   0         30.30        -33.14        33.14 o                         
  15   3   0         49.96        -37.93        37.93 o                         
   0   4   0         84.68         73.96         8.06 o                         
   1   4   0         17.96         13.49         6.48 o                         
   2   4   0      19347.70      20832.06       400.03 o                         
   3   4   0      11864.25      11835.77       140.83 o                         
   4   4   0        291.17        347.10        23.49 o                         
   5   4   0          8.65         48.25        14.02 o                         
   6   4   0       1219.08       1293.96        43.31 o                         
   7   4   0       1101.13       1165.92        43.81 o                         
   8   4   0        100.31        128.81        21.49 o                         
   9   4   0        194.39        227.85        29.65 o                         
  10   4   0        237.53        234.25        32.64 o                         
  11   4   0         27.98         21.83        24.55 o                         
  12   4   0          6.01          2.24        27.49 o                         
  13   4   0         41.50        -19.07        34.60 o                         
  14   4   0         41.96        -16.60        34.65 o                         
  15   4   0          2.71        -60.48        60.48 o                         
   1   5   0       2604.39       2493.64        38.82 o                         
   2   5   0        625.40        620.67        11.23 o                         
   3   5   0       1242.74       1241.34        17.95 o                         
   4   5   0       5385.03       5385.03        70.06 o                         
   5   5   0         56.13         79.28        30.92 o                         
   6   5   0       1545.30       1746.13        52.65 o                         
   7   5   0       1645.67       1752.86        55.92 o                         
   8   5   0          5.21          6.44        15.03 o                         
   9   5   0         66.73         66.93        22.47 o                         
  10   5   0         18.04         19.41        21.91 o                         
  11   5   0         73.60         54.32        26.57 o                         
  12   5   0        167.92        155.69        34.87 o                         
  13   5   0          9.71        -11.57        57.15 o                         
  14   5   0         70.17         28.50        37.45 o                         
  15   5   0         29.38        -38.67        38.67 o                         
   0   6   0       1003.63        831.03        24.00 o                         
   1   6   0       1265.77       1187.25        21.33 o                         
   2   6   0       4734.03       4663.22        49.99 o                         
   3   6   0          0.02          0.56         3.94 o                         
   4   6   0         34.71         35.19         5.71 o                         
   5   6   0       2966.26       3019.84        44.64 o                         
   6   6   0         31.57         34.58        13.83 o                         
   7   6   0       1331.13       1320.26        49.30 o                         
   8   6   0         14.06         24.78        17.25 o                         
   9   6   0         77.57        111.69        26.04 o                         
  10   6   0         71.64         80.27        26.92 o                         
  11   6   0          5.43        -35.50        35.50 o                         
  12   6   0         11.43        -26.52        26.52 o                         
  13   6   0         15.97        -15.78        30.34 o                         
  14   6   0         61.69         13.98        38.81 o                         
  15   6   0          1.38        -38.53        38.53 o                         
   1   7   0       3171.80       3134.18        44.95 o                         
   2   7   0         88.12        100.96         6.37 o                         
   3   7   0       1008.26        967.64        16.61 o                         
   4   7   0       1145.23       1182.56        24.00 o                         
   5   7   0       1410.35       1517.08        28.32 o                         
   6   7   0       2012.73       2082.83        38.75 o                         
   7   7   0        388.47        437.79        19.44 o                         
   8   7   0       1893.23       1960.47        66.23 o                         
   9   7   0         58.46         49.65        25.60 o                         
  10   7   0        182.94        201.66        33.81 o                         
  11   7   0          3.61        -11.40        24.28 o                         
  12   7   0         76.21         48.51        31.42 o                         
  13   7   0         12.05        -30.92        30.92 o                         
  14   7   0          1.69        -24.76        41.94 o                         
  15   7   0         29.57        -42.93        42.93 o                         
   0   8   0        129.98        162.42        14.35 o                         
   1   8   0        377.32        386.33        13.76 o                         
   2   8   0         33.41         45.21         5.64 o                         
   3   8   0        435.47        494.37        12.37 o                         
   4   8   0          2.39         -2.23         5.60 o                         
   5   8   0        459.18        480.84        16.26 o                         
   6   8   0       1359.80       1431.41        28.74 o                         
   7   8   0        199.72        205.08        22.49 o                         
   8   8   0         42.35         32.52         9.80 o                         
   9   8   0         24.68         31.31        22.12 o                         
  10   8   0         23.18         36.40        24.82 o                         
  11   8   0         10.72        -23.81        23.81 o                         
  12   8   0          5.35        -25.87        35.96 o                         
  13   8   0         14.28        -20.54        31.12 o                         
  14   8   0         36.69        -18.56        41.44 o                         
   1   9   0        787.18        796.65        19.84 o                         
   2   9   0          0.99          0.84         5.06 o                         
   3   9   0       2427.62       2412.25        31.99 o                         
   4   9   0       2381.41       2509.66        43.24 o                         
   5   9   0        314.85        316.96        14.78 o                         
   6   9   0         91.12         92.55         9.82 o                         
   7   9   0       1719.52       1683.83        36.67 o                         
   8   9   0          1.98         18.49         9.29 o                         
   9   9   0        147.66        134.70        30.44 o                         
  10   9   0         26.41         24.92        25.69 o                         
  11   9   0          0.17          1.37        25.49 o                         
  12   9   0         20.75         -4.18        28.51 o                         
  13   9   0         45.18         29.01        77.47 o                         
  14   9   0          0.20        -15.67        42.52 o                         
   0  10   0        832.38        843.05        43.83 o                         
   1  10   0       1054.16       1031.64        23.79 o                         
   2  10   0         41.93         39.70         7.77 o                         
   3  10   0       2719.19       2755.29        35.95 o                         
   4  10   0        167.30        166.48        12.59 o                         
   5  10   0         17.94         31.25         8.09 o                         
   6  10   0          1.80          4.81         7.34 o                         
   7  10   0         41.41         38.22         9.21 o                         
   8  10   0       1058.15       1049.09        34.47 o                         
   9  10   0        206.64        230.94        20.38 o                         
  10  10   0        292.54        297.33        39.79 o                         
  11  10   0         96.50         73.85        33.09 o                         
  12  10   0        148.45        175.20        50.25 o                         
  13  10   0         21.28         15.01        34.90 o                         
  14  10   0          8.31        -35.50        35.50 o                         
   1  11   0         17.97         20.10         6.90 o                         
   2  11   0        382.15        415.53        16.63 o                         
   3  11   0        797.65        745.33        16.37 o                         
   4  11   0          0.22          8.26         7.00 o                         
   5  11   0          2.09         -1.72         7.15 o                         
   6  11   0        287.68        286.36        16.99 o                         
   7  11   0        297.88        300.25        17.59 o                         
   8  11   0        402.90        393.48        20.88 o                         
   9  11   0         20.10         22.20        11.82 o                         
  10  11   0        560.87        514.92        47.93 o                         
  11  11   0        256.01        297.82        43.63 o                         
  12  11   0        233.98        265.92        45.62 o                         
  13  11   0        108.93        119.79        42.33 o                         
  14  11   0          0.00        -38.00        38.00 o                         
   0  12   0        116.24        127.02        16.11 o                         
   1  12   0        530.69        447.65        17.74 o                         
   2  12   0        207.32        237.04        14.75 o                         
   3  12   0        245.38        241.42        11.17 o                         
   4  12   0          1.46          3.87         7.69 o                         
   5  12   0         56.59         58.90        10.68 o                         
   6  12   0        170.91        194.48        16.43 o                         
   7  12   0        458.82        502.18        21.85 o                         
   8  12   0         25.75         23.29        10.42 o                         
   9  12   0          1.65          6.99        11.36 o                         
  10  12   0          4.13          1.90        24.83 o                         
  11  12   0         45.35         62.34        32.21 o                         
  12  12   0         15.89          5.79        32.18 o                         
  13  12   0        125.24        126.71        42.18 o                         
   1  13   0          0.01         -2.85         6.83 o                         
   2  13   0          1.65         -5.05         6.58 o                         
   3  13   0        111.13        115.90         9.30 o                         
   4  13   0         52.47         57.67        10.89 o                         
   5  13   0        171.81        176.35        15.39 o                         
   6  13   0         40.34         32.07        10.93 o                         
   7  13   0         34.72         10.88        10.27 o                         
   8  13   0        180.28        168.66        15.73 o                         
   9  13   0          4.05         -4.58        10.99 o                         
  10  13   0        670.32        648.98        52.59 o                         
  11  13   0        694.35        704.70        65.74 o                         
  12  13   0         52.22         46.44        35.14 o                         
  13  13   0          7.48        -22.24        33.12 o                         
   0  14   0         47.48         53.24        14.04 o                         
   1  14   0        384.87        325.59        17.67 o                         
   2  14   0        620.33        548.67        21.60 o                         
   3  14   0        331.53        326.39        18.94 o                         
   4  14   0        794.66        735.68        25.54 o                         
   5  14   0        383.36        351.47        21.18 o                         
   6  14   0        255.91        253.43        19.55 o                         
   7  14   0          6.73          7.15        10.19 o                         
   8  14   0        304.07        299.25        21.14 o                         
   9  14   0        423.02        455.12        34.17 o                         
  10  14   0        493.66        487.66        48.82 o                         
  11  14   0        948.53       1000.63       112.99 o                         
  12  14   0        148.93        110.33        40.20 o                         
  13  14   0         33.02         47.51        38.04 o                         
   1  15   0          4.69          2.47         8.50 o                         
   2  15   0        340.45        311.56        19.48 o                         
   3  15   0       1318.75       1203.08        32.73 o                         
   4  15   0       1109.54       1041.52        31.17 o                         
   5  15   0         51.38         51.84        15.33 o                         
   6  15   0         77.34         67.67        13.36 o                         
   7  15   0        302.00        306.23        21.71 o                         
   8  15   0         67.91         82.84        14.51 o                         
   9  15   0        111.64        108.03        21.35 o                         
  10  15   0         45.42         52.69        30.93 o                         
  11  15   0          0.13         26.05        34.71 o                         
  12  15   0          3.54         -6.91        32.26 o                         
   0  16   0        290.64        313.68        28.65 o                         
   1  16   0        347.55        298.18        20.19 o                         
   2  16   0        323.75        299.52        20.65 o                         
   3  16   0        181.02        187.21        17.13 o                         
   4  16   0        297.73        268.07        20.29 o                         
   5  16   0         98.53         98.88        15.08 o                         
   6  16   0        327.68        313.79        22.48 o                         
   7  16   0        324.65        340.73        23.18 o                         
   8  16   0          2.23          4.02        11.99 o                         
   9  16   0        100.34        115.92        22.27 o                         
  10  16   0        328.09        367.28        48.54 o                         
  11  16   0         12.14         22.65        31.91 o                         
  12  16   0        213.30        275.08        48.68 o                         
   1  17   0         28.04         28.54        11.68 o                         
   2  17   0        354.51        335.53        22.62 o                         
   3  17   0        196.78        174.59        17.60 o                         
   4  17   0         73.86         74.74        14.91 o                         
   5  17   0        110.20        116.54        16.44 o                         
   6  17   0          3.81          7.02        12.03 o                         
   7  17   0         60.19         62.21        15.01 o                         
   8  17   0        196.57        198.65        19.92 o                         
   9  17   0        115.77        124.72        22.33 o                         
  10  17   0         24.64         57.05        30.70 o                         
  11  17   0         64.41         62.53        33.82 o                         
  12  17   0          0.00         44.43        36.40 o                         
   0  18   0        199.93        227.73        28.23 o                         
   1  18   0       1253.18       1126.63        34.82 o                         
   2  18   0         13.34         13.59        11.94 o                         
   3  18   0          4.01         -4.04        11.64 o                         
   4  18   0         68.62         86.04        18.83 o                         
   5  18   0         66.81         49.11        14.43 o                         
   6  18   0        386.82        405.95        26.65 o                         
   7  18   0        190.04        188.09        20.11 o                         
   8  18   0          4.21          6.19        13.51 o                         
   9  18   0         11.69         29.02        17.61 o                         
  10  18   0        157.53        190.75        65.52 o                         
  11  18   0          0.60         23.89        32.31 o                         
   1  19   0        532.40        489.15        26.87 o                         
   2  19   0          1.75          3.33        12.17 o                         
   3  19   0         59.28         46.49        14.07 o                         
   4  19   0         26.19         19.32        13.90 o                         
   5  19   0          6.65          8.61        13.28 o                         
   6  19   0        392.43        420.92        27.80 o                         
   7  19   0          4.09         13.95        14.26 o                         
   8  19   0         50.23         77.69        19.10 o                         
   9  19   0          2.13          9.83        18.95 o                         
  10  19   0        154.65        170.33        39.83 o                         
   0  20   0        150.62        150.76        25.92 o                         
   1  20   0          0.71          9.92        16.73 o                         
   2  20   0         78.48         80.90        16.39 o                         
   3  20   0         14.09         16.09        13.90 o                         
   4  20   0        366.01        358.31        26.90 o                         
   5  20   0         65.46         47.23        15.91 o                         
   6  20   0        165.60        186.54        21.34 o                         
   7  20   0        483.13        547.89        40.19 o                         
   8  20   0         44.28         82.59        23.86 o                         
   9  20   0        126.85        134.93        26.05 o                         
  10  20   0          2.32         82.14        52.35 o                         
   1  21   0          3.81         14.11        18.79 o                         
   2  21   0         51.04         50.17        15.85 o                         
   3  21   0         60.57         66.28        16.50 o                         
   4  21   0        170.56        184.78        21.45 o                         
   5  21   0          4.26         11.44        14.91 o                         
   6  21   0         52.60         61.05        17.32 o                         
   7  21   0        158.39        226.78        24.27 o                         
   8  21   0          0.00         21.19        29.44 o                         
   9  21   0          0.10         34.75        21.44 o                         
   0  22   0         19.60         73.23        27.41 o                         
   1  22   0          0.02         20.99        20.64 o                         
   2  22   0         26.79         52.33        20.12 o                         
   3  22   0        284.72        298.13        31.84 o                         
   4  22   0         57.74         55.14        17.38 o                         
   5  22   0          4.77         13.65        15.77 o                         
   6  22   0         67.24         93.48        23.76 o                         
   7  22   0          0.10         15.69        19.58 o                         
   8  22   0         16.80         57.47        31.37 o                         
   1  23   0         25.55         43.15        18.82 o                         
   2  23   0          8.30         33.97        22.85 o                         
   3  23   0          2.82         28.94        19.32 o                         
   4  23   0          7.79         26.96        19.98 o                         
   5  23   0          0.78         22.64        16.64 o                         
   6  23   0        194.46        242.76        25.35 o                         
   7  23   0        110.77        160.38        25.35 o                         
   0  24   0          3.04         39.41        73.20 o                         
   1  24   0         39.46         94.12        37.61 o                         
   2  24   0          7.91         43.77        24.38 o                         
   3  24   0         75.23         94.03        23.52 o                         
   4  24   0         29.10         34.11        18.29 o                         
   5  24   0          3.70         32.41        27.73 o                         
   6  24   0         45.66         82.78        33.03 o                         
   1  25   0         53.61         94.18        47.35 o                         
   2  25   0         15.64         66.94        32.57 o                         
   3  25   0         17.46         23.88        26.52 o                         
   4  25   0         59.39        113.05        23.53 o                         
   5  25   0        125.45        177.58        27.23 o                         
   0  26   0         22.76         95.39        83.25 o                         
   1  26   0         52.10        189.29        59.64 o                         
   2  26   0        261.47        323.32        47.95 o                         
   3  26   0         11.10         60.43        38.48 o                         
 -16   1   1          0.03        -56.76        56.76 o                         
 -15   1   1         24.64        -34.42        35.35 o                         
 -14   1   1          4.88        -28.65        28.65 o                         
 -13   1   1        160.22        142.82        42.34 o                         
 -12   1   1         92.63        112.40        29.87 o                         
 -11   1   1        642.48        649.87        42.90 o                         
 -10   1   1         46.18         54.35        20.67 o                         
  -9   1   1          9.53          6.07        14.64 o                         
  -8   1   1        420.11        443.36        27.86 o                         
  -7   1   1       1611.90       1773.69        51.45 o                         
  -6   1   1         52.94         95.37        14.33 o                         
  -5   1   1       2174.67       2326.63        54.74 o                         
  -4   1   1        352.10        294.86        15.70 o                         
  -3   1   1       3428.75       3590.60        59.13 o                         
  -2   1   1        395.71        373.98         5.96 o                         
  -1   1   1       1505.95       1420.44        26.40 o                         
   0   1   1       3878.20       3636.91        30.47 o                         
   1   1   1       3654.62       3504.07        45.20 o                         
   2   1   1       9453.20       9978.86       270.88 o                         
   3   1   1      10633.26      11885.70       389.32 o                         
   4   1   1        517.62        524.49        22.82 o                         
   5   1   1         41.55         60.20        13.11 o                         
   6   1   1        164.64        129.52        17.67 o                         
   7   1   1        422.79        475.34        29.90 o                         
   8   1   1        131.97        192.11        25.14 o                         
   9   1   1         98.57        128.46        24.96 o                         
  10   1   1         16.16         30.18        22.23 o                         
  11   1   1         63.91         59.49        28.56 o                         
  12   1   1         77.55         28.79        31.54 o                         
  13   1   1         28.80        -16.86        32.72 o                         
  14   1   1         26.56        -37.91        37.91 o                         
  15   1   1         12.49        -60.00        60.00 o                         
 -16   2   1          1.08        -46.39        46.39 o                         
 -15   2   1          0.86        -33.32        33.32 o                         
 -14   2   1          0.06        -19.43        30.58 o                         
 -13   2   1         15.09         -7.74        26.29 o                         
 -12   2   1         40.88         21.51        24.98 o                         
 -11   2   1         54.92         64.99        24.44 o                         
 -10   2   1         63.44         86.60        22.84 o                         
  -9   2   1         81.63         99.06        20.64 o                         
  -8   2   1          0.06          2.50        13.92 o                         
  -7   2   1        431.50        489.09        26.83 o                         
  -6   2   1       1637.26       1776.51        48.80 o                         
  -5   2   1        879.44        947.75        30.97 o                         
  -4   2   1         12.82         18.40         6.77 o                         
  -3   2   1         71.31         78.08         6.54 o                         
  -2   2   1       9357.56       9370.83       171.59 o                         
  -1   2   1        614.39        606.83        11.66 o                         
   0   2   1       6336.28       6052.68        66.28 o                         
   1   2   1       1125.78       1087.05        20.48 o                         
   2   2   1         43.87         30.56         7.18 o                         
   3   2   1       2146.77       2271.83        35.77 o                         
   4   2   1        944.63       1040.49        50.43 o                         
   5   2   1       1674.85       1852.96        50.55 o                         
   6   2   1        791.23        889.27        35.69 o                         
   7   2   1        214.55        206.39        23.15 o                         
   8   2   1        721.86        875.44        42.06 o                         
   9   2   1        236.03        233.32        30.07 o                         
  10   2   1         74.05         58.56        24.13 o                         
  11   2   1          0.97        -10.73        24.01 o                         
  12   2   1         70.97         47.63        32.59 o                         
  13   2   1         19.18        -20.20        34.91 o                         
  14   2   1         17.20        -35.92        35.92 o                         
  15   2   1         10.62        -62.98        62.98 o                         
 -16   3   1          1.70        -37.90        37.90 o                         
 -15   3   1         52.38        -17.34        35.52 o                         
 -14   3   1        354.68        364.13        49.17 o                         
 -13   3   1        206.03        217.34        39.84 o                         
 -12   3   1         11.87         -1.61        24.08 o                         
 -11   3   1         11.05         -0.76        21.19 o                         
 -10   3   1         27.03         17.07        19.54 o                         
  -9   3   1         93.66        137.61        25.69 o                         
  -8   3   1        193.83        233.05        23.83 o                         
  -7   3   1       1252.48       1248.12        48.96 o                         
  -6   3   1        249.58        287.98        20.89 o                         
  -5   3   1       2023.34       2020.96        36.92 o                         
  -4   3   1       2388.63       2368.49        40.27 o                         
  -3   3   1      11868.93      12124.94       143.10 o                         
  -2   3   1       2339.54       2296.34        31.17 o                         
  -1   3   1      13730.33      13113.25       142.92 o                         
   0   3   1        287.91        260.61        14.79 o                         
   1   3   1        209.95        252.94         8.47 o                         
   2   3   1      23918.67      23920.83       257.29 o                         
   3   3   1        662.05        673.15        13.59 o                         
   4   3   1         53.33        118.30        23.91 o                         
   5   3   1          7.89         18.26        12.56 o                         
   6   3   1       1119.69       1216.71        57.64 o                         
   7   3   1        162.22        184.12        23.03 o                         
   8   3   1         25.46         12.94        16.73 o                         
   9   3   1         34.87         32.19        20.09 o                         
  10   3   1          0.21        -19.09        21.04 o                         
  11   3   1        237.80        223.09        36.90 o                         
  12   3   1        112.59        117.42        35.63 o                         
  13   3   1        190.31        155.50        43.35 o                         
  14   3   1          6.87        -37.07        37.07 o                         
  15   3   1         49.91        -42.85        42.85 o                         
 -15   4   1          1.08        -34.43        34.43 o                         
 -14   4   1         17.55        -29.85        29.85 o                         
 -13   4   1         67.14         72.32        33.24 o                         
 -12   4   1         72.39         68.76        29.18 o                         
 -11   4   1         48.10         46.89        24.30 o                         
 -10   4   1        671.82        666.32        41.79 o                         
  -9   4   1        180.76        214.52        26.76 o                         
  -8   4   1          2.47          7.93        13.66 o                         
  -7   4   1        105.83        126.64        30.88 o                         
  -6   4   1        880.26        869.02        22.57 o                         
  -5   4   1          0.08          2.78         4.71 o                         
  -4   4   1          5.74         15.80         5.75 o                         
  -3   4   1         39.94         59.14         7.36 o                         
  -2   4   1        402.99        330.66        13.80 o                         
  -1   4   1      38192.99      36476.32       361.60 o                         
   0   4   1       1858.51       1679.11        32.53 o                         
   1   4   1       8105.53       7699.98        77.62 o                         
   2   4   1      10566.28      10476.94       121.75 o                         
   3   4   1          0.00         -0.43         3.41 o                         
   4   4   1        550.84        620.51        14.62 o                         
   5   4   1       2666.35       2918.47        70.81 o                         
   6   4   1         20.29         61.92        15.94 o                         
   7   4   1         11.34         20.31        14.29 o                         
   8   4   1        456.60        466.91        35.28 o                         
   9   4   1          5.26          2.39        19.11 o                         
  10   4   1         24.62         33.95        24.13 o                         
  11   4   1        129.55        165.82        35.07 o                         
  12   4   1        257.86        299.08        44.90 o                         
  13   4   1          1.04        -32.27        32.27 o                         
  14   4   1         27.67        -35.12        39.92 o                         
  15   4   1         85.54         -8.74        49.58 o                         
 -15   5   1         32.03        -34.53        35.85 o                         
 -14   5   1         24.40        -11.73        32.56 o                         
 -13   5   1        199.45        203.88        40.23 o                         
 -12   5   1         13.21         -9.86        24.37 o                         
 -11   5   1         30.63         19.94        23.61 o                         
 -10   5   1         76.90         80.84        24.57 o                         
  -9   5   1         25.39         39.99        18.41 o                         
  -8   5   1         24.71         46.08        16.81 o                         
  -7   5   1       2050.80       2044.55        41.69 o                         
  -6   5   1        713.65        812.31        27.57 o                         
  -5   5   1         39.07         59.49         7.99 o                         
  -4   5   1       4700.47       4862.39        63.75 o                         
  -3   5   1         72.88         92.72        18.25 o                         
  -2   5   1       3263.64       3015.81        41.41 o                         
  -1   5   1       2537.07       2553.87        29.48 o                         
   0   5   1        418.96        364.01        15.11 o                         
   1   5   1       9107.45       9071.10        91.01 o                         
   2   5   1         49.66         73.24         5.27 o                         
   3   5   1       2641.61       2734.51        32.94 o                         
   4   5   1        345.53        323.60        10.52 o                         
   5   5   1       1802.85       2055.68        40.85 o                         
   6   5   1       1728.79       1859.46        56.64 o                         
   7   5   1          2.54         10.97        14.71 o                         
   8   5   1        160.00        189.12        32.63 o                         
   9   5   1        195.22        261.35        32.74 o                         
  10   5   1          4.03          1.67        21.44 o                         
  11   5   1        180.31        182.97        36.48 o                         
  12   5   1         88.68         56.76        35.42 o                         
  13   5   1          0.21        -28.74        33.02 o                         
  14   5   1          0.75        -47.16        47.16 o                         
 -15   6   1         88.14         12.25        66.71 o                         
 -14   6   1         21.51        -20.40        41.22 o                         
 -13   6   1          0.67        -19.34        36.25 o                         
 -12   6   1          6.67        -13.29        24.32 o                         
 -11   6   1         28.20         22.67        24.25 o                         
 -10   6   1         83.93         92.36        26.43 o                         
  -9   6   1         41.11         28.87        20.43 o                         
  -8   6   1          4.10         22.27        15.34 o                         
  -7   6   1        217.27        226.36        16.14 o                         
  -6   6   1       1141.21       1161.00        23.38 o                         
  -5   6   1       3822.86       4018.43        56.06 o                         
  -4   6   1       2011.79       2200.27        34.68 o                         
  -3   6   1        867.43        802.48        17.65 o                         
  -2   6   1        132.72        134.38         8.36 o                         
  -1   6   1       5080.42       4944.41        52.63 o                         
   0   6   1       5805.12       5598.58        58.95 o                         
   1   6   1         48.22         57.52         5.10 o                         
   2   6   1        596.86        607.21        12.44 o                         
   3   6   1       3712.66       4018.27        45.93 o                         
   4   6   1        115.04        137.80        11.10 o                         
   5   6   1        514.59        554.54        19.94 o                         
   6   6   1        936.32        969.88        27.17 o                         
   7   6   1        145.33        171.35        24.94 o                         
   8   6   1        206.73        206.18        29.33 o                         
   9   6   1        328.96        346.04        36.98 o                         
  10   6   1         42.43         52.26        26.37 o                         
  11   6   1         99.63         63.51        30.11 o                         
  12   6   1         10.23        -24.56        29.87 o                         
  13   6   1        199.62        137.13        42.93 o                         
  14   6   1          7.81        -38.33        38.33 o                         
 -15   7   1         17.32         -0.11        46.53 o                         
 -14   7   1         18.74        -46.09        61.51 o                         
 -13   7   1         54.28          8.00        33.55 o                         
 -12   7   1          0.24        -21.09        34.93 o                         
 -11   7   1         16.63          3.65        22.49 o                         
 -10   7   1         34.04         40.30        23.55 o                         
  -9   7   1        483.89        457.38        37.80 o                         
  -8   7   1        296.52        307.72        17.98 o                         
  -7   7   1         81.82         85.45        12.38 o                         
  -6   7   1         13.18          9.21         5.57 o                         
  -5   7   1       1265.39       1332.35        26.01 o                         
  -4   7   1        328.34        377.63        13.60 o                         
  -3   7   1        249.21        233.50        11.18 o                         
  -2   7   1        747.40        730.18        17.13 o                         
  -1   7   1          9.25         13.35         4.54 o                         
   0   7   1       1676.29       1590.70        21.94 o                         
   1   7   1       1903.85       1881.52        24.97 o                         
   2   7   1        562.59        624.88        27.19 o                         
   3   7   1       2580.45       2584.60        33.14 o                         
   4   7   1        757.78        884.33        17.18 o                         
   5   7   1       1297.12       1328.27        43.35 o                         
   6   7   1         43.84         52.77         9.69 o                         
   7   7   1        505.61        496.70        21.22 o                         
   8   7   1         17.65         30.45        19.94 o                         
   9   7   1        398.73        432.84        49.40 o                         
  10   7   1         29.02         31.62        26.52 o                         
  11   7   1         42.96         32.05        39.62 o                         
  12   7   1         97.22         41.50        43.04 o                         
  13   7   1          0.26        -33.49        33.49 o                         
  14   7   1         10.91        -38.51        38.51 o                         
 -15   8   1          4.49        -44.33        44.33 o                         
 -14   8   1          1.18        -37.58        37.58 o                         
 -13   8   1          9.40        -26.71        26.71 o                         
 -12   8   1         11.61         -9.20        26.30 o                         
 -11   8   1          4.85         -5.50        23.36 o                         
 -10   8   1        503.73        457.15        41.72 o                         
  -9   8   1         30.95         36.15        10.57 o                         
  -8   8   1       1235.75       1274.78        40.78 o                         
  -7   8   1        394.98        397.00        15.71 o                         
  -6   8   1        757.73        776.35        20.47 o                         
  -5   8   1        312.55        306.32        13.68 o                         
  -4   8   1        462.02        474.23        15.73 o                         
  -3   8   1         41.29         49.71         7.30 o                         
  -2   8   1        526.41        528.23        12.44 o                         
  -1   8   1        116.07        138.51         7.78 o                         
   0   8   1        144.82        169.62         9.10 o                         
   1   8   1       2001.50       1956.02        26.46 o                         
   2   8   1        882.77        874.55        16.44 o                         
   3   8   1       4487.49       4866.29        55.40 o                         
   4   8   1        219.32        249.81        24.83 o                         
   5   8   1        873.26        928.52        22.77 o                         
   6   8   1        211.79        219.20        14.02 o                         
   7   8   1          0.01          2.31         7.87 o                         
   8   8   1          6.13         13.11        19.96 o                         
   9   8   1        411.50        425.27        41.38 o                         
  10   8   1         19.82         -4.11        25.38 o                         
  11   8   1        105.70         98.66        33.65 o                         
  12   8   1         64.88         33.83        34.00 o                         
  13   8   1          1.01        -32.93        32.93 o                         
  14   8   1          2.45        -38.78        38.78 o                         
 -15   9   1         52.23         -7.67        39.44 o                         
 -14   9   1         31.29          0.12        36.85 o                         
 -13   9   1         11.73        -26.05        28.69 o                         
 -12   9   1        269.20        305.41        43.44 o                         
 -11   9   1          4.33          4.30        24.88 o                         
 -10   9   1          0.91         -4.84        21.15 o                         
  -9   9   1        279.70        286.96        20.70 o                         
  -8   9   1        439.49        439.01        26.11 o                         
  -7   9   1         33.75         32.22         7.81 o                         
  -6   9   1       1339.26       1322.95        28.47 o                         
  -5   9   1       2209.75       2177.08        38.20 o                         
  -4   9   1        323.54        367.51        14.86 o                         
  -3   9   1        177.12        178.72        11.72 o                         
  -2   9   1        425.02        481.11        20.66 o                         
  -1   9   1         81.47         90.02         6.99 o                         
   0   9   1        954.78        880.39        16.41 o                         
   1   9   1        250.65        228.12         9.64 o                         
   2   9   1       2453.62       2344.46        31.66 o                         
   3   9   1         46.82         42.81         8.04 o                         
   4   9   1        123.18        145.63        10.95 o                         
   5   9   1         24.00         21.90         6.45 o                         
   6   9   1         15.67         15.52         7.65 o                         
   7   9   1         62.64         49.46        11.38 o                         
   8   9   1         53.83         46.54        11.48 o                         
   9   9   1        341.14        331.68        38.80 o                         
  10   9   1         10.97        -21.06        22.21 o                         
  11   9   1          8.95        -26.57        27.30 o                         
  12   9   1          1.38        -24.26        29.68 o                         
  13   9   1          0.42        -32.68        32.68 o                         
  14   9   1         97.49         16.69        45.19 o                         
 -14  10   1          0.70        -16.60        37.01 o                         
 -13  10   1          0.58        -28.88        28.88 o                         
 -12  10   1          8.27         -4.03        27.14 o                         
 -11  10   1          8.24        -12.15        23.01 o                         
 -10  10   1         29.78         41.02        25.19 o                         
  -9  10   1       2499.69       2472.85        56.72 o                         
  -8  10   1        382.28        398.93        18.81 o                         
  -7  10   1        311.41        323.87        16.74 o                         
  -6  10   1        817.70        801.50        22.88 o                         
  -5  10   1        682.72        703.72        20.94 o                         
  -4  10   1         68.40         75.63         9.47 o                         
  -3  10   1        624.40        631.74        18.81 o                         
  -2  10   1        166.47        176.98         9.62 o                         
  -1  10   1        141.81        143.54         8.92 o                         
   0  10   1       3134.72       3176.05        39.23 o                         
   1  10   1       1864.89       1916.02        27.65 o                         
   2  10   1        869.42        816.39        17.03 o                         
   3  10   1        332.02        307.73        11.96 o                         
   4  10   1         46.69         59.55         7.58 o                         
   5  10   1          8.18         10.32         6.54 o                         
   6  10   1        335.07        323.44        17.00 o                         
   7  10   1        139.62        158.71        14.19 o                         
   8  10   1         20.55         32.40        11.76 o                         
   9  10   1        234.82        258.01        37.50 o                         
  10  10   1        677.08        679.52        52.59 o                         
  11  10   1         53.94         73.52        33.74 o                         
  12  10   1          3.30        -17.84        31.18 o                         
  13  10   1          1.84        -33.04        33.04 o                         
  14  10   1         67.62         21.37        43.43 o                         
 -14  11   1         13.20        -27.09        34.43 o                         
 -13  11   1         45.61         68.76        37.49 o                         
 -12  11   1         21.17         29.19        32.10 o                         
 -11  11   1          1.17          5.20        26.28 o                         
 -10  11   1        890.12        768.67        51.56 o                         
  -9  11   1        493.94        536.63        31.87 o                         
  -8  11   1          0.00         -3.72         8.59 o                         
  -7  11   1          1.12         -6.72         7.71 o                         
  -6  11   1          5.12          6.48         7.83 o                         
  -5  11   1          6.21          1.94         7.20 o                         
  -4  11   1        914.67        827.01        22.96 o                         
  -3  11   1          8.54          6.41         5.21 o                         
  -2  11   1       1792.12       1773.75        27.05 o                         
  -1  11   1         25.68         39.12         6.22 o                         
   0  11   1       1376.75       1387.59        29.12 o                         
   1  11   1        927.99        973.22        18.82 o                         
   2  11   1       2082.11       1948.15        29.13 o                         
   3  11   1        898.82        914.83        19.21 o                         
   4  11   1        111.42        100.92        11.85 o                         
   5  11   1       1524.27       1530.00        27.14 o                         
   6  11   1          6.02          0.89         8.05 o                         
   7  11   1         90.54        100.86        12.98 o                         
   8  11   1         54.91         50.76        13.56 o                         
   9  11   1         58.40         78.68        29.27 o                         
  10  11   1          3.46          7.07        26.56 o                         
  11  11   1         88.13        121.41        36.63 o                         
  12  11   1         89.05         49.86        35.90 o                         
  13  11   1        218.50        253.57        51.78 o                         
 -14  12   1         12.43          6.84        35.25 o                         
 -13  12   1          5.55        -16.61        29.91 o                         
 -12  12   1         19.08         36.62        32.25 o                         
 -11  12   1        110.96        126.50        34.56 o                         
 -10  12   1         40.70         60.41        27.77 o                         
  -9  12   1        487.94        508.22        32.71 o                         
  -8  12   1        626.57        621.39        30.15 o                         
  -7  12   1         26.73          9.79         9.69 o                         
  -6  12   1        239.34        245.39        17.04 o                         
  -5  12   1          0.76         -4.89         7.52 o                         
  -4  12   1        240.23        230.48        15.16 o                         
  -3  12   1         20.94         22.81         6.23 o                         
  -2  12   1          1.77         -4.60         6.63 o                         
  -1  12   1        448.51        388.68        16.82 o                         
   0  12   1         98.47         95.18        12.89 o                         
   1  12   1         41.23         40.77         8.40 o                         
   2  12   1         95.55        102.23         8.56 o                         
   3  12   1          3.21          3.68         6.19 o                         
   4  12   1       2417.89       2333.76        35.10 o                         
   5  12   1        273.04        275.73        14.17 o                         
   6  12   1         61.57         65.76        11.49 o                         
   7  12   1        148.19        144.94        15.24 o                         
   8  12   1          2.05         -0.08        11.49 o                         
   9  12   1        171.57        174.14        34.73 o                         
  10  12   1          9.87          9.76        26.98 o                         
  11  12   1        126.84        162.19        40.00 o                         
  12  12   1        100.21         86.09        38.84 o                         
  13  12   1          1.09        -22.14        34.47 o                         
 -14  13   1         47.31         12.56        37.24 o                         
 -13  13   1         13.38          4.80        32.79 o                         
 -12  13   1        348.42        411.00        51.41 o                         
 -11  13   1        430.80        395.76        46.17 o                         
 -10  13   1          0.13          5.98        24.43 o                         
  -9  13   1         22.77         30.32        13.97 o                         
  -8  13   1       1077.38       1001.32        30.44 o                         
  -7  13   1         41.35         58.77        12.02 o                         
  -6  13   1        204.88        200.12        16.70 o                         
  -5  13   1          0.29         -8.48         8.48 o                         
  -4  13   1        858.62        825.25        19.77 o                         
  -3  13   1        260.40        248.39        13.56 o                         
  -2  13   1          0.12          1.30         7.33 o                         
  -1  13   1         33.40         33.61         8.71 o                         
   0  13   1        625.22        594.62        20.73 o                         
   1  13   1         71.39         67.40        10.24 o                         
   2  13   1       2126.41       2002.23        31.12 o                         
   3  13   1        174.56        174.06        11.56 o                         
   4  13   1        283.01        260.01        13.95 o                         
   5  13   1        284.47        228.62        14.39 o                         
   6  13   1        322.18        299.76        19.85 o                         
   7  13   1        228.10        242.43        19.06 o                         
   8  13   1         19.30         15.70        12.31 o                         
   9  13   1        263.61        293.26        41.07 o                         
  10  13   1         75.74         58.51        31.11 o                         
  11  13   1        139.94        169.29        41.90 o                         
  12  13   1        757.60        801.37        66.35 o                         
  13  13   1         19.87         -6.90        37.05 o                         
 -13  14   1          1.75         -1.09        33.54 o                         
 -12  14   1          3.18         34.42        33.01 o                         
 -11  14   1         16.25         22.92        27.33 o                         
 -10  14   1         24.83         11.11        43.55 o                         
  -9  14   1          3.83          2.99        12.79 o                         
  -8  14   1        211.34        201.07        17.89 o                         
  -7  14   1        786.65        755.37        27.68 o                         
  -6  14   1         14.84          4.06        10.31 o                         
  -5  14   1         36.90         35.12        11.05 o                         
  -4  14   1        333.06        323.78        14.70 o                         
  -3  14   1         45.98         59.25        12.88 o                         
  -2  14   1          1.65         -7.80         7.80 o                         
  -1  14   1          8.61         -0.14         8.00 o                         
   0  14   1         64.70         49.16        10.05 o                         
   1  14   1        204.28        183.09        15.26 o                         
   2  14   1        312.40        309.36        13.90 o                         
   3  14   1         30.34         11.47         7.73 o                         
   4  14   1        628.20        541.44        18.17 o                         
   5  14   1        359.61        330.49        21.10 o                         
   6  14   1          0.44         -9.95         9.95 o                         
   7  14   1        125.05        111.50        14.75 o                         
   8  14   1          0.53          7.93        14.19 o                         
   9  14   1        312.95        318.14        42.88 o                         
  10  14   1          0.47          5.47        27.40 o                         
  11  14   1          6.03         32.27        32.71 o                         
  12  14   1         23.23         53.29        38.21 o                         
 -13  15   1        124.71        121.50        47.88 o                         
 -12  15   1         81.62        138.33        39.95 o                         
 -11  15   1        284.34        305.01        44.97 o                         
 -10  15   1        201.79        204.90        57.68 o                         
  -9  15   1          7.71          0.92        13.16 o                         
  -8  15   1         95.60         88.69        14.62 o                         
  -7  15   1        350.08        361.29        22.74 o                         
  -6  15   1         74.92         60.13        13.30 o                         
  -5  15   1        469.20        442.85        17.60 o                         
  -4  15   1        196.17        178.45        16.76 o                         
  -3  15   1       1017.78        958.42        28.93 o                         
  -2  15   1         62.67         50.43        11.05 o                         
  -1  15   1         60.60         44.85        10.63 o                         
   0  15   1        158.90        157.40        17.39 o                         
   1  15   1        199.06        167.06        14.87 o                         
   2  15   1        942.04        920.72        28.61 o                         
   3  15   1        322.11        288.76        15.21 o                         
   4  15   1          9.12          2.88         8.66 o                         
   5  15   1        301.53        330.93        33.73 o                         
   6  15   1         23.70         39.58        12.52 o                         
   7  15   1         13.75         14.30        11.84 o                         
   8  15   1        145.74        150.18        23.64 o                         
   9  15   1          4.81         17.54        26.75 o                         
  10  15   1         14.64         35.89        30.92 o                         
  11  15   1         51.80         69.78        36.84 o                         
  12  15   1         74.28        117.15        42.44 o                         
 -12  16   1          2.16          9.83        31.41 o                         
 -11  16   1          7.82         13.34        27.97 o                         
 -10  16   1          8.42         31.60        44.99 o                         
  -9  16   1         99.19         85.68        19.43 o                         
  -8  16   1         62.10         68.66        14.52 o                         
  -7  16   1        269.66        281.72        21.79 o                         
  -6  16   1         53.04         57.01        10.36 o                         
  -5  16   1          3.70          5.14        10.70 o                         
  -4  16   1          7.89          1.81        10.93 o                         
  -3  16   1         33.13         24.16        11.16 o                         
  -2  16   1         36.21         36.24        11.65 o                         
  -1  16   1          0.40         -5.72         8.88 o                         
   0  16   1         41.78         29.88        10.80 o                         
   1  16   1         27.64         20.05        10.91 o                         
   2  16   1        234.39        225.76        18.28 o                         
   3  16   1         72.63         60.70        13.24 o                         
   4  16   1        115.78        102.18        11.68 o                         
   5  16   1         11.62          9.11        11.89 o                         
   6  16   1        253.07        265.08        21.16 o                         
   7  16   1          7.85          3.55        12.12 o                         
   8  16   1         50.05         69.43        21.04 o                         
   9  16   1        118.57        157.33        36.33 o                         
  10  16   1         11.88         43.40        31.19 o                         
  11  16   1          0.71         23.91        32.85 o                         
 -12  17   1          1.23         31.33        33.61 o                         
 -11  17   1         85.98        124.31        37.06 o                         
 -10  17   1         43.44         57.05        46.90 o                         
  -9  17   1          4.92         -1.43        14.67 o                         
  -8  17   1         27.01         49.58        14.46 o                         
  -7  17   1        235.65        269.22        21.94 o                         
  -6  17   1         94.36         94.14        15.57 o                         
  -5  17   1          3.63          5.99        11.62 o                         
  -4  17   1         21.64         19.16        12.17 o                         
  -3  17   1         14.13          9.87        11.58 o                         
  -2  17   1        644.67        588.75        26.19 o                         
  -1  17   1        306.67        284.63        21.16 o                         
   0  17   1        685.76        582.31        25.85 o                         
   1  17   1          5.16          4.66        11.04 o                         
   2  17   1         20.03         22.72        11.80 o                         
   3  17   1        133.18        137.73        13.33 o                         
   4  17   1         96.51         91.08        11.96 o                         
   5  17   1         61.03         62.31        14.61 o                         
   6  17   1         48.18         56.03        14.85 o                         
   7  17   1        180.27        185.93        19.70 o                         
   8  17   1          3.64          3.01        16.36 o                         
   9  17   1         26.57         71.59        31.60 o                         
  10  17   1        406.86        533.19        55.24 o                         
  11  17   1         85.93        127.32        39.36 o                         
 -11  18   1        153.65        157.60        68.64 o                         
 -10  18   1        245.94        356.57        51.92 o                         
  -9  18   1         92.01        107.32        21.71 o                         
  -8  18   1         44.01         55.04        15.34 o                         
  -7  18   1          2.36         12.51        12.95 o                         
  -6  18   1         37.69         41.72        14.04 o                         
  -5  18   1         14.69          1.56        11.69 o                         
  -4  18   1         46.96         44.26        13.39 o                         
  -3  18   1         53.51         47.41        13.54 o                         
  -2  18   1        651.15        576.12        27.09 o                         
  -1  18   1          0.00          5.62        11.96 o                         
   0  18   1          1.43         19.42        11.46 o                         
   1  18   1         67.67         58.59        16.55 o                         
   2  18   1         28.31         25.81        13.01 o                         
   3  18   1        182.53        174.69        18.90 o                         
   4  18   1        493.00        445.28        26.65 o                         
   5  18   1          0.01          5.87        13.02 o                         
   6  18   1         73.52         75.72        16.21 o                         
   7  18   1         59.76         61.17        16.00 o                         
   8  18   1         75.20        101.03        22.12 o                         
   9  18   1         61.02         95.88        33.67 o                         
  10  18   1         33.25        440.77        70.15 o                         
  11  18   1          2.35          3.45        32.70 o                         
 -11  19   1         13.51         36.51        32.20 o                         
 -10  19   1        111.78        170.93        43.55 o                         
  -9  19   1          6.29         11.72        17.29 o                         
  -8  19   1          4.83         17.03        14.38 o                         
  -7  19   1        115.90        168.95        27.52 o                         
  -6  19   1          0.59          6.94        13.30 o                         
  -5  19   1        272.56        275.78        22.89 o                         
  -4  19   1        332.97        342.37        24.40 o                         
  -3  19   1          0.00          5.72        12.06 o                         
  -2  19   1        936.69        853.52        40.15 o                         
  -1  19   1        106.86        105.19        16.26 o                         
   0  19   1        522.66        502.77        31.41 o                         
   1  19   1        654.69        576.95        28.40 o                         
   2  19   1         69.74         79.35        15.82 o                         
   3  19   1         97.84        104.64        17.45 o                         
   4  19   1        171.20        178.10        19.75 o                         
   5  19   1          7.93         21.94        14.49 o                         
   6  19   1        260.76        252.57        22.95 o                         
   7  19   1          0.12         11.62        14.55 o                         
   8  19   1          1.67         15.82        24.71 o                         
   9  19   1          2.03         50.51        48.78 o                         
  10  19   1        394.91        509.42        56.78 o                         
 -10  20   1          0.04         56.77        49.18 o                         
  -9  20   1          0.08         21.61        18.40 o                         
  -8  20   1         26.12         74.30        20.23 o                         
  -7  20   1        281.68        292.35        24.91 o                         
  -6  20   1          8.41         19.33        14.70 o                         
  -5  20   1         22.03         28.03        14.91 o                         
  -4  20   1          1.27         13.52        13.80 o                         
  -3  20   1        111.61        100.75        21.04 o                         
  -2  20   1        420.81        403.50        44.02 o                         
  -1  20   1        108.81        144.05        18.05 o                         
   0  20   1          6.34         28.75        16.26 o                         
   1  20   1          5.10         29.78        15.14 o                         
   2  20   1          6.25         17.41        13.34 o                         
   3  20   1         64.08         59.91        15.85 o                         
   4  20   1        146.14        140.51        19.47 o                         
   5  20   1         57.41         79.51        17.38 o                         
   6  20   1         36.55         45.91        16.44 o                         
   7  20   1        142.52        146.91        20.48 o                         
   8  20   1        346.10        408.47        47.36 o                         
   9  20   1         19.81         81.33        50.65 o                         
 -10  21   1         18.92         77.56        41.11 o                         
  -9  21   1          0.56         14.94        31.51 o                         
  -8  21   1        158.80        178.06        30.47 o                         
  -7  21   1         83.02        115.16        20.57 o                         
  -6  21   1         13.75         40.52        16.13 o                         
  -5  21   1         39.57         55.76        17.04 o                         
  -4  21   1         39.39         39.56        15.99 o                         
  -3  21   1         37.06         63.40        15.99 o                         
  -2  21   1         22.38         31.36        26.63 o                         
  -1  21   1         62.75         85.62        20.29 o                         
   0  21   1         62.51         65.17        16.90 o                         
   1  21   1        895.91        827.26        34.67 o                         
   2  21   1         21.26         29.78        14.92 o                         
   3  21   1         66.81         49.32        16.43 o                         
   4  21   1         10.27         31.16        15.91 o                         
   5  21   1         19.60         29.48        16.18 o                         
   6  21   1         22.59         27.58        16.63 o                         
   7  21   1         85.31        123.62        20.57 o                         
   8  21   1         37.58         57.03        22.31 o                         
   9  21   1          0.12        107.08        52.49 o                         
  -9  22   1          0.81          3.89        48.90 o                         
  -8  22   1          9.34         30.69        27.97 o                         
  -7  22   1         20.68         46.32        21.86 o                         
  -6  22   1        241.55        310.84        43.83 o                         
  -5  22   1          0.65         14.07        15.47 o                         
  -4  22   1        197.35        200.27        22.79 o                         
  -3  22   1        191.92        215.82        22.66 o                         
  -2  22   1         27.23         54.55        21.73 o                         
  -1  22   1          0.85         26.61        29.52 o                         
   0  22   1          0.00         26.13        19.29 o                         
   1  22   1        354.25        385.23        49.76 o                         
   2  22   1         67.90         99.87        21.38 o                         
   3  22   1        209.26        211.74        23.00 o                         
   4  22   1         13.95         46.09        17.94 o                         
   5  22   1        313.59        287.48        46.61 o                         
   6  22   1        137.25        193.13        24.72 o                         
   7  22   1        178.17        229.54        25.21 o                         
   8  22   1          7.83         33.30        37.37 o                         
  -8  23   1          0.89         30.84        29.16 o                         
  -7  23   1         42.37         57.99        21.77 o                         
  -6  23   1          2.92         36.08        17.86 o                         
  -5  23   1          4.38         30.80        17.23 o                         
  -4  23   1          3.76         18.06        16.50 o                         
  -3  23   1          0.41         27.17        15.87 o                         
  -2  23   1         25.20         62.25        25.61 o                         
  -1  23   1         21.86         61.46        36.31 o                         
   0  23   1         60.26         73.78        36.86 o                         
   1  23   1         40.45         87.72        18.10 o                         
   2  23   1         17.46         50.26        22.19 o                         
   3  23   1        117.26        129.58        20.82 o                         
   4  23   1         17.62         46.32        18.41 o                         
   5  23   1         17.71         44.04        17.97 o                         
   6  23   1          5.85         17.37        17.73 o                         
   7  23   1          0.00         22.71        27.75 o                         
  -7  24   1          4.37         45.98        27.02 o                         
  -6  24   1        193.48        274.99        49.88 o                         
  -5  24   1        181.61        250.79        49.31 o                         
  -4  24   1          1.25         11.10        16.92 o                         
  -3  24   1          1.73         19.32        16.51 o                         
  -2  24   1         74.84        124.28        29.69 o                         
  -1  24   1         27.66         86.33        31.19 o                         
   0  24   1         87.57        171.15        43.10 o                         
   1  24   1          8.23         45.37        28.72 o                         
   2  24   1        217.44        256.37        53.59 o                         
   3  24   1         32.37         43.86        28.40 o                         
   4  24   1         95.67        109.03        21.85 o                         
   5  24   1        264.08        284.14        53.04 o                         
   6  24   1         28.04         69.19        27.91 o                         
  -5  25   1         28.57         41.95        20.79 o                         
  -4  25   1         24.13         64.81        35.24 o                         
  -3  25   1          9.00         16.54        20.93 o                         
  -2  25   1         27.26         58.47        39.41 o                         
  -1  25   1         19.92         68.36        36.44 o                         
   0  25   1        306.09        595.02        55.72 o                         
   1  25   1        282.49        427.98        83.71 o                         
   2  25   1        286.99        398.42        54.85 o                         
   3  25   1          0.29         20.92        24.68 o                         
   4  25   1         38.34         68.60        25.00 o                         
  -3  26   1          0.69         -2.04        20.27 o                         
  -2  26   1         64.71        119.40        32.19 o                         
  -1  26   1        148.12        213.52        67.59 o                         
   0  26   1         12.76         55.90        26.88 o                         
   1  26   1         32.13         93.40        39.87 o                         
   2  26   1        106.56        131.52        37.47 o                         
 -16   0   2          0.37        -51.79        51.79 o                         
 -15   0   2        571.50        642.65        79.64 o                         
 -14   0   2         14.42         -3.86        39.40 o                         
 -13   0   2        500.14        443.86        61.54 o                         
 -12   0   2       1166.80       1208.12        79.90 o                         
 -11   0   2       2304.27       2427.61       107.78 o                         
 -10   0   2        204.77        266.88        42.89 o                         
  -9   0   2         19.06         25.27        19.46 o                         
  -8   0   2        651.15        605.13        42.86 o                         
  -7   0   2        342.61        341.08        31.16 o                         
  -6   0   2         60.08         76.22        17.66 o                         
  -5   0   2       4563.74       4933.49       137.32 o                         
  -4   0   2        140.74        141.62        10.43 o                         
  -3   0   2       2611.92       2406.23        62.87 o                         
  -2   0   2        420.71        519.39        11.45 o                         
  -1   0   2      12411.00      11798.24       164.06 o                         
   0   0   2       8461.70       7741.08        84.35 o                         
   1   0   2      20072.48      19347.16       460.30 o                         
   2   0   2       1996.45       1994.86        40.55 o                         
   3   0   2       3965.23       4081.63        99.65 o                         
   4   0   2       9505.42      10041.60       151.35 o                         
   6   0   2        727.22        707.13        47.49 o                         
   7   0   2         26.40         20.67        22.88 o                         
   8   0   2       1694.73       1813.39        89.17 o                         
   9   0   2          0.00         10.52        28.88 o                         
  10   0   2          6.14         45.61        35.06 o                         
  11   0   2         64.45         37.12        45.25 o                         
  12   0   2         74.61         10.34        48.41 o                         
  13   0   2        243.77        201.95        69.41 o                         
  14   0   2         10.04        -57.61        57.61 o                         
 -16   1   2          5.35        -35.06        35.06 o                         
 -15   1   2         19.15         -1.45        33.49 o                         
 -14   1   2         68.63         40.46        30.38 o                         
 -13   1   2         74.36         78.91        28.75 o                         
 -12   1   2         45.52         51.29        24.65 o                         
 -11   1   2        106.24        145.00        27.02 o                         
 -10   1   2          0.04         -9.21        15.34 o                         
  -9   1   2         31.23         33.31        15.25 o                         
  -8   1   2        470.43        513.80        28.02 o                         
  -7   1   2        160.96        160.81        17.43 o                         
  -6   1   2         25.13         34.23        10.28 o                         
  -5   1   2        111.23        123.32         7.59 o                         
  -4   1   2       2142.20       2089.39        33.85 o                         
  -3   1   2        304.74        294.11         8.62 o                         
  -2   1   2       8037.23       7526.16       159.85 o                         
  -1   1   2       1624.02       1528.66        18.03 o                         
   0   1   2        644.67        629.92         8.72 o                         
   1   1   2      17424.30      17140.22       220.89 o                         
   2   1   2       6955.81       6929.36       112.14 o                         
   3   1   2       4138.76       4322.04        80.33 o                         
   4   1   2       1377.30       1488.01        29.55 o                         
   5   1   2        783.53        768.43        32.27 o                         
   6   1   2       1201.23       1148.58        42.27 o                         
   7   1   2         65.11         70.48        18.77 o                         
   8   1   2         68.77         72.92        21.40 o                         
   9   1   2         88.25         79.18        25.15 o                         
  10   1   2        254.81        266.38        37.74 o                         
  11   1   2         22.10        -10.11        27.31 o                         
  12   1   2          3.34        -30.97        30.97 o                         
  13   1   2         11.58        -35.75        35.75 o                         
  14   1   2         46.17        -42.38        42.38 o                         
 -16   2   2        172.54        101.35        43.53 o                         
 -15   2   2        334.05        293.02        48.86 o                         
 -14   2   2         35.50         10.36        29.10 o                         
 -13   2   2         15.65        -17.38        23.21 o                         
 -12   2   2         35.59         22.06        22.27 o                         
 -11   2   2          2.59         -4.88        18.73 o                         
 -10   2   2         70.63         69.57        20.86 o                         
  -9   2   2         49.98         60.47        17.22 o                         
  -8   2   2          3.74          8.52        11.08 o                         
  -7   2   2         40.18         59.76        13.28 o                         
  -6   2   2        440.37        488.42        16.27 o                         
  -5   2   2       5377.77       5560.95        79.66 o                         
  -4   2   2        128.90        127.11         7.17 o                         
  -3   2   2          5.84         11.49         3.89 o                         
  -2   2   2        294.71        306.95        10.24 o                         
  -1   2   2          9.70         10.96         3.13 o                         
   0   2   2       3531.25       3278.75        32.82 o                         
   1   2   2       9783.91       9642.82        86.12 o                         
   2   2   2      13335.36      13924.15       253.38 o                         
   3   2   2       1979.48       1935.05        43.19 o                         
   4   2   2        599.87        559.34        20.10 o                         
   5   2   2       2722.39       2719.41        67.53 o                         
   6   2   2          1.22         12.76        13.43 o                         
   7   2   2        127.17        183.42        24.91 o                         
   8   2   2          5.82          3.84        17.17 o                         
   9   2   2        201.66        227.51        32.22 o                         
  10   2   2        100.76         97.96        29.76 o                         
  11   2   2         25.84        -13.43        27.54 o                         
  12   2   2        328.90        312.46        49.00 o                         
  13   2   2          0.06        -36.18        36.18 o                         
  14   2   2        107.44         -9.19        46.93 o                         
 -16   3   2         92.95         24.17        39.81 o                         
 -15   3   2         68.07         22.20        33.96 o                         
 -14   3   2        141.72        147.18        37.74 o                         
 -13   3   2        103.75        106.82        31.95 o                         
 -12   3   2          2.90        -20.86        20.86 o                         
 -11   3   2        144.59        138.45        27.27 o                         
 -10   3   2        157.17        188.97        27.70 o                         
  -9   3   2         65.52         81.90        18.60 o                         
  -8   3   2          6.72         17.21        12.85 o                         
  -7   3   2        170.76        180.82        20.38 o                         
  -6   3   2        104.14        112.15        14.43 o                         
  -5   3   2        176.73        182.81        11.05 o                         
  -4   3   2       1050.00       1083.42        19.09 o                         
  -3   3   2         63.05         89.42         8.14 o                         
  -2   3   2        430.50        376.26        12.22 o                         
  -1   3   2        990.95        951.48        16.89 o                         
   0   3   2       8609.91       8421.29        83.97 o                         
   1   3   2       6005.98       6108.82        70.62 o                         
   2   3   2       4743.66       4722.36        73.24 o                         
   3   3   2        295.47        295.02        10.56 o                         
   4   3   2        175.32        172.75        13.92 o                         
   5   3   2       2718.45       2814.56        48.72 o                         
   6   3   2        929.32       1089.17        42.32 o                         
   7   3   2        113.29        155.28        23.21 o                         
   8   3   2         15.39         23.38        19.50 o                         
   9   3   2        103.88        108.93        27.55 o                         
  10   3   2         60.54         70.58        28.76 o                         
  11   3   2          2.92        -25.85        25.85 o                         
  12   3   2         86.63         39.02        37.12 o                         
  13   3   2         26.83        -38.07        38.07 o                         
  14   3   2          7.83        -41.74        41.74 o                         
 -16   4   2        199.25        124.14        45.99 o                         
 -15   4   2         73.57         13.35        33.26 o                         
 -14   4   2          0.13        -23.28        27.77 o                         
 -13   4   2        158.46        142.52        34.81 o                         
 -12   4   2         57.86         36.08        26.03 o                         
 -11   4   2         32.61         36.81        22.19 o                         
 -10   4   2        670.03        695.66        40.71 o                         
  -9   4   2        190.46        218.84        26.59 o                         
  -8   4   2        339.39        345.69        26.38 o                         
  -7   4   2       1669.10       1767.35        37.16 o                         
  -6   4   2       1311.38       1287.40        23.84 o                         
  -5   4   2       1406.26       1341.19        23.85 o                         
  -4   4   2       1519.77       1570.45        34.89 o                         
  -3   4   2       2614.72       2630.52        44.04 o                         
  -2   4   2         56.62         65.49         5.13 o                         
  -1   4   2        334.44        377.91        26.39 o                         
   0   4   2       1832.32       1941.49        24.10 o                         
   1   4   2        187.39        194.58         6.78 o                         
   2   4   2       3738.59       3765.79        42.59 o                         
   3   4   2       1664.11       1762.75        60.57 o                         
   4   4   2        643.58        688.78        17.23 o                         
   5   4   2        112.35        150.99        13.49 o                         
   6   4   2         11.43          8.24        14.42 o                         
   7   4   2         16.59         20.54        19.79 o                         
   8   4   2         84.83         74.22        22.99 o                         
   9   4   2        113.34        120.87        28.41 o                         
  10   4   2         43.32         13.97        27.45 o                         
  11   4   2         16.39        -28.11        28.11 o                         
  12   4   2          8.55        -32.77        33.49 o                         
  13   4   2          4.11        -36.72        36.72 o                         
  14   4   2        153.29         45.77        50.04 o                         
 -16   5   2          0.13        -41.57        41.57 o                         
 -15   5   2         19.25        -19.77        32.62 o                         
 -14   5   2        104.81         86.93        36.80 o                         
 -13   5   2        100.88         85.56        32.14 o                         
 -12   5   2         63.44         66.46        27.50 o                         
 -11   5   2          3.66         17.41        20.25 o                         
 -10   5   2          0.75        -11.68        20.82 o                         
  -9   5   2         47.19         60.62        19.55 o                         
  -8   5   2       1015.39       1079.06        29.39 o                         
  -7   5   2        405.41        458.77        37.60 o                         
  -6   5   2       1857.62       1956.33        32.46 o                         
  -5   5   2        294.58        293.49        14.52 o                         
  -4   5   2         13.39         20.97         5.16 o                         
  -3   5   2       2440.99       2496.24        36.46 o                         
  -2   5   2         46.23         64.14         5.32 o                         
  -1   5   2         46.40         56.82         4.94 o                         
   0   5   2        154.91        150.93         6.99 o                         
   1   5   2        710.17        712.54        26.97 o                         
   2   5   2          4.11          9.21         4.94 o                         
   3   5   2       1513.81       1540.58        22.71 o                         
   4   5   2        122.72        141.95         8.32 o                         
   5   5   2        427.70        479.61        15.23 o                         
   6   5   2          2.40         -2.69        13.12 o                         
   7   5   2        210.77        244.49        28.20 o                         
   8   5   2          2.60         13.22        19.08 o                         
   9   5   2         32.82         36.81        24.34 o                         
  10   5   2         75.08         67.35        30.63 o                         
  11   5   2        299.05        346.69        48.18 o                         
  12   5   2         15.86        -42.41        42.41 o                         
  13   5   2         65.65        -30.07        41.30 o                         
  14   5   2          1.87        -67.43        72.28 o                         
 -16   6   2         69.55        -20.70        37.85 o                         
 -15   6   2         12.51        -34.91        34.91 o                         
 -14   6   2         30.00         -8.42        42.38 o                         
 -13   6   2          9.27         -0.89        27.54 o                         
 -12   6   2        208.76        217.72        35.84 o                         
 -11   6   2         95.72         91.65        27.09 o                         
 -10   6   2        556.77        575.02        40.52 o                         
  -9   6   2          5.56          0.84        16.45 o                         
  -8   6   2          8.84         18.59         7.78 o                         
  -7   6   2        239.02        257.24        15.22 o                         
  -6   6   2       1507.13       1591.86        29.06 o                         
  -5   6   2       1872.03       1992.05        33.06 o                         
  -4   6   2       1571.32       1649.22        28.40 o                         
  -3   6   2       1360.54       1368.41        24.41 o                         
  -2   6   2        267.39        267.98         8.98 o                         
  -1   6   2         24.23         23.19         4.42 o                         
   0   6   2       2321.79       2386.10        29.59 o                         
   1   6   2          2.42          8.45         7.23 o                         
   2   6   2        440.06        426.56        11.57 o                         
   3   6   2       1471.02       1580.88        23.90 o                         
   4   6   2          6.74          1.78         7.43 o                         
   5   6   2          5.17         -2.28         6.17 o                         
   6   6   2        452.62        480.59        20.17 o                         
   7   6   2         23.74         57.33        19.97 o                         
   8   6   2         12.11         -8.11        18.69 o                         
   9   6   2         60.14         57.76        26.76 o                         
  10   6   2        195.16        224.06        37.91 o                         
  11   6   2        114.03         76.96        35.14 o                         
  12   6   2         21.04        -32.01        32.01 o                         
  13   6   2          0.00        -46.42        46.42 o                         
  14   6   2         84.67        -19.64        57.57 o                         
 -15   7   2          0.27        -46.41        46.41 o                         
 -14   7   2          3.96        -27.70        43.24 o                         
 -13   7   2         12.81        -16.45        41.66 o                         
 -12   7   2        241.68        244.81        38.23 o                         
 -11   7   2        693.10        712.07        47.91 o                         
 -10   7   2         50.75         57.05        23.26 o                         
  -9   7   2        297.18        313.74        21.87 o                         
  -8   7   2        234.10        256.19        26.21 o                         
  -7   7   2        213.48        223.60        12.51 o                         
  -6   7   2        514.07        537.50        16.77 o                         
  -5   7   2          0.02          3.08         5.33 o                         
  -4   7   2       1473.97       1473.79        27.31 o                         
  -3   7   2       1742.67       1750.04        29.88 o                         
  -2   7   2       1504.86       1386.05        20.81 o                         
  -1   7   2        625.33        680.62        13.62 o                         
   0   7   2        561.54        571.55        12.65 o                         
   1   7   2        829.42        840.41        15.91 o                         
   2   7   2        616.93        676.43        14.76 o                         
   3   7   2        394.26        370.21        11.91 o                         
   4   7   2          3.20         -1.23         5.47 o                         
   5   7   2       1290.08       1330.29        23.20 o                         
   6   7   2         79.51         95.29        10.27 o                         
   7   7   2         60.89         73.56        21.83 o                         
   8   7   2        241.22        247.01        32.93 o                         
   9   7   2         93.46         85.24        28.21 o                         
  10   7   2        384.10        375.18        44.23 o                         
  11   7   2         20.85          5.52        29.98 o                         
  12   7   2         34.50         -3.12        36.21 o                         
  13   7   2          1.66        -35.59        35.59 o                         
  14   7   2         94.34        -15.14        48.02 o                         
 -15   8   2          0.11        -31.72        31.72 o                         
 -14   8   2          2.30        -28.60        28.60 o                         
 -13   8   2         66.12         42.10        32.74 o                         
 -12   8   2         85.74         80.90        30.30 o                         
 -11   8   2        541.40        522.77        44.54 o                         
 -10   8   2          1.36         -5.89        19.69 o                         
  -9   8   2        236.31        255.26        19.31 o                         
  -8   8   2         27.37         28.33         7.84 o                         
  -7   8   2         40.99         35.70         7.55 o                         
  -6   8   2         58.23         69.49         8.56 o                         
  -5   8   2       1006.02       1030.63        23.45 o                         
  -4   8   2         55.66         71.24         8.28 o                         
  -3   8   2       1174.06       1199.00        20.27 o                         
  -2   8   2        704.07        686.69        14.57 o                         
  -1   8   2       1210.03       1256.97        20.10 o                         
   0   8   2          0.84          1.10         4.66 o                         
   1   8   2        333.67        304.03        11.09 o                         
   2   8   2        142.71        150.78         9.22 o                         
   3   8   2         43.92         43.95         6.58 o                         
   4   8   2          7.55          4.57         5.67 o                         
   5   8   2        112.53        139.50         9.68 o                         
   6   8   2        104.51        113.14         9.41 o                         
   7   8   2         14.17         20.05         9.64 o                         
   8   8   2         28.69         30.29        23.51 o                         
   9   8   2        216.90        294.55        38.53 o                         
  10   8   2         44.85         62.39        30.36 o                         
  11   8   2        105.04         86.44        35.30 o                         
  12   8   2         38.99        -20.74        33.35 o                         
  13   8   2         22.28        -27.52        39.60 o                         
 -15   9   2         36.81          6.77        58.49 o                         
 -14   9   2          2.73        -42.01        44.18 o                         
 -13   9   2         84.45         67.13        33.09 o                         
 -12   9   2         33.95         38.67        28.48 o                         
 -11   9   2        147.49        158.40        33.07 o                         
 -10   9   2        112.75         94.54        15.69 o                         
  -9   9   2         22.73         31.88        12.59 o                         
  -8   9   2        384.31        405.73        18.16 o                         
  -7   9   2         88.49        103.02        10.56 o                         
  -6   9   2        607.24        589.56        19.01 o                         
  -5   9   2         50.84         51.52         8.31 o                         
  -4   9   2       1600.21       1615.96        30.88 o                         
  -3   9   2         19.34         17.66         5.74 o                         
  -2   9   2        269.65        241.90        10.60 o                         
  -1   9   2         55.80         63.01         6.97 o                         
   0   9   2       2149.91       2177.54        30.05 o                         
   1   9   2        542.51        572.55        14.24 o                         
   2   9   2        184.28        186.01        11.53 o                         
   3   9   2          0.17         -2.18         5.46 o                         
   4   9   2        422.58        495.07        14.96 o                         
   5   9   2        111.88        133.70        10.62 o                         
   6   9   2         22.80         10.75         7.07 o                         
   7   9   2         36.86         38.97        11.78 o                         
   8   9   2        456.21        497.49        42.94 o                         
   9   9   2        431.27        448.50        43.70 o                         
  10   9   2         39.47         60.43        29.76 o                         
  11   9   2        150.47        158.15        40.10 o                         
  12   9   2         56.73         19.23        48.17 o                         
  13   9   2          0.03        -38.82        38.82 o                         
 -15  10   2          0.00        -36.77        47.42 o                         
 -14  10   2         33.03         -3.45        33.08 o                         
 -13  10   2         25.24         -0.14        28.21 o                         
 -12  10   2        248.50        291.44        43.08 o                         
 -11  10   2         14.30         -2.55        24.12 o                         
 -10  10   2        159.25        121.58        16.43 o                         
  -9  10   2        110.79        125.29        13.00 o                         
  -8  10   2        403.04        393.86        19.15 o                         
  -7  10   2         37.18         33.06         8.73 o                         
  -6  10   2        100.73        101.71        10.91 o                         
  -5  10   2        949.02        971.72        24.35 o                         
  -4  10   2         86.40         89.41        10.04 o                         
  -3  10   2         94.89        104.44         8.16 o                         
  -2  10   2       1650.83       1668.77        25.74 o                         
  -1  10   2         12.20          7.99         5.24 o                         
   0  10   2          3.49          4.35         4.95 o                         
   1  10   2         31.04         53.77        10.40 o                         
   2  10   2        188.82        218.01        11.13 o                         
   3  10   2         49.29         62.58         7.75 o                         
   4  10   2          0.93          2.83         6.29 o                         
   5  10   2        282.95        285.65        13.95 o                         
   6  10   2         27.11         37.46         8.34 o                         
   7  10   2         37.64         27.83        12.00 o                         
   8  10   2          5.34          1.63        12.22 o                         
   9  10   2        175.28        182.03        35.82 o                         
  10  10   2         13.50         -5.88        27.87 o                         
  11  10   2          0.35        -28.63        28.63 o                         
  12  10   2          0.44        -33.39        33.39 o                         
  13  10   2         67.21         40.63        42.62 o                         
 -15  11   2          0.65        -41.83        41.83 o                         
 -14  11   2          0.03        -29.97        29.97 o                         
 -13  11   2          0.20         -2.91        30.35 o                         
 -12  11   2         13.07          7.58        26.40 o                         
 -11  11   2          1.92          5.02        24.26 o                         
 -10  11   2         57.26         40.96        14.70 o                         
  -9  11   2          1.90          5.91         8.74 o                         
  -8  11   2         98.17         83.95        12.13 o                         
  -7  11   2         11.16         12.09         8.54 o                         
  -6  11   2        106.18        106.77        11.88 o                         
  -5  11   2        385.36        347.69        16.66 o                         
  -4  11   2        156.63        182.07        10.88 o                         
  -3  11   2        971.89       1009.62        20.05 o                         
  -2  11   2        817.86        891.26        28.65 o                         
  -1  11   2        360.55        366.45        12.54 o                         
   0  11   2         77.51         78.58         7.81 o                         
   1  11   2        115.92        113.66         8.71 o                         
   2  11   2        285.09        315.78        12.79 o                         
   3  11   2         56.40         52.54         7.93 o                         
   4  11   2        282.87        276.23        13.78 o                         
   5  11   2          1.39         -3.19         7.36 o                         
   6  11   2        470.06        474.52        18.86 o                         
   7  11   2         30.40         20.89        10.01 o                         
   8  11   2         87.00         63.54        14.50 o                         
   9  11   2         11.16         14.33        26.64 o                         
  10  11   2        503.64        532.34        52.13 o                         
  11  11   2         67.87         92.69        37.11 o                         
  12  11   2        104.78        112.24        43.06 o                         
  13  11   2         71.25         56.45        43.73 o                         
 -14  12   2         11.96        -14.79        32.20 o                         
 -13  12   2         44.61         25.66        38.17 o                         
 -12  12   2          6.08         21.58        29.26 o                         
 -11  12   2        197.61        189.32        35.73 o                         
 -10  12   2        345.26        358.41        29.47 o                         
  -9  12   2         63.47         65.74        11.90 o                         
  -8  12   2        901.00        901.86        32.08 o                         
  -7  12   2        498.10        491.36        22.01 o                         
  -6  12   2        151.30        142.43        14.16 o                         
  -5  12   2         28.38         34.00        10.42 o                         
  -4  12   2         71.87         63.93         8.06 o                         
  -3  12   2        290.78        295.93        12.50 o                         
  -2  12   2         61.33         74.74         7.79 o                         
  -1  12   2         24.04         40.25         6.80 o                         
   0  12   2          0.31          0.74         5.40 o                         
   1  12   2         35.95         36.83         6.96 o                         
   2  12   2        339.19        412.36        18.98 o                         
   3  12   2          8.94         -0.73         6.81 o                         
   4  12   2       1006.80       1006.40        22.91 o                         
   5  12   2         19.21         17.47         8.64 o                         
   6  12   2        476.70        465.09        23.18 o                         
   7  12   2         12.60         11.28         9.93 o                         
   8  12   2         16.25         13.63        12.85 o                         
   9  12   2         57.46         50.00        29.35 o                         
  10  12   2         79.98        112.61        35.46 o                         
  11  12   2         31.22         11.13        33.29 o                         
  12  12   2          6.85        -22.21        34.95 o                         
 -14  13   2          8.57        -11.32        34.11 o                         
 -13  13   2         20.71         20.65        32.21 o                         
 -12  13   2         81.13         93.11        33.90 o                         
 -11  13   2        120.54        118.02        32.68 o                         
 -10  13   2          0.01          8.24        14.03 o                         
  -9  13   2        234.65        244.53        19.77 o                         
  -8  13   2       1538.57       1578.33        38.04 o                         
  -7  13   2       3511.48       3258.14        57.61 o                         
  -6  13   2        570.72        541.62        22.93 o                         
  -5  13   2         98.17        101.99        10.47 o                         
  -4  13   2        173.09        173.25        11.75 o                         
  -3  13   2        968.89        883.67        20.09 o                         
  -2  13   2        309.48        308.27        12.91 o                         
  -1  13   2         23.43         17.74         7.84 o                         
   0  13   2        149.37        148.44        10.18 o                         
   1  13   2        520.62        474.03        15.47 o                         
   2  13   2        108.39        108.94         9.90 o                         
   3  13   2        482.03        497.05        17.23 o                         
   4  13   2        703.24        651.49        19.82 o                         
   5  13   2         52.57         61.76        10.37 o                         
   6  13   2        259.02        260.54        16.42 o                         
   7  13   2         29.82         31.62        11.60 o                         
   8  13   2          7.13         10.45        12.97 o                         
   9  13   2         95.90        110.82        33.53 o                         
  10  13   2        103.46        135.32        39.49 o                         
  11  13   2         12.94         40.59        35.15 o                         
  12  13   2        183.19        198.31        47.32 o                         
 -14  14   2        108.53        149.61        44.54 o                         
 -13  14   2         11.58         25.28        31.69 o                         
 -12  14   2        104.79        131.51        35.69 o                         
 -11  14   2         55.83         27.46        39.99 o                         
 -10  14   2         50.80         41.71        16.08 o                         
  -9  14   2        415.27        427.16        23.79 o                         
  -8  14   2        182.22        179.11        17.34 o                         
  -7  14   2        143.25        161.44        16.49 o                         
  -6  14   2         72.07         73.00        13.31 o                         
  -5  14   2        609.27        612.64        19.29 o                         
  -4  14   2         65.61         53.34         8.98 o                         
  -3  14   2         13.32         10.47         7.13 o                         
  -2  14   2         19.13         16.04         7.11 o                         
  -1  14   2         27.97         25.90         7.35 o                         
   0  14   2        151.58        171.27        11.64 o                         
   1  14   2        125.30        117.42        11.04 o                         
   2  14   2        164.91        155.18        11.79 o                         
   3  14   2        767.02        770.92        22.62 o                         
   4  14   2         76.94         68.88        10.80 o                         
   5  14   2         34.73         27.01         9.97 o                         
   6  14   2        161.24        171.30        16.79 o                         
   7  14   2         28.25         26.35        12.67 o                         
   8  14   2        352.14        389.85        28.44 o                         
   9  14   2         25.06         21.06        27.67 o                         
  10  14   2         55.94         79.96        34.93 o                         
  11  14   2        122.18        159.70        42.34 o                         
  12  14   2         95.42        112.51        42.23 o                         
 -13  15   2        127.93        171.63        42.44 o                         
 -12  15   2        249.32        279.64        44.16 o                         
 -11  15   2        158.25        146.48        54.88 o                         
 -10  15   2          2.75          2.26        13.89 o                         
  -9  15   2        459.77        494.15        26.27 o                         
  -8  15   2         19.11         19.42        11.53 o                         
  -7  15   2        611.19        574.15        25.81 o                         
  -6  15   2          9.01          5.13         8.44 o                         
  -5  15   2        740.39        655.68        20.70 o                         
  -4  15   2         54.14         51.23        10.30 o                         
  -3  15   2        815.88        692.80        19.64 o                         
  -2  15   2         85.10         74.46         9.37 o                         
  -1  15   2        356.44        316.05        14.48 o                         
   0  15   2          7.07          2.95         7.15 o                         
   1  15   2        125.39        124.81        11.29 o                         
   2  15   2         24.74         28.78         9.21 o                         
   3  15   2       3050.88       2705.15        41.91 o                         
   4  15   2        162.76        179.42        14.00 o                         
   5  15   2         13.40         10.96         9.98 o                         
   6  15   2        248.22        236.31        19.96 o                         
   7  15   2          0.19          2.10        12.37 o                         
   8  15   2         30.43         43.35        15.79 o                         
   9  15   2          0.49         10.70        28.15 o                         
  10  15   2          0.00         22.25        41.86 o                         
  11  15   2        292.49        369.27        52.74 o                         
 -13  16   2          0.02         -4.83        31.45 o                         
 -12  16   2          4.04         23.01        29.97 o                         
 -11  16   2         16.49         29.87        44.95 o                         
 -10  16   2        710.21        718.85        39.19 o                         
  -9  16   2         27.94         19.03        12.45 o                         
  -8  16   2          9.49         -0.01        11.10 o                         
  -7  16   2          8.75         19.44         9.64 o                         
  -6  16   2        516.58        484.62        19.46 o                         
  -5  16   2       1321.98       1176.48        27.06 o                         
  -4  16   2       1872.75       1655.01        31.37 o                         
  -3  16   2        195.07        184.52        13.19 o                         
  -2  16   2        989.75        911.88        22.53 o                         
  -1  16   2         59.44         56.46         9.34 o                         
   0  16   2         79.41         79.08        10.38 o                         
   1  16   2        407.96        362.11        16.77 o                         
   2  16   2        126.25        140.23        12.43 o                         
   3  16   2       2106.58       1964.49        35.32 o                         
   4  16   2          0.65          2.23         9.34 o                         
   5  16   2         45.37         44.78        11.04 o                         
   6  16   2        231.05        226.71        19.94 o                         
   7  16   2         17.77         24.71        14.00 o                         
   8  16   2         28.75         28.84        18.21 o                         
   9  16   2         21.86         12.73        28.84 o                         
  10  16   2          2.96         16.50        32.47 o                         
  11  16   2         52.64         86.78        39.09 o                         
 -12  17   2          2.27         41.28        32.12 o                         
 -11  17   2          2.32         32.08        43.55 o                         
 -10  17   2        310.83        320.75        31.59 o                         
  -9  17   2          0.31          2.69        12.54 o                         
  -8  17   2         53.26         47.62        14.51 o                         
  -7  17   2         56.54         41.22        11.29 o                         
  -6  17   2        160.64        168.56        14.38 o                         
  -5  17   2        117.82        114.34        12.50 o                         
  -4  17   2        132.81        122.01        16.16 o                         
  -3  17   2         98.99        102.05        15.11 o                         
  -2  17   2        767.02        694.26        27.76 o                         
  -1  17   2         43.97         43.22        12.27 o                         
   0  17   2        242.14        238.25        14.78 o                         
   1  17   2         39.93         28.80         9.62 o                         
   2  17   2        190.96        195.97        14.62 o                         
   3  17   2        500.92        476.68        19.85 o                         
   4  17   2         30.66         33.03        10.64 o                         
   5  17   2         18.70          7.80        10.23 o                         
   6  17   2         50.18         68.80        15.76 o                         
   7  17   2         40.21         37.80        14.69 o                         
   8  17   2         66.77         85.51        20.21 o                         
   9  17   2        113.94        194.55        40.45 o                         
  10  17   2          9.89         -6.15        30.90 o                         
 -12  18   2        161.45        224.40        43.10 o                         
 -11  18   2        185.08        337.55        67.69 o                         
 -10  18   2         61.16         93.71        22.64 o                         
  -9  18   2          0.12          9.24        13.44 o                         
  -8  18   2         34.64         57.88        15.35 o                         
  -7  18   2        194.46        235.76        21.33 o                         
  -6  18   2         74.09         90.03        15.91 o                         
  -5  18   2        113.86        126.55        17.33 o                         
  -4  18   2        150.48        160.42        18.13 o                         
  -3  18   2       1007.77        901.85        31.92 o                         
  -2  18   2        108.56        103.10        15.00 o                         
  -1  18   2          6.27          9.78        11.31 o                         
   0  18   2       1898.48       1623.39        41.56 o                         
   1  18   2         40.38         30.52        12.91 o                         
   2  18   2         90.18         70.18        14.98 o                         
   3  18   2         30.06         32.98        13.98 o                         
   4  18   2        281.68        260.29        18.64 o                         
   5  18   2        988.43       1017.68        36.44 o                         
   6  18   2         44.93         57.13        15.59 o                         
   7  18   2         25.18         32.83        16.15 o                         
   8  18   2         33.32         33.10        18.08 o                         
   9  18   2         16.19         65.70        33.03 o                         
  10  18   2         17.91         71.28        35.21 o                         
 -11  19   2          0.81         50.18        44.95 o                         
 -10  19   2         83.87         96.48        23.24 o                         
  -9  19   2        176.28        204.65        24.65 o                         
  -8  19   2         70.47         92.45        17.07 o                         
  -7  19   2         51.97         50.43        15.27 o                         
  -6  19   2         19.41         28.31        13.66 o                         
  -5  19   2         55.52         49.39        15.15 o                         
  -4  19   2         88.75         94.98        16.45 o                         
  -3  19   2         57.25         75.24        15.26 o                         
  -2  19   2         18.03         36.85        12.72 o                         
  -1  19   2        664.34        618.30        28.59 o                         
   0  19   2         71.54         75.59        16.10 o                         
   1  19   2          9.98         16.59        14.33 o                         
   2  19   2          8.26         14.72        13.05 o                         
   3  19   2        252.08        253.96        22.37 o                         
   4  19   2          0.05          1.34        13.47 o                         
   5  19   2         66.45         81.40        17.34 o                         
   6  19   2         21.07         20.27        15.13 o                         
   7  19   2        173.07        163.50        23.43 o                         
   8  19   2         25.72         33.89        40.45 o                         
   9  19   2          0.00         17.53        30.87 o                         
 -11  20   2          1.46         92.00        46.02 o                         
 -10  20   2          0.11         43.29        22.30 o                         
  -9  20   2        152.24        193.74        36.36 o                         
  -8  20   2         16.34         46.76        16.18 o                         
  -7  20   2         15.57         37.45        15.26 o                         
  -6  20   2         45.88         46.88        17.05 o                         
  -5  20   2        429.25        436.52        36.81 o                         
  -4  20   2         91.99         99.78        17.35 o                         
  -3  20   2         74.28         70.13        15.69 o                         
  -2  20   2         26.88         46.75        14.09 o                         
  -1  20   2         79.04         86.73        15.94 o                         
   0  20   2          3.58         33.99        13.69 o                         
   1  20   2        277.09        302.07        23.72 o                         
   2  20   2          6.33         20.83        14.63 o                         
   3  20   2        376.32        352.35        27.05 o                         
   4  20   2        124.75        114.33        21.22 o                         
   5  20   2        387.10        387.94        29.00 o                         
   6  20   2         70.89         98.97        19.17 o                         
   7  20   2         14.29         24.80        25.25 o                         
   8  20   2         53.32         77.74        42.34 o                         
   9  20   2        141.69        227.71        43.29 o                         
 -10  21   2         31.83         89.78        38.19 o                         
  -9  21   2         33.56         53.65        41.03 o                         
  -8  21   2         25.98         49.86        16.70 o                         
  -7  21   2          6.89         27.73        19.48 o                         
  -6  21   2         46.80         77.42        17.05 o                         
  -5  21   2         21.73         31.61        17.56 o                         
  -4  21   2         18.84         23.26        14.76 o                         
  -3  21   2        179.97        192.37        21.01 o                         
  -2  21   2        335.92        352.15        36.15 o                         
  -1  21   2        437.17        395.08        38.83 o                         
   0  21   2       1370.25       1280.15        56.42 o                         
   1  21   2        636.27        574.34        35.53 o                         
   2  21   2        196.90        183.73        21.60 o                         
   3  21   2        229.20        244.57        24.06 o                         
   4  21   2         81.69        122.27        19.86 o                         
   5  21   2         32.05         40.11        16.93 o                         
   6  21   2         32.37         45.32        27.66 o                         
   7  21   2          0.25         12.29        30.27 o                         
   8  21   2        100.86        204.87        49.66 o                         
  -9  22   2          1.27         29.97        54.27 o                         
  -8  22   2         42.68         68.33        24.28 o                         
  -7  22   2          0.68         23.33        27.16 o                         
  -6  22   2        108.69        155.54        21.33 o                         
  -5  22   2         36.13         55.45        17.30 o                         
  -4  22   2         11.38         14.86        16.31 o                         
  -3  22   2        221.06        232.00        27.13 o                         
  -2  22   2        409.49        476.35        71.25 o                         
  -1  22   2         30.53         80.53        23.17 o                         
   0  22   2        287.16        372.24        62.75 o                         
   1  22   2         49.29         70.30        17.77 o                         
   2  22   2         67.53         89.98        18.99 o                         
   3  22   2        321.09        355.87        28.65 o                         
   4  22   2        109.88        102.40        19.96 o                         
   5  22   2        236.86        235.50        31.44 o                         
   6  22   2         97.69        129.62        25.67 o                         
   7  22   2         29.39         47.19        29.63 o                         
  -8  23   2          6.51         42.62        29.17 o                         
  -7  23   2         28.85         70.25        33.17 o                         
  -6  23   2        205.29        274.95        33.13 o                         
  -5  23   2        160.47        239.52        46.00 o                         
  -4  23   2         17.74         30.46        16.89 o                         
  -3  23   2         29.43         84.66        35.04 o                         
  -2  23   2        117.68        248.24        59.83 o                         
  -1  23   2         11.88         47.46        24.57 o                         
   0  23   2        219.65        307.15        55.07 o                         
   1  23   2         17.56         47.07        21.22 o                         
   2  23   2          2.25         16.30        20.69 o                         
   3  23   2        470.03        476.30        34.13 o                         
   4  23   2         23.14         52.51        21.52 o                         
   5  23   2         73.70         86.43        24.67 o                         
   6  23   2        266.86        270.73        40.05 o                         
  -7  24   2         13.42         72.36        28.44 o                         
  -6  24   2         11.49         40.35        18.60 o                         
  -5  24   2         39.99         55.52        19.79 o                         
  -4  24   2         13.21         18.00        20.47 o                         
  -3  24   2          8.06         32.09        24.59 o                         
  -2  24   2         19.63         74.76        33.65 o                         
  -1  24   2        195.84        386.14        98.30 o                         
   0  24   2         33.16         98.70        23.27 o                         
   1  24   2        107.49        111.20        31.97 o                         
   2  24   2        317.27        316.02        59.20 o                         
   3  24   2          4.55         14.06        20.56 o                         
   4  24   2        376.15        355.49        47.41 o                         
   5  24   2          0.17         34.77        30.17 o                         
  -6  25   2          0.07         30.24        60.48 o                         
  -5  25   2        189.23        195.54        25.80 o                         
  -4  25   2         56.45         89.46        25.11 o                         
  -3  25   2          2.51         50.13        31.99 o                         
  -2  25   2        144.76        307.19        68.62 o                         
  -1  25   2         54.02        122.73        39.09 o                         
   0  25   2        102.95        196.05        53.84 o                         
   1  25   2          8.72         56.28        24.26 o                         
   2  25   2         51.94         79.07        31.92 o                         
   3  25   2        229.95        226.21        30.23 o                         
   4  25   2          9.50        107.51        43.55 o                         
  -3  26   2          4.53         73.75        31.43 o                         
  -2  26   2          6.89         80.95        51.07 o                         
  -1  26   2          7.91         66.29        39.98 o                         
   0  26   2         98.44        278.95        57.90 o                         
   1  26   2         19.77         79.35        36.14 o                         
 -16   1   3        140.33         95.19        39.09 o                         
 -15   1   3        192.49        180.33        39.31 o                         
 -14   1   3        103.86         99.41        31.05 o                         
 -13   1   3        208.32        208.16        33.85 o                         
 -12   1   3        345.67        360.13        35.58 o                         
 -11   1   3        230.71        272.84        32.28 o                         
 -10   1   3        549.60        555.73        34.64 o                         
  -9   1   3        504.79        476.78        28.83 o                         
  -8   1   3       1806.38       1848.56        52.74 o                         
  -7   1   3         27.90         47.70        11.91 o                         
  -6   1   3         50.52         71.11         6.86 o                         
  -5   1   3       1472.49       1526.18        28.85 o                         
  -4   1   3        462.80        471.42        12.09 o                         
  -3   1   3        227.03        231.11        10.79 o                         
  -2   1   3       3527.28       3470.29        36.00 o                         
  -1   1   3         79.33         76.78         5.32 o                         
   0   1   3       1915.82       1860.14        20.42 o                         
   1   1   3       1099.26       1136.40        14.89 o                         
   2   1   3        126.97        121.02         6.54 o                         
   3   1   3         42.23         50.07         5.04 o                         
   4   1   3        534.63        521.60        18.40 o                         
   5   1   3        357.74        350.15        22.36 o                         
   6   1   3         70.50         84.43        18.90 o                         
   7   1   3         32.41         31.19        19.68 o                         
   8   1   3        337.30        396.02        38.39 o                         
   9   1   3          1.10        -10.94        23.86 o                         
  10   1   3        139.74        140.43        36.01 o                         
  11   1   3          0.70        -32.02        32.02 o                         
  12   1   3         12.16        -36.83        36.83 o                         
  13   1   3        197.45        145.31        52.85 o                         
 -16   2   3        182.77        115.01        42.08 o                         
 -15   2   3          7.21         -7.61        30.66 o                         
 -14   2   3          0.00         -9.06        25.43 o                         
 -13   2   3        142.99        139.64        30.43 o                         
 -12   2   3         12.44         -5.48        20.23 o                         
 -11   2   3         23.29         24.72        19.70 o                         
 -10   2   3       1574.59       1581.17        55.27 o                         
  -9   2   3         22.58         39.59        14.63 o                         
  -8   2   3          0.24         -1.45        10.25 o                         
  -7   2   3       1002.80       1082.25        21.86 o                         
  -6   2   3         32.04         49.16         6.81 o                         
  -5   2   3       3855.75       3939.86        53.46 o                         
  -4   2   3       2186.49       2242.98        32.97 o                         
  -3   2   3          0.14         -3.22         4.98 o                         
  -2   2   3        349.26        366.66         8.73 o                         
  -1   2   3        287.21        271.91         7.98 o                         
   0   2   3        433.72        416.81         9.53 o                         
   1   2   3       2051.63       2224.26        60.98 o                         
   2   2   3         85.30         94.79         5.93 o                         
   3   2   3        727.42        759.26        15.72 o                         
   4   2   3       3566.61       3554.84        45.96 o                         
   5   2   3       2940.02       2922.64        83.89 o                         
   6   2   3        291.47        299.19        28.29 o                         
   7   2   3        127.84        181.70        26.39 o                         
   8   2   3          0.94         14.29        21.42 o                         
   9   2   3        162.67        176.27        33.42 o                         
  10   2   3          1.02         -4.16        27.39 o                         
  11   2   3         13.73        -31.56        31.56 o                         
  12   2   3          0.86        -35.47        35.47 o                         
  13   2   3          0.94        -41.80        41.80 o                         
 -16   3   3        251.00        243.68        46.56 o                         
 -15   3   3         11.94        -27.08        27.08 o                         
 -14   3   3         26.72        -24.10        34.16 o                         
 -13   3   3        263.21        278.54        38.54 o                         
 -12   3   3         38.47         24.72        22.85 o                         
 -11   3   3        652.48        673.21        41.18 o                         
 -10   3   3        998.38       1072.21        46.22 o                         
  -9   3   3        248.41        256.67        25.25 o                         
  -8   3   3        450.11        483.12        19.32 o                         
  -7   3   3         23.73         24.45         5.84 o                         
  -6   3   3        480.11        492.98        14.47 o                         
  -5   3   3        872.96        871.96        18.29 o                         
  -4   3   3        284.95        475.27        31.82 o                         
  -3   3   3         80.61         68.76         7.13 o                         
  -2   3   3       2002.87       2042.69        23.84 o                         
  -1   3   3        143.59        145.47         6.72 o                         
   0   3   3        139.49        138.28         6.92 o                         
   1   3   3       7700.89       8013.31        98.48 o                         
   2   3   3        674.96        687.11        27.00 o                         
   3   3   3        359.68        345.18        20.06 o                         
   4   3   3          8.77         10.04         6.10 o                         
   5   3   3          5.86          9.85         9.03 o                         
   6   3   3         63.91         68.59        12.53 o                         
   7   3   3        559.53        607.33        39.90 o                         
   8   3   3        690.84        729.52        46.27 o                         
   9   3   3        222.92        229.87        35.80 o                         
  10   3   3         10.58        -23.45        28.44 o                         
  11   3   3          4.17        -31.63        31.63 o                         
  12   3   3          0.83        -36.14        36.14 o                         
  13   3   3         60.12        -43.56        43.56 o                         
 -16   4   3         55.70         -6.97        42.30 o                         
 -15   4   3         42.19         -6.94        30.77 o                         
 -14   4   3         57.57          7.88        29.58 o                         
 -13   4   3         54.03         44.76        27.50 o                         
 -12   4   3        691.72        739.76        46.26 o                         
 -11   4   3        111.33        121.22        25.90 o                         
 -10   4   3       1023.67       1049.21        46.88 o                         
  -9   4   3       1119.40       1208.18        45.96 o                         
  -8   4   3         24.65         23.60         8.25 o                         
  -7   4   3        801.98        899.98        22.69 o                         
  -6   4   3         51.24         41.16         8.23 o                         
  -5   4   3        772.42        775.60        17.61 o                         
  -4   4   3        370.88        366.59        11.81 o                         
  -3   4   3        354.79        407.50        11.59 o                         
  -2   4   3       1290.47       1335.81        28.19 o                         
  -1   4   3        595.92        630.73        14.01 o                         
   0   4   3       1278.70       1409.76        22.08 o                         
   1   4   3       1978.31       2122.21        34.94 o                         
   2   4   3        457.11        442.58        11.46 o                         
   3   4   3        160.75        144.26        16.42 o                         
   4   4   3         68.57         78.55        11.67 o                         
   5   4   3         42.06         43.71         7.91 o                         
   6   4   3          4.08         -3.33         9.74 o                         
   7   4   3         53.62         91.63        27.17 o                         
   8   4   3         23.25         49.57        24.46 o                         
   9   4   3         93.34        129.54        31.37 o                         
  10   4   3        125.28         73.10        33.83 o                         
  11   4   3         47.55         17.63        35.92 o                         
  12   4   3         66.53        -19.72        40.61 o                         
  13   4   3         68.34        -12.08        45.88 o                         
 -16   5   3         89.06         77.28        38.90 o                         
 -15   5   3         66.86         32.94        41.88 o                         
 -14   5   3        328.21        320.27        45.18 o                         
 -13   5   3         99.63         92.92        29.65 o                         
 -12   5   3       1752.22       1830.54        69.78 o                         
 -11   5   3         88.48        105.45        30.00 o                         
 -10   5   3        341.60        398.12        34.11 o                         
  -9   5   3        177.36        199.67        17.22 o                         
  -8   5   3         51.28         60.40        15.27 o                         
  -7   5   3         44.47         59.68         7.68 o                         
  -6   5   3       1190.48       1203.38        24.44 o                         
  -5   5   3        295.40        328.46        13.09 o                         
  -4   5   3       3891.41       4218.99        67.22 o                         
  -3   5   3       6636.77       6729.18        89.18 o                         
  -2   5   3       1582.37       1596.91        28.63 o                         
  -1   5   3         63.64         66.83         7.73 o                         
   0   5   3         29.56         18.78         6.67 o                         
   1   5   3        192.17        203.83         7.80 o                         
   2   5   3         88.53         89.29         7.17 o                         
   3   5   3       1155.13       1240.98        21.24 o                         
   4   5   3        116.98        128.28         8.99 o                         
   5   5   3        309.36        316.09        13.85 o                         
   6   5   3         12.44         14.94        11.32 o                         
   7   5   3         21.54         34.33        23.71 o                         
   8   5   3          6.67         22.92        22.51 o                         
   9   5   3          0.40        -23.74        23.74 o                         
  10   5   3        179.68        187.44        39.61 o                         
  11   5   3         10.56        -31.15        31.15 o                         
  12   5   3         61.06        -37.41        37.98 o                         
  13   5   3         35.61        -43.27        43.27 o                         
 -16   6   3         89.93         33.98        74.03 o                         
 -15   6   3        109.42         93.64        39.26 o                         
 -14   6   3        101.65         71.06        32.66 o                         
 -13   6   3        385.83        411.08        43.82 o                         
 -12   6   3        201.20        228.01        34.55 o                         
 -11   6   3          3.32          6.42        20.87 o                         
 -10   6   3          7.54          6.89        17.79 o                         
  -9   6   3         62.17         54.08        11.62 o                         
  -8   6   3        444.27        451.95        16.79 o                         
  -7   6   3        358.46        330.73        14.37 o                         
  -6   6   3       1495.93       1552.37        29.39 o                         
  -5   6   3       2046.50       2099.12        35.04 o                         
  -4   6   3        905.65        972.58        21.13 o                         
  -3   6   3        834.44        851.02        17.95 o                         
  -2   6   3       1352.56       1368.52        23.44 o                         
  -1   6   3          0.01         -3.40         5.73 o                         
   0   6   3        112.37        114.91         8.61 o                         
   1   6   3         38.53         42.70         6.06 o                         
   2   6   3        460.33        454.63        18.51 o                         
   3   6   3       3603.31       3797.95        46.51 o                         
   4   6   3        152.32        155.37         9.98 o                         
   5   6   3         54.85         45.70         7.17 o                         
   6   6   3          6.45          5.55         7.60 o                         
   7   6   3         57.35         56.62        21.69 o                         
   8   6   3         13.98         17.40        23.36 o                         
   9   6   3          0.78          2.06        25.30 o                         
  10   6   3         21.92        -22.19        29.49 o                         
  11   6   3        149.59        117.80        43.02 o                         
  12   6   3        235.76        195.12        49.87 o                         
  13   6   3         78.37        -37.18        44.14 o                         
 -16   7   3          3.11        -33.65        60.77 o                         
 -15   7   3          0.19         -9.16        39.21 o                         
 -14   7   3          2.46        -14.39        27.47 o                         
 -13   7   3        139.97        166.32        35.02 o                         
 -12   7   3          6.42          4.18        24.02 o                         
 -11   7   3         18.41         -0.01        20.89 o                         
 -10   7   3        178.29        226.16        34.25 o                         
  -9   7   3        255.57        287.38        23.05 o                         
  -8   7   3        603.11        607.04        19.63 o                         
  -7   7   3         38.45         52.85         8.26 o                         
  -6   7   3        405.02        436.21        15.98 o                         
  -5   7   3        445.06        443.77        15.63 o                         
  -4   7   3        533.59        595.17        17.03 o                         
  -3   7   3       1723.86       1713.35        25.09 o                         
  -2   7   3       1075.03       1033.86        18.10 o                         
  -1   7   3        783.21        842.32        16.11 o                         
   0   7   3       4456.68       4609.69       105.02 o                         
   1   7   3         15.94          6.91         6.08 o                         
   2   7   3         30.67         24.61         6.25 o                         
   3   7   3        908.53        957.10        19.33 o                         
   4   7   3        219.61        211.06        11.24 o                         
   5   7   3         47.92         55.31         7.78 o                         
   6   7   3        578.11        554.46        22.28 o                         
   7   7   3         38.87         45.70        11.53 o                         
   8   7   3         69.36         79.61        26.96 o                         
   9   7   3         25.24         37.90        27.06 o                         
  10   7   3         89.56         67.48        33.21 o                         
  11   7   3          0.05        -31.01        33.27 o                         
  12   7   3          2.33        -35.96        35.96 o                         
  13   7   3          2.62        -68.02        68.02 o                         
 -16   8   3          0.78        -37.02        37.02 o                         
 -15   8   3        315.90        301.49        48.77 o                         
 -14   8   3        148.06        126.44        37.37 o                         
 -13   8   3         54.81         48.78        30.52 o                         
 -12   8   3         41.34         13.07        25.19 o                         
 -11   8   3        238.43        223.35        33.87 o                         
 -10   8   3         63.18         52.66        13.08 o                         
  -9   8   3        528.38        562.09        20.98 o                         
  -8   8   3         36.26         40.48         8.76 o                         
  -7   8   3        699.46        726.04        21.31 o                         
  -6   8   3          9.39          6.40         6.59 o                         
  -5   8   3          2.72         -2.09         5.98 o                         
  -4   8   3       2131.71       2208.48        31.17 o                         
  -3   8   3       2018.85       2075.47        29.29 o                         
  -2   8   3        169.38        180.56         9.47 o                         
  -1   8   3       1187.02       1236.40        20.86 o                         
   0   8   3        143.98        176.65         9.67 o                         
   1   8   3        203.41        217.09        23.08 o                         
   2   8   3          0.21          6.75        10.02 o                         
   3   8   3       1405.13       1395.47        26.60 o                         
   4   8   3        224.95        247.35        12.21 o                         
   5   8   3        401.04        404.99        15.05 o                         
   6   8   3         83.62         84.51         9.65 o                         
   7   8   3          0.80          8.08        10.54 o                         
   8   8   3        138.90        160.33        32.44 o                         
   9   8   3        105.63        119.36        33.16 o                         
  10   8   3         78.30         66.34        34.37 o                         
  11   8   3          7.38        -25.90        31.85 o                         
  12   8   3        178.08        165.05        48.09 o                         
  13   8   3         34.48        -41.39        41.39 o                         
 -15   9   3          0.76        -31.12        31.12 o                         
 -14   9   3         31.61         52.73        32.82 o                         
 -13   9   3        104.54         76.67        36.79 o                         
 -12   9   3        268.12        277.44        56.45 o                         
 -11   9   3        334.69        379.01        39.51 o                         
 -10   9   3        137.50        134.19        19.32 o                         
  -9   9   3        700.20        706.14        23.95 o                         
  -8   9   3        638.17        606.61        21.69 o                         
  -7   9   3         10.13         18.30         7.85 o                         
  -6   9   3         88.84         99.04        10.55 o                         
  -5   9   3       1109.70       1069.00        25.01 o                         
  -4   9   3       1120.94       1105.69        20.72 o                         
  -3   9   3         18.65         32.00         6.10 o                         
  -2   9   3        199.92        192.31        10.08 o                         
  -1   9   3        457.48        456.25        13.28 o                         
   0   9   3         30.06         20.98         5.97 o                         
   1   9   3       1086.82       1113.14        20.83 o                         
   2   9   3        203.65        211.40        11.27 o                         
   3   9   3         89.31         98.32         8.89 o                         
   4   9   3        473.96        467.39        17.18 o                         
   5   9   3        150.35        156.86        11.41 o                         
   6   9   3       1302.83       1298.53        33.90 o                         
   7   9   3        165.48        156.16        17.81 o                         
   8   9   3        440.54        513.59        44.93 o                         
   9   9   3         70.15         37.46        29.57 o                         
  10   9   3        291.62        346.16        47.56 o                         
  11   9   3          4.78          5.33        33.41 o                         
  12   9   3        106.39         80.07        44.17 o                         
  13   9   3         28.76        -41.96        41.96 o                         
 -15  10   3         14.75          4.82        39.27 o                         
 -14  10   3        186.44        193.13        42.85 o                         
 -13  10   3         24.17        -23.35        28.18 o                         
 -12  10   3          0.33         -5.93        25.20 o                         
 -11  10   3        225.20        243.47        36.57 o                         
 -10  10   3         18.93         16.18        11.49 o                         
  -9  10   3         34.67         23.30         9.82 o                         
  -8  10   3        566.10        570.98        22.16 o                         
  -7  10   3          0.19          1.18         7.46 o                         
  -6  10   3         74.02         79.97        10.45 o                         
  -5  10   3        406.05        403.16        16.82 o                         
  -4  10   3         93.79         89.07         8.40 o                         
  -3  10   3       1329.85       1377.66        25.18 o                         
  -2  10   3         94.47        117.17         8.67 o                         
  -1  10   3          0.15          4.18         5.30 o                         
   0  10   3          5.14          1.28         5.32 o                         
   1  10   3        230.92        244.41        11.66 o                         
   2  10   3        863.07        846.18        19.20 o                         
   3  10   3          5.78          9.43         6.71 o                         
   4  10   3         54.69         76.23        10.09 o                         
   5  10   3         26.45         27.73         8.68 o                         
   6  10   3        260.46        257.98        15.32 o                         
   7  10   3        239.40        217.32        20.82 o                         
   8  10   3          0.00         -6.32        23.45 o                         
   9  10   3        215.86        269.13        55.34 o                         
  10  10   3         23.31         12.36        30.83 o                         
  11  10   3         72.92         59.33        37.39 o                         
  12  10   3         19.08        -19.28        37.48 o                         
 -15  11   3         39.03         23.78        37.54 o                         
 -14  11   3         28.82        -15.85        30.86 o                         
 -13  11   3         71.75         95.33        34.20 o                         
 -12  11   3          4.73        -23.73        23.73 o                         
 -11  11   3          2.94        -16.61        26.08 o                         
 -10  11   3        279.03        256.63        20.84 o                         
  -9  11   3        221.97        243.71        18.37 o                         
  -8  11   3        120.02        136.94        14.32 o                         
  -7  11   3        208.11        229.65        16.34 o                         
  -6  11   3        397.00        397.15        18.61 o                         
  -5  11   3        518.05        514.03        15.94 o                         
  -4  11   3         50.61         49.40         7.65 o                         
  -3  11   3        654.07        570.84        15.71 o                         
  -2  11   3        213.22        224.72        11.40 o                         
  -1  11   3        239.70        210.26        11.31 o                         
   0  11   3        515.96        500.36        14.89 o                         
   1  11   3        167.83        201.76        11.56 o                         
   2  11   3        460.66        449.53        15.32 o                         
   3  11   3         38.55         33.59         8.32 o                         
   4  11   3        331.64        379.17        24.17 o                         
   5  11   3         15.40         11.00         8.58 o                         
   6  11   3         36.05         31.04         9.56 o                         
   7  11   3        251.68        258.30        23.62 o                         
   8  11   3         82.18         63.71        28.97 o                         
   9  11   3          3.02          5.15        26.36 o                         
  10  11   3          9.32         -3.77        30.35 o                         
  11  11   3          3.17        -14.03        31.93 o                         
  12  11   3          0.45        -31.20        35.42 o                         
 -15  12   3        110.80         82.78        43.19 o                         
 -14  12   3         15.18         44.05        59.81 o                         
 -13  12   3        213.80        187.75        39.79 o                         
 -12  12   3          3.80        -10.11        24.84 o                         
 -11  12   3         16.20         23.43        43.04 o                         
 -10  12   3         41.36         42.13        14.28 o                         
  -9  12   3         18.78          3.26         9.80 o                         
  -8  12   3        428.79        372.91        21.42 o                         
  -7  12   3       2612.93       2459.78        47.08 o                         
  -6  12   3       3842.46       3577.86        59.27 o                         
  -5  12   3       2064.03       1877.27        31.44 o                         
  -4  12   3          1.08         20.13        11.36 o                         
  -3  12   3        769.36        694.91        17.65 o                         
  -2  12   3          0.61          2.29         5.77 o                         
  -1  12   3         10.63          7.69         5.82 o                         
   0  12   3        398.95        382.08        13.96 o                         
   1  12   3         12.42         15.72         6.87 o                         
   2  12   3         59.95         60.72         8.95 o                         
   3  12   3        415.52        410.30        16.79 o                         
   4  12   3         11.39          6.72         8.60 o                         
   5  12   3        503.23        466.61        20.33 o                         
   6  12   3         13.07         10.49         9.36 o                         
   7  12   3         83.69         92.45        17.74 o                         
   8  12   3        147.47        175.77        35.08 o                         
   9  12   3         15.33         17.07        28.49 o                         
  10  12   3        103.41         98.83        36.88 o                         
  11  12   3         50.83         38.34        35.82 o                         
  12  12   3          6.41          6.78        38.39 o                         
 -14  13   3         44.19         68.47        36.28 o                         
 -13  13   3         53.51         56.13        32.76 o                         
 -12  13   3          2.76         17.83        27.17 o                         
 -11  13   3        523.00        624.11        74.01 o                         
 -10  13   3         84.49         89.34        18.25 o                         
  -9  13   3        532.66        483.63        24.12 o                         
  -8  13   3        151.37        125.68        15.27 o                         
  -7  13   3         74.46         82.44        13.41 o                         
  -6  13   3        804.57        777.56        23.38 o                         
  -5  13   3        145.98        141.64        11.56 o                         
  -4  13   3          0.85         -2.65         6.60 o                         
  -3  13   3        341.01        315.85        14.04 o                         
  -2  13   3         52.46         59.44         8.19 o                         
  -1  13   3        218.70        224.59        12.60 o                         
   0  13   3        193.26        195.72        12.28 o                         
   1  13   3         37.84         26.59         7.98 o                         
   2  13   3        218.76        211.83        13.78 o                         
   3  13   3        530.19        479.46        18.35 o                         
   4  13   3        657.85        662.02        21.40 o                         
   5  13   3        224.65        274.97        35.40 o                         
   6  13   3        152.49        154.24        13.87 o                         
   7  13   3        261.36        273.75        25.59 o                         
   8  13   3         47.04         38.00        28.01 o                         
   9  13   3          7.79         15.97        28.92 o                         
  10  13   3          9.85         12.00        30.73 o                         
  11  13   3         31.12         37.43        38.14 o                         
 -14  14   3        156.74        220.22        46.21 o                         
 -13  14   3         16.07         32.00        39.53 o                         
 -12  14   3         16.53         30.67        28.86 o                         
 -11  14   3          9.05          5.48        38.99 o                         
 -10  14   3        211.06        223.48        24.05 o                         
  -9  14   3        346.58        321.66        22.26 o                         
  -8  14   3         57.85         70.18        13.77 o                         
  -7  14   3          3.89          0.83        10.30 o                         
  -6  14   3        600.04        565.39        19.77 o                         
  -5  14   3        579.54        513.85        18.73 o                         
  -4  14   3        606.01        549.21        18.19 o                         
  -3  14   3         87.86         98.67        10.29 o                         
  -2  14   3         16.80          1.35         6.83 o                         
  -1  14   3        264.00        210.54        13.14 o                         
   0  14   3        354.88        294.45        14.55 o                         
   1  14   3        358.23        327.49        15.78 o                         
   2  14   3         27.79         25.35         8.92 o                         
   3  14   3        232.76        231.70        14.98 o                         
   4  14   3         93.98        106.07        12.46 o                         
   5  14   3         33.56         30.22        10.59 o                         
   6  14   3          7.56         15.58        10.18 o                         
   7  14   3         34.93         33.05        15.21 o                         
   8  14   3          0.69         -5.13        25.56 o                         
   9  14   3          0.98         -1.28        28.24 o                         
  10  14   3         23.80         32.97        33.54 o                         
  11  14   3        101.57        132.40        41.72 o                         
 -13  15   3          2.02         43.74        34.35 o                         
 -12  15   3         10.05         30.92        29.09 o                         
 -11  15   3         19.88         31.70        33.80 o                         
 -10  15   3        132.55        143.88        21.53 o                         
  -9  15   3         90.29         96.01        15.34 o                         
  -8  15   3        416.90        402.58        23.74 o                         
  -7  15   3         43.97         50.80        10.59 o                         
  -6  15   3         30.87         36.85         9.86 o                         
  -5  15   3          4.40          1.60         8.08 o                         
  -4  15   3       1863.56       1716.76        46.84 o                         
  -3  15   3       1395.47       1230.37        26.13 o                         
  -2  15   3          1.13          0.04         7.47 o                         
  -1  15   3         27.15         24.02         8.12 o                         
   0  15   3          0.00         -2.10         7.53 o                         
   1  15   3        181.44        187.64        13.34 o                         
   2  15   3        542.06        472.41        19.13 o                         
   3  15   3         51.14         50.33        10.92 o                         
   4  15   3          0.69          3.32         9.73 o                         
   5  15   3          4.27          0.50        10.09 o                         
   6  15   3        377.81        375.27        21.50 o                         
   7  15   3         48.09         66.29        17.82 o                         
   8  15   3         10.98         23.61        28.26 o                         
   9  15   3         44.24         60.21        31.70 o                         
  10  15   3         11.38         36.41        35.35 o                         
  11  15   3         17.97         23.83        35.53 o                         
 -13  16   3          1.06         44.03        32.73 o                         
 -12  16   3         17.10         39.44        30.34 o                         
 -11  16   3        107.70        103.32        36.87 o                         
 -10  16   3         38.34         52.40        16.59 o                         
  -9  16   3        467.97        456.06        26.52 o                         
  -8  16   3         22.86         36.21        10.84 o                         
  -7  16   3         89.26         68.55        11.77 o                         
  -6  16   3         38.66         38.90        10.30 o                         
  -5  16   3        251.32        267.02        16.31 o                         
  -4  16   3         13.35         10.06         8.34 o                         
  -3  16   3        483.76        408.26        17.50 o                         
  -2  16   3         82.88         74.69        10.22 o                         
  -1  16   3          3.11          2.50         8.06 o                         
   0  16   3        148.90        140.74        12.61 o                         
   1  16   3        134.45        138.86        12.94 o                         
   2  16   3         88.90         89.12        12.21 o                         
   3  16   3        332.97        320.08        18.48 o                         
   4  16   3        242.71        233.78        16.32 o                         
   5  16   3        320.89        298.98        19.14 o                         
   6  16   3         90.22         84.23        18.80 o                         
   7  16   3          1.57         -5.23        14.76 o                         
   8  16   3         35.10         43.72        30.55 o                         
   9  16   3          9.50          8.12        30.07 o                         
  10  16   3         43.63         44.23        35.47 o                         
 -13  17   3        105.97        174.33        41.59 o                         
 -12  17   3         13.05         27.15        44.81 o                         
 -11  17   3        292.43        378.91        51.15 o                         
 -10  17   3        102.20        146.22        23.45 o                         
  -9  17   3          0.74         16.91        10.32 o                         
  -8  17   3         14.04         18.90        10.54 o                         
  -7  17   3         13.81         14.95        10.04 o                         
  -6  17   3         10.90         18.89         9.76 o                         
  -5  17   3        198.80        177.87        14.27 o                         
  -4  17   3         29.14         38.49         9.86 o                         
  -3  17   3       1127.53       1033.48        25.63 o                         
  -2  17   3        177.67        153.71        12.92 o                         
  -1  17   3       1259.22       1052.95        25.64 o                         
   0  17   3        240.00        220.95        14.74 o                         
   1  17   3         24.51         29.02        10.00 o                         
   2  17   3          9.82         -3.34         9.67 o                         
   3  17   3        710.14        619.70        22.87 o                         
   4  17   3        176.51        171.26        15.39 o                         
   5  17   3        313.28        296.56        19.10 o                         
   6  17   3         14.14         19.84        15.30 o                         
   7  17   3          5.99         17.27        17.12 o                         
   8  17   3         26.84         46.67        30.69 o                         
   9  17   3         48.51         69.39        34.54 o                         
  10  17   3         14.20         32.42        35.35 o                         
 -12  18   3          7.00         65.00        45.91 o                         
 -11  18   3          7.45         45.09        35.74 o                         
 -10  18   3         87.01         97.68        24.52 o                         
  -9  18   3         10.74         18.56        15.87 o                         
  -8  18   3        119.49        155.10        18.99 o                         
  -7  18   3         33.18         25.90        13.73 o                         
  -6  18   3         21.94         28.68        13.50 o                         
  -5  18   3         34.85         38.09        13.36 o                         
  -4  18   3        165.75        155.60        14.82 o                         
  -3  18   3        228.93        224.39        15.67 o                         
  -2  18   3        318.57        316.03        17.44 o                         
  -1  18   3        608.45        554.16        20.34 o                         
   0  18   3         51.97         49.79        10.97 o                         
   1  18   3        489.26        399.02        21.61 o                         
   2  18   3         33.35         33.32        11.24 o                         
   3  18   3          1.73         16.87        11.32 o                         
   4  18   3         91.78         87.71        13.62 o                         
   5  18   3         31.11         26.25        12.19 o                         
   6  18   3         13.64         19.09        24.87 o                         
   7  18   3          7.53         31.97        17.38 o                         
   8  18   3          1.77          1.99        27.59 o                         
   9  18   3          9.92         47.95        34.19 o                         
 -11  19   3        116.89        193.61        45.50 o                         
 -10  19   3         24.12         46.29        21.66 o                         
  -9  19   3         51.36         68.40        16.90 o                         
  -8  19   3         42.88         55.17        15.49 o                         
  -7  19   3          0.01          7.64        13.12 o                         
  -6  19   3         28.08         36.52        14.13 o                         
  -5  19   3         16.52         22.95        13.11 o                         
  -4  19   3          3.49         12.72        12.39 o                         
  -3  19   3          0.92         10.24        11.69 o                         
  -2  19   3        330.91        325.21        23.62 o                         
  -1  19   3        208.45        234.07        20.79 o                         
   0  19   3        305.75        331.47        24.24 o                         
   1  19   3         80.96         78.58        16.04 o                         
   2  19   3        784.07        691.86        31.72 o                         
   3  19   3        358.13        340.50        26.76 o                         
   4  19   3         29.45         36.12        15.81 o                         
   5  19   3         17.82         23.54        16.98 o                         
   6  19   3         64.55         55.31        17.62 o                         
   7  19   3         32.76         61.60        20.12 o                         
   8  19   3        427.70        556.26        96.69 o                         
   9  19   3        248.16        316.34        49.67 o                         
 -11  20   3         18.29         88.39        37.13 o                         
 -10  20   3         13.76         31.01        34.29 o                         
  -9  20   3         72.38        111.98        23.96 o                         
  -8  20   3          0.61         16.13        14.80 o                         
  -7  20   3         19.53         41.92        15.62 o                         
  -6  20   3          2.91         16.57        13.77 o                         
  -5  20   3        107.08         95.32        17.19 o                         
  -4  20   3        189.10        181.52        20.33 o                         
  -3  20   3          0.16          6.13        12.48 o                         
  -2  20   3         84.30         94.49        16.58 o                         
  -1  20   3         10.99         37.01        17.31 o                         
   0  20   3        728.18        677.75        34.28 o                         
   1  20   3        349.03        341.99        25.42 o                         
   2  20   3        223.74        226.81        22.84 o                         
   3  20   3          0.96         12.57        16.49 o                         
   4  20   3          1.23          5.46        20.38 o                         
   5  20   3          3.83         -1.36        19.10 o                         
   6  20   3         17.56         46.83        19.19 o                         
   7  20   3         12.59         28.95        32.72 o                         
   8  20   3        519.21        620.43        97.80 o                         
 -10  21   3         14.85         66.17        41.85 o                         
  -9  21   3          0.95         16.71        24.78 o                         
  -8  21   3         21.51         35.03        16.13 o                         
  -7  21   3          0.12         19.31        14.81 o                         
  -6  21   3        100.87        125.14        19.48 o                         
  -5  21   3        160.00        194.12        21.84 o                         
  -4  21   3         13.68         32.46        20.37 o                         
  -3  21   3          0.40          6.87        13.12 o                         
  -2  21   3         96.13        111.20        17.52 o                         
  -1  21   3        621.13        634.09        46.55 o                         
   0  21   3        115.15        147.47        25.54 o                         
   1  21   3          0.97         30.92        15.44 o                         
   2  21   3        193.29        200.50        23.13 o                         
   3  21   3        118.05        155.89        34.90 o                         
   4  21   3         38.01         54.03        18.23 o                         
   5  21   3         29.48         65.49        22.20 o                         
   6  21   3        150.22        177.75        29.70 o                         
   7  21   3         84.90        144.60        86.39 o                         
  -9  22   3         12.65         25.84        25.47 o                         
  -8  22   3         50.63         80.70        19.29 o                         
  -7  22   3        155.72        227.06        43.24 o                         
  -6  22   3         80.75        116.76        19.82 o                         
  -5  22   3         64.91         82.81        19.56 o                         
  -4  22   3        481.78        523.61        36.90 o                         
  -3  22   3          0.64         36.91        20.70 o                         
  -2  22   3         63.04         97.81        21.87 o                         
  -1  22   3         71.96        118.98        24.09 o                         
   0  22   3        104.57        160.26        31.93 o                         
   1  22   3         38.01         68.57        18.26 o                         
   2  22   3        303.02        359.86        42.16 o                         
   3  22   3          2.77         36.32        17.68 o                         
   4  22   3         59.95         55.68        18.75 o                         
   5  22   3         80.96         57.56        30.95 o                         
   6  22   3         53.45         74.34        21.05 o                         
  -8  23   3         20.30         18.99        19.59 o                         
  -7  23   3        177.04        272.12        42.12 o                         
  -6  23   3         10.62         33.29        19.26 o                         
  -5  23   3         38.44         45.46        17.19 o                         
  -4  23   3         58.27        103.01        20.74 o                         
  -3  23   3         49.38         84.80        33.18 o                         
  -2  23   3         76.65        114.63        36.81 o                         
  -1  23   3          0.32         39.26        27.11 o                         
   0  23   3         42.80         60.26        26.10 o                         
   1  23   3        175.16        203.49        23.80 o                         
   2  23   3          3.64         37.85        22.58 o                         
   3  23   3        269.67        303.50        28.65 o                         
   4  23   3         69.43         73.35        23.56 o                         
   5  23   3         19.17         45.84        22.35 o                         
  -7  24   3         62.97         82.21        23.28 o                         
  -6  24   3         40.87         40.82        21.55 o                         
  -5  24   3         92.06        103.23        26.20 o                         
  -4  24   3         28.71         58.49        18.50 o                         
  -3  24   3         31.04         68.40        39.64 o                         
  -2  24   3         29.41         82.60        35.65 o                         
  -1  24   3          7.96         41.18        27.87 o                         
   0  24   3         64.83        103.55        36.79 o                         
   1  24   3         12.43         42.27        30.29 o                         
   2  24   3        836.47        818.59        62.46 o                         
   3  24   3        134.33        138.86        29.51 o                         
   4  24   3         16.60         46.48        25.10 o                         
  -6  25   3         54.51         16.92        62.98 o                         
  -5  25   3         24.18         15.28        21.12 o                         
  -4  25   3         60.45         58.05        28.89 o                         
  -3  25   3         14.31         54.64        41.86 o                         
  -2  25   3         13.25         69.84        32.38 o                         
  -1  25   3         67.19        162.78        48.58 o                         
   0  25   3         63.64         96.36        35.40 o                         
   1  25   3         15.90         37.21        28.50 o                         
   2  25   3        112.30        149.05        29.92 o                         
   3  25   3          3.58        103.31        54.48 o                         
  -3  26   3         29.90        192.68        61.58 o                         
  -2  26   3         17.97         64.13        66.72 o                         
  -1  26   3         25.23         64.72        59.24 o                         
   0  26   3         27.32        230.79        58.49 o                         
 -17   0   4        160.33         81.81        61.25 o                         
 -16   0   4        103.90          2.06        44.33 o                         
 -15   0   4         93.68         38.99        42.12 o                         
 -14   0   4        945.30       1063.26        80.97 o                         
 -13   0   4          5.19         -7.65        25.97 o                         
 -12   0   4       1313.36       1352.76        78.54 o                         
 -11   0   4       4962.83       5103.37       169.07 o                         
 -10   0   4        275.75        231.71        35.39 o                         
  -9   0   4         61.49         59.65        12.17 o                         
  -8   0   4          0.70        -10.36        10.36 o                         
  -7   0   4          8.71          3.14         7.76 o                         
  -6   0   4       2803.48       2936.26        61.71 o                         
  -5   0   4       1385.49       1402.64        49.99 o                         
  -4   0   4       5183.76       5418.98       100.15 o                         
  -3   0   4       7609.33       7007.71       105.74 o                         
  -2   0   4       2519.53       2511.13        44.82 o                         
  -1   0   4       1013.23       1013.64        47.80 o                         
   0   0   4        481.74        467.60        15.33 o                         
   1   0   4       9272.54       9186.94       116.63 o                         
   2   0   4       1585.83       1648.82        30.24 o                         
   3   0   4       1841.18       1845.42        33.29 o                         
   4   0   4         26.30         25.09         7.78 o                         
   5   0   4         18.97         40.34        12.72 o                         
   6   0   4        560.32        646.58        55.66 o                         
   7   0   4        869.19       1043.06        72.95 o                         
   8   0   4         75.54         83.65        40.98 o                         
   9   0   4        175.98        154.54        51.90 o                         
  10   0   4          0.93        -43.59        43.59 o                         
  11   0   4         26.05        -42.41        53.49 o                         
  12   0   4         57.56        -52.38        61.40 o                         
  13   0   4        177.70         51.32        76.59 o                         
 -17   1   4        149.54         66.46        41.09 o                         
 -16   1   4         11.36        -29.52        29.52 o                         
 -15   1   4        156.66        146.65        34.99 o                         
 -14   1   4        680.08        687.18        49.12 o                         
 -13   1   4          0.00        -18.54        18.54 o                         
 -12   1   4        459.95        474.49        36.98 o                         
 -11   1   4        129.68        153.74        25.71 o                         
 -10   1   4        331.15        352.18        28.03 o                         
  -9   1   4        125.64        128.50        10.49 o                         
  -8   1   4        385.63        407.59        14.77 o                         
  -7   1   4        671.55        652.58        17.47 o                         
  -6   1   4         72.82         75.86         8.69 o                         
  -5   1   4       1752.08       1878.94        30.57 o                         
  -4   1   4         77.23         92.65         8.74 o                         
  -3   1   4        387.58        352.69        12.07 o                         
  -2   1   4        827.75        814.87        13.83 o                         
  -1   1   4       1798.26       1788.27        22.78 o                         
   0   1   4        330.82        311.43        16.36 o                         
   1   1   4        269.62        311.04        10.96 o                         
   2   1   4          0.47         10.68         4.80 o                         
   3   1   4        181.75        179.61         8.93 o                         
   4   1   4        563.56        599.06        13.03 o                         
   5   1   4       2569.57       2437.42        76.15 o                         
   6   1   4       1160.38       1122.81        48.49 o                         
   7   1   4        953.00        965.17        50.30 o                         
   8   1   4         11.45          8.13        25.69 o                         
   9   1   4         80.23         95.81        34.06 o                         
  10   1   4        111.81         80.88        38.11 o                         
  11   1   4          1.14        -35.27        35.27 o                         
  12   1   4          8.38        -41.47        41.47 o                         
  13   1   4         30.45        -67.17        67.17 o                         
 -17   2   4         23.35        -34.52        34.52 o                         
 -16   2   4         36.09        -28.98        33.05 o                         
 -15   2   4        651.42        605.12        51.20 o                         
 -14   2   4        228.26        231.97        36.34 o                         
 -13   2   4        510.91        538.72        42.35 o                         
 -12   2   4        253.27        302.62        33.65 o                         
 -11   2   4        287.60        279.74        30.57 o                         
 -10   2   4        789.91        739.03        37.04 o                         
  -9   2   4       1612.40       1615.17        37.80 o                         
  -8   2   4          9.77         24.33        10.11 o                         
  -7   2   4       1793.68       1911.16        32.74 o                         
  -6   2   4       5211.67       5521.35        73.48 o                         
  -5   2   4       2017.44       2204.29        34.39 o                         
  -4   2   4        418.25        402.32        14.96 o                         
  -3   2   4       2015.49       2007.73        25.03 o                         
  -2   2   4        751.34        753.04        13.41 o                         
  -1   2   4        868.45        754.13        13.76 o                         
   0   2   4       1689.05       1655.20        22.04 o                         
   1   2   4       5973.26       6240.41        58.66 o                         
   2   2   4         18.78         22.94         5.13 o                         
   3   2   4       1491.07       1505.32        20.79 o                         
   4   2   4       1780.36       1772.85        23.65 o                         
   5   2   4        405.92        377.14        33.05 o                         
   6   2   4         16.00         20.60        11.72 o                         
   7   2   4        103.51        122.36        27.79 o                         
   8   2   4        611.67        616.71        47.55 o                         
   9   2   4        221.52        224.46        39.25 o                         
  10   2   4         16.04        -32.63        32.63 o                         
  11   2   4          2.35        -36.56        36.56 o                         
  12   2   4         30.88        -43.39        43.39 o                         
  13   2   4         91.90        -50.78        50.78 o                         
 -16   3   4          2.18        -28.98        28.98 o                         
 -15   3   4          8.14        -21.72        39.89 o                         
 -14   3   4         11.16        -23.15        23.15 o                         
 -13   3   4        377.24        392.52        39.31 o                         
 -12   3   4         49.00         45.53        22.38 o                         
 -11   3   4       1061.75       1073.45        48.06 o                         
 -10   3   4        239.44        249.07        27.84 o                         
  -9   3   4         22.37         11.46         7.01 o                         
  -8   3   4        174.74        174.32        11.74 o                         
  -7   3   4         39.72         43.35         7.34 o                         
  -6   3   4        111.65        124.87         9.28 o                         
  -5   3   4        837.24        870.11        18.98 o                         
  -4   3   4        149.23        141.07        11.24 o                         
  -3   3   4         57.89         83.09         6.21 o                         
  -2   3   4        341.70        384.27        16.41 o                         
  -1   3   4       1464.11       1428.52        20.03 o                         
   0   3   4        432.59        424.79        12.91 o                         
   1   3   4        588.12        708.47        18.95 o                         
   2   3   4        463.37        470.81        11.44 o                         
   3   3   4       1105.14       1141.72        21.78 o                         
   4   3   4          9.19          6.76         5.95 o                         
   5   3   4        141.89        153.69        12.51 o                         
   6   3   4        465.53        494.82        24.36 o                         
   7   3   4        327.90        403.19        39.00 o                         
   8   3   4         15.05         -0.14        24.74 o                         
   9   3   4        119.51         96.37        34.07 o                         
  10   3   4        210.12        166.48        42.81 o                         
  11   3   4         16.49        -42.47        42.47 o                         
  12   3   4          4.27        -64.67        64.67 o                         
 -16   4   4          1.77        -31.23        32.92 o                         
 -15   4   4          5.30        -26.55        26.55 o                         
 -14   4   4        180.31        204.03        36.99 o                         
 -13   4   4        200.28        226.32        35.78 o                         
 -12   4   4        311.41        325.67        35.61 o                         
 -11   4   4          0.23          4.24        18.29 o                         
 -10   4   4        158.47        182.43        18.73 o                         
  -9   4   4       1624.26       1663.68        39.63 o                         
  -8   4   4          0.01         -6.22         6.22 o                         
  -7   4   4        919.27        981.94        22.33 o                         
  -6   4   4        314.04        382.10        14.03 o                         
  -5   4   4        117.67        137.49        16.93 o                         
  -4   4   4        534.40        575.94        15.20 o                         
  -3   4   4       2242.69       2291.07        27.84 o                         
  -2   4   4        434.57        463.46        10.92 o                         
  -1   4   4       1512.66       1533.89        20.90 o                         
   0   4   4          1.29          1.23         5.31 o                         
   1   4   4        115.63        125.45         6.78 o                         
   2   4   4        251.52        262.52         9.30 o                         
   3   4   4        836.28        823.65        16.82 o                         
   4   4   4        911.52        878.20        18.94 o                         
   5   4   4        384.40        368.73        28.14 o                         
   6   4   4        110.85        112.90        26.78 o                         
   7   4   4        415.23        422.72        39.88 o                         
   8   4   4         20.05         23.84        26.24 o                         
   9   4   4          1.34        -19.78        36.22 o                         
  10   4   4        110.56        115.38        39.31 o                         
  11   4   4          6.33        -35.82        35.82 o                         
  12   4   4         17.11        -43.50        43.50 o                         
  13   4   4          9.88        -72.50        72.50 o                         
 -16   5   4          6.38        -36.68        36.68 o                         
 -15   5   4          0.99        -24.98        27.80 o                         
 -14   5   4        191.47        210.69        37.96 o                         
 -13   5   4         64.80         39.25        25.25 o                         
 -12   5   4         25.40         23.38        21.53 o                         
 -11   5   4         29.07         25.68        20.44 o                         
 -10   5   4        359.61        369.61        22.41 o                         
  -9   5   4        589.48        583.04        19.56 o                         
  -8   5   4         32.97         40.32         8.31 o                         
  -7   5   4        347.22        370.39        18.28 o                         
  -6   5   4          7.12         15.97         6.47 o                         
  -5   5   4       1636.10       1771.55        30.69 o                         
  -4   5   4       1754.76       1817.29        29.36 o                         
  -3   5   4       4539.81       4675.09        49.20 o                         
  -2   5   4       2592.78       2684.68        37.99 o                         
  -1   5   4        591.78        657.57        16.56 o                         
   0   5   4        222.62        219.55         9.01 o                         
   1   5   4        137.13        130.89         7.96 o                         
   2   5   4          6.35         10.35         4.89 o                         
   3   5   4       1455.63       1406.06        24.28 o                         
   4   5   4       1007.44        977.03        20.43 o                         
   5   5   4          4.02         -4.26         7.95 o                         
   6   5   4         10.17         16.40         8.75 o                         
   7   5   4         56.74         72.19        26.20 o                         
   8   5   4        164.79        182.58        34.21 o                         
   9   5   4         20.74          1.88        28.46 o                         
  10   5   4          4.69        -31.40        31.40 o                         
  11   5   4         45.29        -33.30        37.63 o                         
  12   5   4         34.92        -41.38        41.38 o                         
  13   5   4          0.18        -72.73        72.73 o                         
 -16   6   4         17.30        -18.62        50.36 o                         
 -15   6   4         85.94         38.62        32.74 o                         
 -14   6   4         29.47         10.12        34.19 o                         
 -13   6   4         13.34          4.74        23.48 o                         
 -12   6   4         62.72         69.33        26.46 o                         
 -11   6   4          0.02        -18.38        18.38 o                         
 -10   6   4         82.28        100.42        14.58 o                         
  -9   6   4         97.54        118.38        12.34 o                         
  -8   6   4        854.32        799.41        22.46 o                         
  -7   6   4        158.33        188.58        13.15 o                         
  -6   6   4        406.89        404.83        15.71 o                         
  -5   6   4         69.78        110.85        11.56 o                         
  -4   6   4        838.63        893.42        22.69 o                         
  -3   6   4         86.85         76.00        10.01 o                         
  -2   6   4        355.24        385.87        28.62 o                         
  -1   6   4        132.79        126.51        11.48 o                         
   0   6   4          1.06          2.16         6.35 o                         
   1   6   4        289.88        303.68        10.16 o                         
   2   6   4        444.89        423.48        11.15 o                         
   3   6   4       4032.86       4005.97        50.15 o                         
   4   6   4        758.62        767.08        22.28 o                         
   5   6   4        340.63        348.38        14.77 o                         
   6   6   4        581.02        559.59        26.54 o                         
   7   6   4         61.55         64.86        17.12 o                         
   8   6   4         34.27         20.24        26.19 o                         
   9   6   4          6.51        -20.36        27.34 o                         
  10   6   4        256.90        283.15        61.06 o                         
  11   6   4          0.11        -34.16        34.16 o                         
  12   6   4         61.23        -41.30        43.55 o                         
 -16   7   4         90.01         78.28        39.10 o                         
 -15   7   4         69.54         41.86        34.08 o                         
 -14   7   4        253.83        250.75        41.47 o                         
 -13   7   4          2.39        -10.26        24.41 o                         
 -12   7   4        379.48        411.32        41.00 o                         
 -11   7   4        506.92        480.78        32.42 o                         
 -10   7   4         40.52         42.97        10.15 o                         
  -9   7   4        234.78        244.39        16.54 o                         
  -8   7   4        441.13        439.89        18.43 o                         
  -7   7   4          1.67          4.94         6.76 o                         
  -6   7   4          2.83          4.46         6.76 o                         
  -5   7   4         71.99         76.95         9.11 o                         
  -4   7   4       2608.15       2617.91        39.31 o                         
  -3   7   4        382.41        391.26        14.35 o                         
  -2   7   4        524.80        546.77        16.34 o                         
  -1   7   4       5368.76       5634.93        70.40 o                         
   0   7   4        382.18        336.85        12.07 o                         
   1   7   4        583.21        626.06        18.64 o                         
   2   7   4        253.68        230.91        11.68 o                         
   3   7   4       1459.49       1545.99        26.69 o                         
   4   7   4         17.22         27.70         7.53 o                         
   5   7   4        417.52        383.05        15.69 o                         
   6   7   4        301.47        285.19        17.52 o                         
   7   7   4        176.38        156.43        20.41 o                         
   8   7   4          1.12        -23.15        23.15 o                         
   9   7   4          9.50        -17.03        27.67 o                         
  10   7   4         43.40         24.94        35.26 o                         
  11   7   4          6.07        -36.48        36.48 o                         
  12   7   4         50.99        -34.84        43.79 o                         
 -16   8   4          9.66        -38.00        42.86 o                         
 -15   8   4        130.89         64.61        35.28 o                         
 -14   8   4         62.51         52.38        31.40 o                         
 -13   8   4        187.55        224.88        37.75 o                         
 -12   8   4         57.62         29.09        25.84 o                         
 -11   8   4        199.08        227.10        23.22 o                         
 -10   8   4        473.49        534.88        24.34 o                         
  -9   8   4         23.79         28.04         9.77 o                         
  -8   8   4       1191.35       1191.03        28.94 o                         
  -7   8   4          0.70          5.15         7.47 o                         
  -6   8   4        474.82        512.02        18.23 o                         
  -5   8   4        105.59        129.91         9.48 o                         
  -4   8   4         32.87         32.29         7.64 o                         
  -3   8   4        554.47        590.62        17.34 o                         
  -2   8   4         54.44         47.28         7.89 o                         
  -1   8   4        133.30        155.96        11.11 o                         
   0   8   4       1789.43       1847.06        28.16 o                         
   1   8   4          4.34          9.91         6.26 o                         
   2   8   4          0.06          1.99         6.05 o                         
   3   8   4          8.05          5.92         6.67 o                         
   4   8   4        373.67        379.36        15.58 o                         
   5   8   4          2.25         11.61         7.99 o                         
   6   8   4          0.17         -3.82         9.64 o                         
   7   8   4        140.27        126.86        20.21 o                         
   8   8   4        205.07        231.98        37.27 o                         
   9   8   4          0.01        -15.42        27.45 o                         
  10   8   4         75.68         68.68        37.64 o                         
  11   8   4          0.09        -34.41        34.41 o                         
  12   8   4         35.92        -41.66        41.66 o                         
 -16   9   4         18.74        -27.96        34.14 o                         
 -15   9   4         90.74         82.31        52.40 o                         
 -14   9   4          5.05         -0.66        30.77 o                         
 -13   9   4        107.49         78.54        31.84 o                         
 -12   9   4        229.83        231.63        35.72 o                         
 -11   9   4         30.70         14.27        12.84 o                         
 -10   9   4         85.48         91.31        12.88 o                         
  -9   9   4       1041.76       1043.04        35.37 o                         
  -8   9   4       1394.67       1380.82        32.44 o                         
  -7   9   4        868.59        880.46        24.75 o                         
  -6   9   4        471.46        432.47        17.70 o                         
  -5   9   4        313.83        286.08        12.58 o                         
  -4   9   4        540.66        573.69        15.46 o                         
  -3   9   4         21.85         16.28         6.96 o                         
  -2   9   4         34.16         29.10         7.23 o                         
  -1   9   4        770.74        679.56        16.46 o                         
   0   9   4         52.77         40.56         7.07 o                         
   1   9   4        486.12        457.71        14.86 o                         
   2   9   4        343.17        345.83        15.77 o                         
   3   9   4        244.34        248.36        13.26 o                         
   4   9   4          7.03          8.05         7.94 o                         
   5   9   4        259.10        279.18        15.51 o                         
   6   9   4        313.32        343.93        17.17 o                         
   7   9   4         94.19         61.20        14.89 o                         
   8   9   4        285.90        312.22        41.38 o                         
   9   9   4          4.76          0.63        27.21 o                         
  10   9   4        143.50        189.77        43.05 o                         
  11   9   4          0.08        -40.21        40.21 o                         
  12   9   4         17.43        -39.44        39.44 o                         
 -15  10   4         60.57         23.36        45.28 o                         
 -14  10   4        264.66        260.96        44.84 o                         
 -13  10   4         16.55          3.63        26.59 o                         
 -12  10   4          3.11        -22.19        23.22 o                         
 -11  10   4         76.19         73.20        18.65 o                         
 -10  10   4         36.64         29.65        10.70 o                         
  -9  10   4         29.83         16.82        10.13 o                         
  -8  10   4         46.03         51.94        10.93 o                         
  -7  10   4        121.79        134.39        13.46 o                         
  -6  10   4         49.46         62.40         9.93 o                         
  -5  10   4          7.63          3.73         6.22 o                         
  -4  10   4        667.72        620.81        16.45 o                         
  -3  10   4       1296.38       1262.00        23.10 o                         
  -2  10   4        213.14        213.15        11.14 o                         
  -1  10   4       1494.44       1423.48        24.86 o                         
   0  10   4         52.89         61.33         7.87 o                         
   1  10   4         13.01         12.13         6.93 o                         
   2  10   4        285.57        279.67        15.83 o                         
   3  10   4        165.54        191.57        14.24 o                         
   4  10   4        290.97        304.19        15.67 o                         
   5  10   4        271.55        284.08        16.40 o                         
   6  10   4        577.05        577.99        20.59 o                         
   7  10   4         59.33         62.54        13.74 o                         
   8  10   4        202.51        271.93        40.57 o                         
   9  10   4          2.42         -7.01        29.03 o                         
  10  10   4         82.07         92.58        42.62 o                         
  11  10   4         62.11         21.84        38.74 o                         
  12  10   4         47.48        -30.33        48.24 o                         
 -15  11   4          7.09          3.33        36.79 o                         
 -14  11   4          0.00        -15.82        46.99 o                         
 -13  11   4         99.38         88.14        34.12 o                         
 -12  11   4         36.58         11.13        25.76 o                         
 -11  11   4          0.60         -9.87        18.30 o                         
 -10  11   4        262.17        282.84        20.30 o                         
  -9  11   4         80.22         78.31        12.95 o                         
  -8  11   4        549.17        514.66        22.77 o                         
  -7  11   4         45.73         61.11        11.27 o                         
  -6  11   4         93.69         97.13        10.20 o                         
  -5  11   4         10.30         11.59         6.96 o                         
  -4  11   4        103.68        103.17         9.37 o                         
  -3  11   4        733.83        745.32        18.02 o                         
  -2  11   4       2057.92       2086.31        32.15 o                         
  -1  11   4       2130.70       2196.81        61.43 o                         
   0  11   4         62.75         62.30         8.22 o                         
   1  11   4          0.00         -6.09         6.53 o                         
   2  11   4        316.27        303.53        14.98 o                         
   3  11   4          0.48         -1.85         9.02 o                         
   4  11   4         58.63         69.45        12.49 o                         
   5  11   4          0.01         -4.46         9.10 o                         
   6  11   4         45.21         46.44        10.77 o                         
   7  11   4          2.98         10.80        11.71 o                         
   8  11   4         70.29         92.45        31.78 o                         
   9  11   4          2.02          3.34        29.06 o                         
  10  11   4         64.10         31.20        35.11 o                         
  11  11   4         15.71          3.77        37.77 o                         
 -15  12   4          1.99        -30.30        46.06 o                         
 -14  12   4         51.60         27.80        32.43 o                         
 -13  12   4         19.05         18.81        29.24 o                         
 -12  12   4         86.90         78.78        29.24 o                         
 -11  12   4          0.24         -9.21        13.19 o                         
 -10  12   4         16.27          2.35        12.28 o                         
  -9  12   4        297.46        330.41        21.39 o                         
  -8  12   4        132.75        162.03        15.85 o                         
  -7  12   4       2524.23       2443.36        47.20 o                         
  -6  12   4       1278.18       1208.55        25.90 o                         
  -5  12   4         22.22         17.70         7.56 o                         
  -4  12   4        347.73        309.02        14.07 o                         
  -3  12   4         40.45         34.55         7.34 o                         
  -2  12   4          0.03         -4.26         6.07 o                         
  -1  12   4          4.50          7.60         6.42 o                         
   0  12   4         60.47         62.22         8.60 o                         
   1  12   4        402.56        399.45        16.13 o                         
   2  12   4        120.09        115.46        11.38 o                         
   3  12   4        381.60        377.42        17.76 o                         
   4  12   4         11.11         15.01        10.59 o                         
   5  12   4        343.19        331.73        18.20 o                         
   6  12   4         98.73        102.11        12.94 o                         
   7  12   4        140.52        115.79        16.13 o                         
   8  12   4          3.12          5.38        26.12 o                         
   9  12   4         23.06          6.80        29.78 o                         
  10  12   4        322.20        307.93        53.38 o                         
  11  12   4         59.63         43.78        40.80 o                         
 -14  13   4          6.70         26.09        31.96 o                         
 -13  13   4          5.55         -3.23        26.25 o                         
 -12  13   4          6.70         14.90        25.24 o                         
 -11  13   4         50.13         44.17        16.75 o                         
 -10  13   4        107.33        104.07        14.92 o                         
  -9  13   4         46.57         54.58        12.72 o                         
  -8  13   4        238.82        242.26        19.64 o                         
  -7  13   4        243.01        247.26        15.69 o                         
  -6  13   4        200.08        207.72        14.36 o                         
  -5  13   4        754.37        678.23        20.07 o                         
  -4  13   4        199.59        199.10        12.86 o                         
  -3  13   4       1394.72       1260.88        25.46 o                         
  -2  13   4        786.04        737.91        27.34 o                         
  -1  13   4        182.63        156.64        11.67 o                         
   0  13   4        365.86        335.56        15.50 o                         
   1  13   4        164.35        144.84        12.40 o                         
   2  13   4         18.68          6.74         8.85 o                         
   3  13   4        409.53        393.81        18.84 o                         
   4  13   4       1471.97       1415.50        33.68 o                         
   5  13   4        494.99        494.08        23.47 o                         
   6  13   4         87.72        102.86        13.18 o                         
   7  13   4         11.46          3.47        12.54 o                         
   8  13   4         92.53        140.44        34.94 o                         
   9  13   4          0.00         -2.62        29.37 o                         
  10  13   4          7.52        -17.96        31.67 o                         
  11  13   4        110.97         93.44        41.83 o                         
 -14  14   4          2.66         -3.91        29.10 o                         
 -13  14   4          2.35         32.91        28.86 o                         
 -12  14   4         24.53        147.62        49.04 o                         
 -11  14   4          2.23          8.42        14.71 o                         
 -10  14   4         76.39         61.97        13.70 o                         
  -9  14   4         25.78         25.71        11.71 o                         
  -8  14   4        107.16        143.23        13.74 o                         
  -7  14   4        317.57        289.76        16.94 o                         
  -6  14   4         51.69         43.25        10.08 o                         
  -5  14   4        534.07        470.37        18.21 o                         
  -4  14   4          6.44         -2.98         7.83 o                         
  -3  14   4        415.24        382.99        16.19 o                         
  -2  14   4        649.24        651.58        19.44 o                         
  -1  14   4        103.87         96.46        10.46 o                         
   0  14   4         35.55         30.29         8.81 o                         
   1  14   4         36.34         30.92         9.53 o                         
   2  14   4        190.75        183.91        14.18 o                         
   3  14   4        103.47        114.83        13.18 o                         
   4  14   4        111.61        116.19        14.52 o                         
   5  14   4        253.64        235.72        16.58 o                         
   6  14   4          8.27          9.08        10.66 o                         
   7  14   4         79.09         82.31        15.82 o                         
   8  14   4         42.79         63.85        32.68 o                         
   9  14   4         36.07         17.42        31.07 o                         
  10  14   4          0.25          6.73        33.51 o                         
 -14  15   4        100.64        139.19        38.06 o                         
 -13  15   4          6.20         26.33        28.69 o                         
 -12  15   4         65.79         77.10        45.43 o                         
 -11  15   4          3.24         16.80        15.55 o                         
 -10  15   4        285.48        283.68        22.03 o                         
  -9  15   4         85.24         94.81        15.36 o                         
  -8  15   4        943.18        910.67        26.13 o                         
  -7  15   4         10.17          8.01         9.35 o                         
  -6  15   4        331.56        305.50        17.42 o                         
  -5  15   4        426.07        362.72        17.41 o                         
  -4  15   4       1916.55       1675.83        31.83 o                         
  -3  15   4        249.23        240.39        15.08 o                         
  -2  15   4         14.39         15.96         8.31 o                         
  -1  15   4        232.80        216.18        14.28 o                         
   0  15   4        173.45        163.17        13.11 o                         
   1  15   4        255.58        252.97        15.86 o                         
   2  15   4        321.46        317.98        18.35 o                         
   3  15   4         25.76         17.52        10.85 o                         
   4  15   4         18.84         25.89        11.39 o                         
   5  15   4         18.05         14.07        10.99 o                         
   6  15   4         44.27         39.54        13.85 o                         
   7  15   4        278.58        265.20        26.99 o                         
   8  15   4         13.61         45.80        30.02 o                         
   9  15   4         38.66         58.69        34.50 o                         
  10  15   4         90.53         85.94        39.30 o                         
 -13  16   4          0.01         25.05        29.47 o                         
 -12  16   4         58.25        126.21        48.34 o                         
 -11  16   4        214.74        284.84        57.25 o                         
 -10  16   4        326.14        365.79        25.62 o                         
  -9  16   4        179.79        195.55        16.47 o                         
  -8  16   4        124.36        145.28        14.59 o                         
  -7  16   4        316.25        292.97        18.20 o                         
  -6  16   4          6.05          9.72         9.09 o                         
  -5  16   4        375.19        369.68        17.84 o                         
  -4  16   4         45.86         38.77         9.77 o                         
  -3  16   4        350.76        301.05        16.60 o                         
  -2  16   4          3.60         -4.01         7.97 o                         
  -1  16   4        624.17        578.81        23.52 o                         
   0  16   4        915.20        879.10        24.29 o                         
   1  16   4          7.60         10.45         9.53 o                         
   2  16   4          7.55          4.55        10.15 o                         
   3  16   4         86.91         98.94        13.52 o                         
   4  16   4          2.96          7.11        11.00 o                         
   5  16   4         24.60         18.80        12.92 o                         
   6  16   4         17.09         16.83        12.05 o                         
   7  16   4          6.21         17.12        17.07 o                         
   8  16   4          4.34         -1.18        28.81 o                         
   9  16   4         62.86         88.27        37.07 o                         
  10  16   4          1.16         -3.94        48.23 o                         
 -13  17   4        234.37        334.39        48.38 o                         
 -12  17   4         27.05         70.54        36.36 o                         
 -11  17   4         37.55         37.36        20.26 o                         
 -10  17   4         44.24         40.96        12.15 o                         
  -9  17   4          9.72          6.92        10.23 o                         
  -8  17   4          2.28          1.78         9.52 o                         
  -7  17   4        581.34        512.45        21.88 o                         
  -6  17   4          4.03          6.94         9.27 o                         
  -5  17   4          0.09         10.99         9.07 o                         
  -4  17   4          9.23          7.39         8.74 o                         
  -3  17   4        108.61         90.47        11.60 o                         
  -2  17   4         14.75          8.33         8.94 o                         
  -1  17   4        151.34        149.95        14.65 o                         
   0  17   4         70.02         65.08        11.28 o                         
   1  17   4         31.46         37.61        11.31 o                         
   2  17   4        428.60        413.59        21.23 o                         
   3  17   4         76.83         86.43        13.57 o                         
   4  17   4          2.33          3.90        11.23 o                         
   5  17   4        183.52        199.64        18.73 o                         
   6  17   4         73.38        114.09        15.26 o                         
   7  17   4        155.56        179.83        25.63 o                         
   8  17   4          4.32         23.43        39.45 o                         
   9  17   4          5.61        -15.03        37.58 o                         
 -12  18   4        135.81        166.83        60.42 o                         
 -11  18   4          0.02         12.70        18.70 o                         
 -10  18   4         33.74         18.67        14.09 o                         
  -9  18   4          5.55         16.34        11.20 o                         
  -8  18   4         16.43         18.39        11.03 o                         
  -7  18   4          4.43          8.92        10.25 o                         
  -6  18   4          4.13         -0.42         9.44 o                         
  -5  18   4        394.03        368.52        18.91 o                         
  -4  18   4         22.57         31.32        10.19 o                         
  -3  18   4         42.10         45.58        10.47 o                         
  -2  18   4       1484.81       1291.91        29.78 o                         
  -1  18   4         52.26         70.47        11.37 o                         
   0  18   4        648.67        582.68        24.56 o                         
   1  18   4         41.45         43.97        11.69 o                         
   2  18   4        432.43        427.15        21.93 o                         
   3  18   4         23.90         32.97        12.25 o                         
   4  18   4         88.26         89.39        14.71 o                         
   5  18   4        137.12        117.38        17.81 o                         
   6  18   4         15.46         25.91        13.74 o                         
   7  18   4          3.95         18.13        20.31 o                         
   8  18   4        735.46        689.47        68.35 o                         
 -12  19   4         29.55         91.19        73.31 o                         
 -11  19   4         53.28         25.09        22.89 o                         
 -10  19   4         47.46         62.57        24.88 o                         
  -9  19   4         35.76         62.69        22.83 o                         
  -8  19   4        120.57        136.22        19.47 o                         
  -7  19   4          5.66         12.67        13.37 o                         
  -6  19   4          0.40         13.38        12.78 o                         
  -5  19   4         14.95         28.14        13.21 o                         
  -4  19   4         78.21         76.06        15.01 o                         
  -3  19   4         24.28         44.69        12.99 o                         
  -2  19   4         29.67         51.98        12.14 o                         
  -1  19   4         25.68         36.44        12.88 o                         
   0  19   4          0.74         43.85        19.17 o                         
   1  19   4         37.58         40.77        12.17 o                         
   2  19   4         69.84         76.76        13.92 o                         
   3  19   4        360.96        383.71        23.61 o                         
   4  19   4         10.11          8.71        17.75 o                         
   5  19   4          8.64          7.52        19.26 o                         
   6  19   4          4.52         30.22        19.54 o                         
   7  19   4         19.10         52.31        22.32 o                         
   8  19   4          8.17         66.81        60.51 o                         
 -11  20   4         14.76         32.59        23.95 o                         
 -10  20   4         51.53         59.30        26.95 o                         
  -9  20   4          0.30         -3.54        15.92 o                         
  -8  20   4          3.60         16.36        19.77 o                         
  -7  20   4          2.31         27.20        14.28 o                         
  -6  20   4        174.54        214.11        21.81 o                         
  -5  20   4        358.03        345.86        25.41 o                         
  -4  20   4          9.43         28.13        13.01 o                         
  -3  20   4         18.19         35.87        18.05 o                         
  -2  20   4        180.15        193.36        27.29 o                         
  -1  20   4        698.20        696.86        32.70 o                         
   0  20   4        772.18        758.22        41.29 o                         
   1  20   4        344.13        362.74        27.19 o                         
   2  20   4         18.50         36.55        15.91 o                         
   3  20   4         14.14         26.52        16.01 o                         
   4  20   4         41.75         56.41        17.82 o                         
   5  20   4          0.32         13.21        19.95 o                         
   6  20   4         26.29         44.06        21.24 o                         
   7  20   4          5.99         44.40        50.25 o                         
 -10  21   4          5.58         13.72        22.92 o                         
  -9  21   4        158.36        170.23        27.52 o                         
  -8  21   4         19.34         29.31        19.01 o                         
  -7  21   4        153.91        156.63        25.78 o                         
  -6  21   4         29.49         66.58        18.16 o                         
  -5  21   4         53.13         70.88        16.93 o                         
  -4  21   4        194.77        194.35        21.40 o                         
  -3  21   4         43.97         63.67        18.34 o                         
  -2  21   4         34.17         57.19        17.92 o                         
  -1  21   4         39.25         67.25        23.88 o                         
   0  21   4        119.21        157.17        23.74 o                         
   1  21   4        288.84        323.43        27.30 o                         
   2  21   4        292.72        285.95        30.50 o                         
   3  21   4         47.76         42.53        23.35 o                         
   4  21   4          1.51          9.71        17.46 o                         
   5  21   4         97.95        114.98        29.71 o                         
   6  21   4         80.96        136.46        41.56 o                         
  -9  22   4         26.85         31.91        19.83 o                         
  -8  22   4          0.90          5.23        17.68 o                         
  -7  22   4         50.38         62.49        22.39 o                         
  -6  22   4         11.88          0.77        18.38 o                         
  -5  22   4         69.64         99.00        23.89 o                         
  -4  22   4         66.32         68.15        31.89 o                         
  -3  22   4         25.02         46.33        21.33 o                         
  -2  22   4         30.90         48.37        20.11 o                         
  -1  22   4         20.68         54.82        27.20 o                         
   0  22   4        266.71        225.65        42.43 o                         
   1  22   4        422.93        449.27        63.87 o                         
   2  22   4        199.18        224.25        31.45 o                         
   3  22   4        103.32        146.53        30.91 o                         
   4  22   4         57.01         72.27        20.60 o                         
   5  22   4         46.97         77.21        21.06 o                         
   6  22   4         92.77        292.12        74.20 o                         
  -8  23   4         24.52         12.55        20.21 o                         
  -7  23   4         22.70          3.79        19.42 o                         
  -6  23   4         35.48         37.91        21.01 o                         
  -5  23   4          0.19         14.04        19.42 o                         
  -4  23   4          1.63         31.88        30.21 o                         
  -3  23   4        117.28        172.19        52.77 o                         
  -2  23   4         58.32        105.39        51.40 o                         
  -1  23   4         94.20        145.84        43.38 o                         
   0  23   4         14.62         43.54        44.85 o                         
   1  23   4        220.23        324.06        96.05 o                         
   2  23   4          2.58         37.35        46.92 o                         
   3  23   4         19.27         55.46        30.24 o                         
   4  23   4          1.52         88.64        32.59 o                         
  -7  24   4         13.03          8.76        20.96 o                         
  -6  24   4          0.32         -7.38        19.81 o                         
  -5  24   4        221.31        217.64        43.02 o                         
  -4  24   4         28.90         43.44        29.96 o                         
  -3  24   4         68.32        120.24        63.99 o                         
  -2  24   4        101.78        124.86        63.29 o                         
  -1  24   4         29.22         67.55        38.12 o                         
   0  24   4         44.38         73.22        43.76 o                         
   1  24   4        115.46        163.13        41.96 o                         
   2  24   4         31.55         63.21        61.44 o                         
   3  24   4        170.25        219.23        57.33 o                         
  -5  25   4          4.12         10.66        20.72 o                         
  -4  25   4         68.30         59.58        22.71 o                         
  -3  25   4          2.77         46.06        57.89 o                         
  -2  25   4          5.59         62.68        55.27 o                         
  -1  25   4        358.32        408.78       110.26 o                         
   0  25   4         35.07         85.98        41.67 o                         
   1  25   4         40.44         69.92        23.14 o                         
 -17   1   5        271.05        210.68        45.03 o                         
 -16   1   5          0.06        -27.62        27.62 o                         
 -15   1   5          6.62        -17.17        23.05 o                         
 -14   1   5        543.99        534.20        43.50 o                         
 -13   1   5        277.34        314.30        34.95 o                         
 -12   1   5         27.37         30.49        18.99 o                         
 -11   1   5         61.75         98.03        21.04 o                         
 -10   1   5        179.10        172.77        13.07 o                         
  -9   1   5          0.31         -6.38         6.38 o                         
  -8   1   5        398.72        442.09        15.98 o                         
  -7   1   5       1064.15       1011.76        22.59 o                         
  -6   1   5        649.76        708.07        18.21 o                         
  -5   1   5        170.13        186.96        13.03 o                         
  -4   1   5       1025.38        988.89        17.32 o                         
  -3   1   5        324.20        304.17        10.35 o                         
  -2   1   5       1352.88       1466.76        21.37 o                         
  -1   1   5       1063.55       1107.56        18.53 o                         
   0   1   5        802.69        728.47        14.13 o                         
   1   1   5        813.67        884.59        20.71 o                         
   2   1   5          0.00         -1.76         5.20 o                         
   3   1   5          1.39          4.93         5.61 o                         
   4   1   5        628.61        603.14        14.48 o                         
   5   1   5        205.55        224.42        12.74 o                         
   6   1   5         59.78         58.40        16.17 o                         
   7   1   5        250.49        293.51        38.08 o                         
   8   1   5       1094.92       1073.99        61.33 o                         
   9   1   5         68.91         41.40        36.41 o                         
  10   1   5        148.89        103.68        44.50 o                         
  11   1   5          0.06        -61.43        61.43 o                         
  12   1   5         30.93        -49.61        49.61 o                         
 -17   2   5         21.03        -28.73        41.24 o                         
 -16   2   5        163.77        109.66        37.36 o                         
 -15   2   5         47.43          9.62        25.97 o                         
 -14   2   5          6.42        -11.20        21.87 o                         
 -13   2   5         46.20         26.39        21.69 o                         
 -12   2   5         12.50         24.14        19.51 o                         
 -11   2   5        247.01        255.29        20.70 o                         
 -10   2   5        828.47        807.48        22.96 o                         
  -9   2   5        349.85        351.27        15.88 o                         
  -8   2   5        180.62        190.53        12.20 o                         
  -7   2   5          3.64          4.64         6.45 o                         
  -6   2   5       3348.53       3649.71        52.91 o                         
  -5   2   5        935.27       1060.00        26.37 o                         
  -4   2   5        605.49        576.15        13.45 o                         
  -3   2   5        320.60        331.10        10.99 o                         
  -2   2   5       1807.48       1825.61        24.81 o                         
  -1   2   5       1226.25       1287.58        20.34 o                         
   0   2   5        179.17        203.91         9.32 o                         
   1   2   5        220.34        227.26         9.88 o                         
   2   2   5          3.71          6.55         5.38 o                         
   3   2   5        114.21        130.27         8.31 o                         
   4   2   5         27.38         42.32         6.85 o                         
   5   2   5        245.77        255.24        22.55 o                         
   6   2   5        906.12        833.79        82.33 o                         
   7   2   5         83.62        124.84        30.70 o                         
   8   2   5         37.32         54.81        32.17 o                         
   9   2   5          0.73        -18.56        37.83 o                         
  10   2   5        135.18         45.19        42.32 o                         
  11   2   5         16.30        -56.69        56.69 o                         
  12   2   5         61.87        -49.58        49.58 o                         
 -17   3   5         81.22          7.24        44.46 o                         
 -16   3   5         87.84         29.52        30.27 o                         
 -15   3   5        143.16        123.65        33.69 o                         
 -14   3   5         14.95          7.34        23.60 o                         
 -13   3   5         22.04         15.14        21.33 o                         
 -12   3   5        582.79        625.00        43.15 o                         
 -11   3   5         40.95         37.47        12.67 o                         
 -10   3   5       1319.22       1356.91        30.11 o                         
  -9   3   5        136.98        158.69        12.04 o                         
  -8   3   5         14.43         15.83         7.79 o                         
  -7   3   5         38.77         38.81         7.60 o                         
  -6   3   5         22.84         32.87         6.82 o                         
  -5   3   5       1364.68       1430.19        31.84 o                         
  -4   3   5         30.31         48.26         6.34 o                         
  -3   3   5       2053.07       2257.27        28.84 o                         
  -2   3   5       3887.71       4046.72        44.73 o                         
  -1   3   5       1752.68       1795.84        38.93 o                         
   0   3   5        374.28        431.44        12.59 o                         
   1   3   5         32.12         39.71         6.00 o                         
   2   3   5        506.13        520.96        13.04 o                         
   3   3   5        202.14        233.07        19.53 o                         
   4   3   5          3.27          1.84         6.98 o                         
   5   3   5         35.39         39.00        10.14 o                         
   6   3   5        525.01        514.53        33.06 o                         
   7   3   5        777.77        800.60        51.48 o                         
   8   3   5         13.45        -26.88        26.88 o                         
   9   3   5          1.09        -31.40        31.40 o                         
  10   3   5         65.28        -12.24        41.04 o                         
  11   3   5         37.62        -44.69        44.69 o                         
  12   3   5          8.64        -73.17        73.17 o                         
 -17   4   5          0.19        -35.98        35.98 o                         
 -16   4   5         10.80        -26.71        35.96 o                         
 -15   4   5          6.51        -33.70        33.70 o                         
 -14   4   5         18.69          0.57        45.74 o                         
 -13   4   5         80.55         62.29        25.16 o                         
 -12   4   5        316.37        328.91        34.80 o                         
 -11   4   5       1344.33       1320.65        38.46 o                         
 -10   4   5         15.21         15.33        10.69 o                         
  -9   4   5        188.23        207.84        14.54 o                         
  -8   4   5         11.23          6.59         6.92 o                         
  -7   4   5        189.57        244.07        13.25 o                         
  -6   4   5         21.09         20.70         8.31 o                         
  -5   4   5        148.22        168.96        11.29 o                         
  -4   4   5       3116.09       3284.40        38.60 o                         
  -3   4   5       4634.73       4786.37        51.53 o                         
  -2   4   5         92.61         87.78         7.33 o                         
  -1   4   5       1469.53       1537.24        22.63 o                         
   0   4   5       1291.00       1375.53        21.35 o                         
   1   4   5        289.77        330.24        26.65 o                         
   2   4   5         79.94         91.58         7.41 o                         
   3   4   5        606.98        594.42        15.87 o                         
   4   4   5          0.00         -5.95         5.95 o                         
   5   4   5        770.47        739.72        23.26 o                         
   6   4   5        355.36        360.04        25.79 o                         
   7   4   5        540.19        536.50        57.28 o                         
   8   4   5         89.51         86.48        33.71 o                         
   9   4   5        113.50         53.12        36.38 o                         
  10   4   5         50.85         -2.41        40.11 o                         
  11   4   5        424.63        420.41        64.13 o                         
  12   4   5         92.36        -48.37        48.37 o                         
 -16   5   5         97.70         59.44        39.47 o                         
 -15   5   5        141.49        156.69        41.97 o                         
 -14   5   5        200.11        192.18        35.41 o                         
 -13   5   5         29.39         39.86        24.31 o                         
 -12   5   5          1.41        -18.15        18.15 o                         
 -11   5   5        651.00        634.33        28.57 o                         
 -10   5   5        409.59        370.01        18.80 o                         
  -9   5   5        274.46        253.31        22.43 o                         
  -8   5   5        562.74        544.92        19.55 o                         
  -7   5   5        436.20        436.98        16.44 o                         
  -6   5   5          6.50          6.21         7.58 o                         
  -5   5   5          5.03         -1.97         6.11 o                         
  -4   5   5        575.55        630.65        14.40 o                         
  -3   5   5          5.69          2.23         6.34 o                         
  -2   5   5        207.05        191.86         9.53 o                         
  -1   5   5         45.46         46.98         6.49 o                         
   0   5   5        624.07        585.50        14.01 o                         
   1   5   5        307.01        350.22        10.77 o                         
   2   5   5        105.23        129.48        11.86 o                         
   3   5   5       1844.32       1957.16        26.82 o                         
   4   5   5        491.87        496.90        17.11 o                         
   5   5   5        505.17        509.78        17.92 o                         
   6   5   5        368.00        343.54        19.46 o                         
   7   5   5          7.33          4.78        15.96 o                         
   8   5   5          3.04        -26.64        27.08 o                         
   9   5   5          6.92        -44.42        44.42 o                         
  10   5   5        401.91        453.83        64.83 o                         
  11   5   5         96.42         55.70        48.68 o                         
 -16   6   5          1.00        -45.69        54.33 o                         
 -15   6   5          0.02        -41.59        41.59 o                         
 -14   6   5          0.08        -19.85        33.33 o                         
 -13   6   5          1.05        -22.51        22.51 o                         
 -12   6   5        660.79        637.60        42.91 o                         
 -11   6   5         90.96         97.59        12.37 o                         
 -10   6   5          4.03          2.74         9.70 o                         
  -9   6   5        694.02        703.44        23.53 o                         
  -8   6   5        946.78        970.66        30.11 o                         
  -7   6   5       1211.63       1204.81        32.05 o                         
  -6   6   5       1425.00       1557.25        45.54 o                         
  -5   6   5        836.92        868.14        20.97 o                         
  -4   6   5       1045.36        998.51        18.07 o                         
  -3   6   5         33.88         37.60         8.02 o                         
  -2   6   5        471.09        591.64        17.48 o                         
  -1   6   5         89.01        110.54        11.33 o                         
   0   6   5       2536.64       2669.84        36.26 o                         
   1   6   5        311.21        302.79        12.12 o                         
   2   6   5       2082.71       2074.07        29.67 o                         
   3   6   5        234.20        236.38        13.24 o                         
   4   6   5        734.38        726.91        30.03 o                         
   5   6   5        384.08        383.08        27.18 o                         
   6   6   5         42.51         52.59        12.06 o                         
   7   6   5         17.43         -9.87        15.44 o                         
   8   6   5        227.24        267.18        40.98 o                         
   9   6   5        218.03        252.45        44.73 o                         
  10   6   5         21.49        -12.02        37.00 o                         
  11   6   5          1.59        -69.56        69.56 o                         
  12   6   5         24.35        -75.89        75.89 o                         
 -16   7   5          5.18         39.21        40.54 o                         
 -15   7   5          8.74        -32.96        44.81 o                         
 -14   7   5         94.70        104.44        35.99 o                         
 -13   7   5         63.84         65.41        27.47 o                         
 -12   7   5         10.99          6.40        21.73 o                         
 -11   7   5         52.97         51.85        11.38 o                         
 -10   7   5        128.06        105.66        14.07 o                         
  -9   7   5        266.82        269.50        18.20 o                         
  -8   7   5        435.01        423.16        19.11 o                         
  -7   7   5         93.44         92.11        10.92 o                         
  -6   7   5        746.81        761.21        31.27 o                         
  -5   7   5        678.64        690.55        22.17 o                         
  -4   7   5         51.01         39.94         9.26 o                         
  -3   7   5       2482.82       2508.91        44.71 o                         
  -2   7   5        219.70        216.40        15.02 o                         
  -1   7   5       1450.54       1515.43        33.00 o                         
   0   7   5        750.35        733.60        20.27 o                         
   1   7   5          4.25          1.38         4.89 o                         
   2   7   5        102.23        119.86         8.34 o                         
   3   7   5         99.98        109.48        10.38 o                         
   4   7   5        279.02        313.68        15.90 o                         
   5   7   5         34.53         34.85         9.41 o                         
   6   7   5        210.18        221.75        17.61 o                         
   7   7   5        237.29        230.78        24.45 o                         
   8   7   5        157.66        143.84        36.44 o                         
   9   7   5          0.59        -29.81        29.81 o                         
  10   7   5        268.09        322.32        54.41 o                         
  11   7   5          6.56        -38.56        38.56 o                         
 -16   8   5         36.76        -13.46        40.24 o                         
 -15   8   5         20.18         14.35        38.40 o                         
 -14   8   5        297.48        339.65        45.45 o                         
 -13   8   5         73.82         63.39        28.80 o                         
 -12   8   5        101.53         80.47        26.90 o                         
 -11   8   5          7.08          3.19         9.62 o                         
 -10   8   5        234.52        237.90        18.83 o                         
  -9   8   5        114.24        102.18        12.82 o                         
  -8   8   5          1.13          2.96         8.88 o                         
  -7   8   5        288.50        283.94        16.43 o                         
  -6   8   5         37.98         39.62         8.47 o                         
  -5   8   5        825.06        770.98        21.03 o                         
  -4   8   5         35.07         31.28         8.13 o                         
  -3   8   5        127.51        159.25        11.99 o                         
  -2   8   5        487.53        531.55        17.77 o                         
  -1   8   5          0.97         -0.38         7.20 o                         
   0   8   5       1019.70       1016.41        24.08 o                         
   1   8   5         36.22         40.81         7.80 o                         
   2   8   5         75.39         89.32         9.74 o                         
   3   8   5        272.86        292.55        15.00 o                         
   4   8   5       2530.42       2550.50        49.53 o                         
   5   8   5        195.26        192.27        14.34 o                         
   6   8   5        377.30        380.83        18.94 o                         
   7   8   5          0.35         -4.24        18.34 o                         
   8   8   5          5.12        -17.87        27.01 o                         
   9   8   5        286.59        369.91        49.89 o                         
  10   8   5          0.28        -30.29        35.44 o                         
  11   8   5         20.14        -40.65        40.65 o                         
 -16   9   5          4.16        -37.60        38.75 o                         
 -15   9   5        171.85        123.81        75.17 o                         
 -14   9   5         30.71         -1.83        27.16 o                         
 -13   9   5         15.89        -12.00        34.38 o                         
 -12   9   5          4.03        -24.08        31.10 o                         
 -11   9   5          1.75         -4.73        10.65 o                         
 -10   9   5         11.48          6.36        10.21 o                         
  -9   9   5        881.10        845.14        27.45 o                         
  -8   9   5          8.37          1.92         8.91 o                         
  -7   9   5        797.90        723.57        23.35 o                         
  -6   9   5        157.89        152.57        12.59 o                         
  -5   9   5         96.58         83.82        10.13 o                         
  -4   9   5       1519.52       1612.13        31.01 o                         
  -3   9   5         58.84         50.30         8.97 o                         
  -2   9   5          5.53         -3.85         7.16 o                         
  -1   9   5        699.34        679.14        20.49 o                         
   0   9   5        128.41        156.84        12.29 o                         
   1   9   5          7.45          3.00         6.54 o                         
   2   9   5        330.88        330.35        15.13 o                         
   3   9   5        231.94        225.04        14.32 o                         
   4   9   5        314.88        320.74        16.78 o                         
   5   9   5       2961.57       2876.04        59.28 o                         
   6   9   5        749.74        703.33        31.63 o                         
   7   9   5          7.89          2.32        17.16 o                         
   8   9   5        197.26        250.59        41.16 o                         
   9   9   5          2.23        -23.42        30.94 o                         
  10   9   5          2.73        -34.04        34.04 o                         
  11   9   5          4.69        -39.33        39.33 o                         
 -16  10   5        120.27         81.68        51.63 o                         
 -15  10   5         56.12         -1.64        31.11 o                         
 -14  10   5         67.77         30.96        30.82 o                         
 -13  10   5         49.61         42.64        28.91 o                         
 -12  10   5         28.38         36.02        25.09 o                         
 -11  10   5        187.23        195.04        18.26 o                         
 -10  10   5        178.78        186.84        16.65 o                         
  -9  10   5        670.28        672.78        25.80 o                         
  -8  10   5         34.72         27.78        10.50 o                         
  -7  10   5          8.58          5.60         7.66 o                         
  -6  10   5        676.48        631.53        20.96 o                         
  -5  10   5        198.76        194.85        13.64 o                         
  -4  10   5          7.13          7.90         7.39 o                         
  -3  10   5        458.28        453.19        17.56 o                         
  -2  10   5        189.85        163.76        12.81 o                         
  -1  10   5        871.20        736.44        21.62 o                         
   0  10   5        823.44        830.67        20.10 o                         
   1  10   5         41.59         34.18         9.79 o                         
   2  10   5        112.69        190.41        84.57 o                         
   3  10   5         74.26         80.63        12.37 o                         
   4  10   5          8.84          8.93         9.36 o                         
   5  10   5          0.05         22.56         9.86 o                         
   6  10   5         21.05         26.03        12.66 o                         
   7  10   5        182.26        184.42        23.99 o                         
   8  10   5        502.78        508.04        50.43 o                         
   9  10   5         12.58          6.42        32.35 o                         
  10  10   5         34.83        -25.41        35.37 o                         
  11  10   5         24.89        -39.28        39.28 o                         
 -15  11   5         53.40         52.95        35.92 o                         
 -14  11   5         16.62        -26.43        28.60 o                         
 -13  11   5        384.75        451.47        63.35 o                         
 -12  11   5         28.29         20.82        38.77 o                         
 -11  11   5         28.77         28.80        12.97 o                         
 -10  11   5        131.91        129.67        15.17 o                         
  -9  11   5        824.22        814.82        28.10 o                         
  -8  11   5        126.92        158.31        15.35 o                         
  -7  11   5        518.41        502.63        18.50 o                         
  -6  11   5          0.58         -0.18         7.00 o                         
  -5  11   5        155.61        142.43        12.83 o                         
  -4  11   5       2128.71       1891.45        35.75 o                         
  -3  11   5       2064.31       1998.97        36.62 o                         
  -2  11   5          2.19          0.88         7.81 o                         
  -1  11   5         47.78         44.41         9.55 o                         
   0  11   5          5.83          2.33         7.28 o                         
   1  11   5        522.65        504.49        18.09 o                         
   2  11   5       1026.88       1021.68        33.81 o                         
   3  11   5        841.58        775.09        22.65 o                         
   4  11   5        282.89        274.74        17.02 o                         
   5  11   5         26.06         24.28        10.44 o                         
   6  11   5        126.64        135.29        16.83 o                         
   7  11   5        167.02        183.07        24.24 o                         
   8  11   5         41.12         13.83        29.37 o                         
   9  11   5         29.81         22.10        32.50 o                         
  10  11   5         10.46        -10.42        35.02 o                         
  11  11   5        118.36         68.22        45.93 o                         
 -15  12   5         15.55          2.20        60.68 o                         
 -14  12   5         11.81         23.52        30.50 o                         
 -13  12   5          1.99         10.67        27.07 o                         
 -12  12   5         10.38          6.51        37.26 o                         
 -11  12   5        137.09        144.61        18.98 o                         
 -10  12   5         10.28         18.06        11.40 o                         
  -9  12   5         19.52         20.44        11.44 o                         
  -8  12   5        115.71        111.22        12.42 o                         
  -7  12   5       1330.04       1217.37        27.19 o                         
  -6  12   5        382.80        392.91        16.85 o                         
  -5  12   5        169.61        176.19        12.41 o                         
  -4  12   5         87.78         93.12        11.68 o                         
  -3  12   5          3.89         11.41         8.95 o                         
  -2  12   5         92.25         89.48        11.73 o                         
  -1  12   5        454.55        433.80        16.52 o                         
   0  12   5         46.83         44.35         9.21 o                         
   1  12   5        322.22        344.23        34.87 o                         
   2  12   5        231.38        247.71        18.12 o                         
   3  12   5          1.61         -0.89         9.03 o                         
   4  12   5         35.89         35.88        10.95 o                         
   5  12   5         20.09         26.92        10.81 o                         
   6  12   5         78.39         78.37        15.07 o                         
   7  12   5         17.32         19.38        18.71 o                         
   8  12   5         14.75        -26.85        27.58 o                         
   9  12   5         89.46        104.36        47.47 o                         
  10  12   5         13.84        -23.22        35.11 o                         
 -15  13   5         75.32         71.45        38.05 o                         
 -14  13   5         75.57         87.25        33.57 o                         
 -13  13   5          0.60         -3.07        24.85 o                         
 -12  13   5         22.67         33.62        37.67 o                         
 -11  13   5         12.19         -5.53        13.56 o                         
 -10  13   5        205.03        220.49        19.02 o                         
  -9  13   5         54.89         60.91        13.01 o                         
  -8  13   5          2.94         14.79         9.11 o                         
  -7  13   5       1319.48       1275.09        28.52 o                         
  -6  13   5        117.63        114.31        11.90 o                         
  -5  13   5        370.96        341.59        16.28 o                         
  -4  13   5        434.31        384.89        16.33 o                         
  -3  13   5        289.36        255.82        14.51 o                         
  -2  13   5        166.37        139.76        11.60 o                         
  -1  13   5        503.35        454.71        17.61 o                         
   0  13   5        348.91        332.10        16.66 o                         
   1  13   5        284.04        297.32        16.98 o                         
   2  13   5        425.77        422.61        28.50 o                         
   3  13   5        689.92        696.70        23.13 o                         
   4  13   5        757.59        719.28        24.15 o                         
   5  13   5          0.45          4.99        10.50 o                         
   6  13   5          0.38          0.54        12.71 o                         
   7  13   5         56.09         64.23        20.74 o                         
   8  13   5        127.86        114.40        35.42 o                         
   9  13   5         29.03         65.86        36.71 o                         
  10  13   5        118.91        126.25        44.10 o                         
 -14  14   5         13.02         52.80        35.78 o                         
 -13  14   5          3.24         28.23        27.04 o                         
 -12  14   5          6.31         10.68        30.25 o                         
 -11  14   5          0.02         10.43        14.57 o                         
 -10  14   5         12.61         15.13        11.72 o                         
  -9  14   5         16.02         17.47         9.65 o                         
  -8  14   5         57.92         49.82        10.86 o                         
  -7  14   5       1369.68       1311.16        30.95 o                         
  -6  14   5        181.60        161.99        13.66 o                         
  -5  14   5         36.53         32.90         9.37 o                         
  -4  14   5         11.33          6.87         8.26 o                         
  -3  14   5         50.59         47.40         9.67 o                         
  -2  14   5        555.61        470.78        18.34 o                         
  -1  14   5        243.67        210.32        14.02 o                         
   0  14   5        157.74        147.12        13.21 o                         
   1  14   5         36.75         27.84        10.38 o                         
   2  14   5        253.82        261.71        17.09 o                         
   3  14   5         82.08         85.16        14.43 o                         
   4  14   5        107.04        114.58        14.07 o                         
   5  14   5         21.03         38.91        14.06 o                         
   6  14   5         29.92         32.08        14.61 o                         
   7  14   5        201.32        244.82        27.45 o                         
   8  14   5          1.05        -18.18        27.65 o                         
   9  14   5          0.70          8.91        33.43 o                         
  10  14   5          8.37          2.15        37.82 o                         
 -14  15   5          2.34         42.41        41.13 o                         
 -13  15   5          5.10         33.11        37.82 o                         
 -12  15   5         44.89         65.65        33.09 o                         
 -11  15   5          0.62          3.10        14.49 o                         
 -10  15   5         67.31         70.77        12.81 o                         
  -9  15   5        405.09        386.08        20.57 o                         
  -8  15   5        347.93        346.11        18.99 o                         
  -7  15   5        101.98         95.84        12.40 o                         
  -6  15   5        431.86        384.58        18.51 o                         
  -5  15   5        869.35        790.76        22.94 o                         
  -4  15   5        111.61        112.92        11.97 o                         
  -3  15   5        131.21        125.48        12.11 o                         
  -2  15   5        539.97        473.45        19.22 o                         
  -1  15   5        520.99        483.18        19.48 o                         
   0  15   5        197.49        173.93        14.47 o                         
   1  15   5        420.11        389.91        19.65 o                         
   2  15   5          0.01         -6.96        10.20 o                         
   3  15   5         40.61         43.91        13.41 o                         
   4  15   5        309.91        337.13        20.43 o                         
   5  15   5        213.07        231.65        17.90 o                         
   6  15   5        110.20        110.47        17.41 o                         
   7  15   5         11.64         24.85        19.59 o                         
   8  15   5          1.73          1.65        29.11 o                         
   9  15   5          3.83         -6.63        41.09 o                         
 -12  16   5         12.79         12.65        59.52 o                         
 -11  16   5         36.49         47.88        14.82 o                         
 -10  16   5        188.23        171.91        16.33 o                         
  -9  16   5         92.98         98.61        13.40 o                         
  -8  16   5        201.53        229.82        18.97 o                         
  -7  16   5        109.13        126.85        13.65 o                         
  -6  16   5         99.42        115.37        12.99 o                         
  -5  16   5        421.30        376.64        18.43 o                         
  -4  16   5        229.96        233.81        15.59 o                         
  -3  16   5          5.39          1.66         8.31 o                         
  -2  16   5         72.90         64.43        10.91 o                         
  -1  16   5         41.79         37.11        10.54 o                         
   0  16   5         14.65         19.23        10.45 o                         
   1  16   5       1680.70       1621.05        34.45 o                         
   2  16   5          8.25         13.48        10.97 o                         
   3  16   5         90.77         94.05        15.29 o                         
   4  16   5          4.68          0.69        11.11 o                         
   5  16   5          0.25         16.40        11.89 o                         
   6  16   5          1.21         12.60        14.61 o                         
   7  16   5         24.94         28.54        20.61 o                         
   8  16   5          0.25         15.74        54.20 o                         
   9  16   5          3.69         -2.19        32.56 o                         
 -13  17   5         40.95         94.76        28.66 o                         
 -12  17   5         10.49          8.20        36.82 o                         
 -11  17   5          0.10         -7.24        18.69 o                         
 -10  17   5         65.82         59.09        14.65 o                         
  -9  17   5          0.48          7.35        10.64 o                         
  -8  17   5         72.24         83.71        13.25 o                         
  -7  17   5         56.37         56.62        11.80 o                         
  -6  17   5         73.40         97.00        12.46 o                         
  -5  17   5        291.17        276.30        17.36 o                         
  -4  17   5         64.75         63.56        11.27 o                         
  -3  17   5          5.55         17.05         9.49 o                         
  -2  17   5        330.69        294.56        17.44 o                         
  -1  17   5          0.65          9.80         9.95 o                         
   0  17   5          6.68         10.82        10.37 o                         
   1  17   5        276.61        286.37        18.41 o                         
   2  17   5         62.70         53.95        12.87 o                         
   3  17   5         21.13         29.45        12.71 o                         
   4  17   5         27.13         29.04        14.25 o                         
   5  17   5         39.11         49.15        13.64 o                         
   6  17   5         12.23         15.18        15.51 o                         
   7  17   5         15.40         43.09        30.85 o                         
   8  17   5         31.47         67.91        34.53 o                         
 -12  18   5          4.27         -1.71        23.55 o                         
 -11  18   5         48.78         74.94        18.74 o                         
 -10  18   5         10.86         17.31        13.49 o                         
  -9  18   5         59.24         53.06        14.48 o                         
  -8  18   5        206.85        191.63        19.40 o                         
  -7  18   5         10.03         21.58        12.27 o                         
  -6  18   5          3.51         15.53        10.49 o                         
  -5  18   5         42.84         52.42        11.35 o                         
  -4  18   5         16.34         25.01        10.28 o                         
  -3  18   5        109.01        103.83        12.79 o                         
  -2  18   5        217.79        227.68        16.21 o                         
  -1  18   5         76.86         84.31        12.42 o                         
   0  18   5        258.92        282.95        18.46 o                         
   1  18   5          1.95          8.96        11.39 o                         
   2  18   5        297.41        316.81        20.12 o                         
   3  18   5          2.01          4.56        12.15 o                         
   4  18   5          0.17          9.74        16.69 o                         
   5  18   5         57.22         75.67        15.19 o                         
   6  18   5          1.24          9.67        20.84 o                         
   7  18   5        125.40        141.77        64.93 o                         
   8  18   5          4.50         48.11        40.06 o                         
 -12  19   5          1.36         15.08        65.59 o                         
 -11  19   5         49.57         43.03        24.45 o                         
 -10  19   5        147.50        158.52        24.68 o                         
  -9  19   5         27.82         39.99        28.56 o                         
  -8  19   5        150.62        178.07        21.25 o                         
  -7  19   5          1.08          0.48        12.13 o                         
  -6  19   5        322.57        304.40        22.22 o                         
  -5  19   5        338.90        306.52        21.66 o                         
  -4  19   5        438.48        420.24        43.32 o                         
  -3  19   5         22.74         32.40        12.04 o                         
  -2  19   5        250.17        251.12        20.91 o                         
  -1  19   5        113.80        110.75        14.19 o                         
   0  19   5          0.01         14.65        11.61 o                         
   1  19   5        327.83        318.57        22.59 o                         
   2  19   5          3.27         10.88        12.42 o                         
   3  19   5        195.79        186.67        18.21 o                         
   4  19   5         48.06         64.97        20.62 o                         
   5  19   5        132.14        152.83        18.57 o                         
   6  19   5         24.16         22.24        17.52 o                         
   7  19   5         57.60        110.55        46.72 o                         
 -11  20   5        323.78        350.84        44.26 o                         
 -10  20   5          0.01          0.12        16.70 o                         
  -9  20   5        225.76        224.38        28.84 o                         
  -8  20   5         67.59         95.74        22.13 o                         
  -7  20   5          3.83         -8.13        16.05 o                         
  -6  20   5        109.73        118.56        22.87 o                         
  -5  20   5         21.68         25.27        17.76 o                         
  -4  20   5        138.03        119.98        21.98 o                         
  -3  20   5        264.13        308.25        66.61 o                         
  -2  20   5        172.87        189.20        27.44 o                         
  -1  20   5         97.08        105.50        24.02 o                         
   0  20   5         42.36         45.63        26.56 o                         
   1  20   5         17.01         28.73        18.00 o                         
   2  20   5          0.03          1.59        15.86 o                         
   3  20   5         61.03         84.62        20.12 o                         
   4  20   5         61.26         77.66        40.75 o                         
   5  20   5         32.85         67.16        35.24 o                         
   6  20   5          8.94         55.97        50.54 o                         
 -10  21   5         38.97         48.26        21.13 o                         
  -9  21   5          8.93         19.20        19.06 o                         
  -8  21   5          5.91          4.39        18.14 o                         
  -7  21   5        118.02        125.42        25.09 o                         
  -6  21   5          7.87         20.27        19.38 o                         
  -5  21   5        210.36        258.82        29.03 o                         
  -4  21   5         58.17         67.14        33.30 o                         
  -3  21   5         45.85         52.17        42.32 o                         
  -2  21   5          3.86          9.10        20.42 o                         
  -1  21   5          0.95         19.55        18.51 o                         
   0  21   5          1.47         19.22        32.80 o                         
   1  21   5        219.17        261.23        49.57 o                         
   2  21   5         11.57         -0.67        35.48 o                         
   3  21   5          0.05         28.90        18.99 o                         
   4  21   5          2.94         29.09        32.43 o                         
   5  21   5         16.60         38.80        44.90 o                         
  -9  22   5          4.75          3.80        18.71 o                         
  -8  22   5         39.82         50.27        21.73 o                         
  -7  22   5          2.95        -12.84        18.30 o                         
  -6  22   5        634.44        609.06        41.94 o                         
  -5  22   5         87.75         84.43        23.11 o                         
  -4  22   5         71.55        118.73        45.57 o                         
  -3  22   5         30.71         59.13        34.96 o                         
  -2  22   5        100.34        114.98        44.93 o                         
  -1  22   5         55.68         82.35        41.16 o                         
   0  22   5        344.97        390.43        70.36 o                         
   1  22   5         54.75         57.70        37.53 o                         
   2  22   5          1.62          5.44        29.74 o                         
   3  22   5         13.10         40.01        20.85 o                         
   4  22   5          0.06         12.35        40.00 o                         
   5  22   5          0.01        113.26        61.40 o                         
  -8  23   5         44.58         59.01        22.45 o                         
  -7  23   5         84.93         82.81        24.42 o                         
  -6  23   5         10.40         17.87        20.29 o                         
  -5  23   5         35.86         61.71        27.21 o                         
  -4  23   5         13.81         27.03        41.30 o                         
  -3  23   5        278.36        379.15        88.82 o                         
  -2  23   5         40.63        142.08        58.94 o                         
  -1  23   5         68.44        108.17        48.54 o                         
   0  23   5          6.40         38.77        43.60 o                         
   1  23   5        143.76        149.75        60.42 o                         
   2  23   5         44.10         77.04        34.17 o                         
   3  23   5        446.97        486.86        93.04 o                         
  -7  24   5         59.89         40.28        64.71 o                         
  -6  24   5          6.65         -1.51        20.09 o                         
  -5  24   5         13.77         33.08        22.55 o                         
  -4  24   5        254.19        288.94        64.74 o                         
  -3  24   5         85.16        125.36        57.02 o                         
  -2  24   5        362.42        295.09        44.60 o                         
  -1  24   5          1.66         35.46        47.35 o                         
   0  24   5         78.60         87.20        53.80 o                         
   1  24   5        140.76        157.02        42.02 o                         
   2  24   5         58.29         79.27        65.46 o                         
  -4  25   5          0.38         46.48        47.08 o                         
  -3  25   5         41.71         77.51        70.35 o                         
  -2  25   5        171.79        161.56        44.18 o                         
  -1  25   5          1.56         20.92        55.38 o                         
   0  25   5         36.64        238.34        64.23 o                         
 -17   0   6          4.53        -42.89        43.00 o                         
 -16   0   6          9.84        -34.80        34.80 o                         
 -15   0   6        177.13        190.77        50.32 o                         
 -14   0   6        317.65        308.15        49.92 o                         
 -13   0   6       1065.69       1231.85        75.89 o                         
 -12   0   6       1940.23       1932.58        89.46 o                         
 -11   0   6        484.20        480.91        28.37 o                         
 -10   0   6        106.89        145.90        25.31 o                         
  -9   0   6          5.52          4.29        10.35 o                         
  -8   0   6         26.18         20.17         9.83 o                         
  -7   0   6        850.21        821.60        29.16 o                         
  -6   0   6        290.83        264.93        28.44 o                         
  -5   0   6        565.50        614.32        24.02 o                         
  -4   0   6       3968.25       4015.50        71.01 o                         
  -3   0   6        151.85        209.80        16.91 o                         
  -2   0   6       1249.35       1241.10        32.59 o                         
  -1   0   6       1790.48       1949.48        35.70 o                         
   0   0   6          0.22         -0.07         8.39 o                         
   1   0   6         36.18         49.57        10.18 o                         
   2   0   6       1146.33       1259.66        29.88 o                         
   3   0   6        433.62        444.63        20.10 o                         
   4   0   6         63.71         62.12        12.10 o                         
   5   0   6       2002.51       1888.41        65.50 o                         
   6   0   6        895.95        713.80       105.67 o                         
   7   0   6        352.98        298.33        60.00 o                         
   8   0   6       1336.48       1218.75        98.22 o                         
   9   0   6       1276.13       1161.11       104.84 o                         
  10   0   6        201.99        112.31        71.92 o                         
 -17   1   6         39.02        -10.35        32.21 o                         
 -16   1   6        109.15        103.42        32.80 o                         
 -15   1   6        115.91         91.34        29.16 o                         
 -14   1   6        132.15        115.90        28.00 o                         
 -13   1   6        495.83        499.00        37.25 o                         
 -12   1   6        172.17        217.68        28.04 o                         
 -11   1   6        180.58        173.68        14.15 o                         
 -10   1   6        450.94        441.80        18.69 o                         
  -9   1   6        730.98        700.94        21.27 o                         
  -8   1   6          8.09          5.68         6.18 o                         
  -7   1   6          0.51         -0.28         6.63 o                         
  -6   1   6         24.13         20.07         8.53 o                         
  -5   1   6        238.07        194.21        10.52 o                         
  -4   1   6        481.79        501.94        15.47 o                         
  -3   1   6         31.49         42.07         7.64 o                         
  -2   1   6        109.75        104.14         8.36 o                         
  -1   1   6        785.34        823.80        17.30 o                         
   0   1   6        986.74       1041.16        18.16 o                         
   1   1   6         55.34         60.94         8.14 o                         
   2   1   6          9.75          3.61         6.40 o                         
   3   1   6        639.72        651.61        16.22 o                         
   4   1   6        102.30         98.64         9.27 o                         
   5   1   6        213.12        300.71        15.26 o                         
   6   1   6        308.59        304.16        19.87 o                         
   7   1   6        388.97        434.81        46.92 o                         
   8   1   6        392.55        411.93        50.28 o                         
   9   1   6        137.22         79.18        43.65 o                         
  10   1   6         20.67        -44.01        44.01 o                         
  11   1   6         31.06        -71.07        71.07 o                         
 -17   2   6         86.97         48.17        35.77 o                         
 -16   2   6          6.71        -31.45        31.45 o                         
 -15   2   6         36.65         16.14        49.90 o                         
 -14   2   6        195.33        207.79        33.64 o                         
 -13   2   6          0.22        -17.17        17.17 o                         
 -12   2   6        722.76        785.66        47.51 o                         
 -11   2   6          0.87         -0.83         8.69 o                         
 -10   2   6        366.30        346.95        17.63 o                         
  -9   2   6         89.49         87.07        10.42 o                         
  -8   2   6        142.07        146.56        12.69 o                         
  -7   2   6        216.97        233.90        12.80 o                         
  -6   2   6          8.34         13.67         8.10 o                         
  -5   2   6         52.21         44.03         7.08 o                         
  -4   2   6        918.10        928.14        17.96 o                         
  -3   2   6         62.32         36.44         6.92 o                         
  -2   2   6         38.06         48.18         7.35 o                         
  -1   2   6        123.84        146.86         9.53 o                         
   0   2   6        450.97        488.76        13.19 o                         
   1   2   6       1751.67       1758.02        24.82 o                         
   2   2   6          0.46          1.99         6.26 o                         
   3   2   6        777.04        749.11        17.14 o                         
   4   2   6         32.12         19.10         7.76 o                         
   5   2   6       1913.31       1782.24        51.21 o                         
   6   2   6        148.50        152.73        21.27 o                         
   7   2   6        182.52        187.96        38.26 o                         
   8   2   6        238.31        200.22        43.53 o                         
   9   2   6        115.62         50.62        43.02 o                         
  10   2   6        149.00         34.81        47.77 o                         
  11   2   6        264.64        112.37        58.06 o                         
 -17   3   6          0.82         -9.90        38.99 o                         
 -16   3   6          1.92        -30.46        30.46 o                         
 -15   3   6         18.59        -14.86        24.09 o                         
 -14   3   6        128.18        134.58        30.20 o                         
 -13   3   6          7.29        -14.45        19.11 o                         
 -12   3   6          2.25        -10.19        16.40 o                         
 -11   3   6       1085.63       1092.36        42.19 o                         
 -10   3   6         61.86         74.77        10.84 o                         
  -9   3   6        799.15        806.86        22.88 o                         
  -8   3   6          5.71         -0.11         6.96 o                         
  -7   3   6         51.63         44.75         9.79 o                         
  -6   3   6         15.70          9.65         6.97 o                         
  -5   3   6         63.86         57.89         7.35 o                         
  -4   3   6       1368.27       1456.39        23.12 o                         
  -3   3   6         45.89         71.14         7.66 o                         
  -2   3   6        157.74        195.21        10.68 o                         
  -1   3   6        139.75        173.89        10.20 o                         
   0   3   6       1723.62       1758.77        26.42 o                         
   1   3   6       1118.03       1154.13        21.72 o                         
   2   3   6        539.44        529.95        14.40 o                         
   3   3   6        570.14        542.31        15.23 o                         
   4   3   6         16.09         46.73        15.89 o                         
   5   3   6        391.74        361.31        17.05 o                         
   6   3   6        105.25         94.86        19.62 o                         
   7   3   6        485.39        429.92        49.27 o                         
   8   3   6         19.71        -20.33        33.39 o                         
   9   3   6        183.56         82.90        43.75 o                         
  10   3   6         41.22        -42.97        42.97 o                         
  11   3   6        261.57        161.90        58.62 o                         
 -17   4   6          0.11        -28.51        34.65 o                         
 -16   4   6        122.00         68.95        42.98 o                         
 -15   4   6         27.93        -12.44        40.83 o                         
 -14   4   6         53.89         44.62        25.42 o                         
 -13   4   6         23.86          3.25        30.79 o                         
 -12   4   6          0.30        -13.93        16.35 o                         
 -11   4   6          0.89         -7.12         9.15 o                         
 -10   4   6         30.86         20.52         9.36 o                         
  -9   4   6         57.80         56.32        11.00 o                         
  -8   4   6          0.09         -6.98         6.98 o                         
  -7   4   6         20.20         20.98         8.84 o                         
  -6   4   6        151.09        111.89        10.24 o                         
  -5   4   6         87.52         99.18         8.49 o                         
  -4   4   6        645.08        641.56        15.40 o                         
  -3   4   6        489.79        503.54        14.14 o                         
  -2   4   6        134.48        144.26         9.27 o                         
  -1   4   6       1010.21        910.76        18.15 o                         
   0   4   6        290.47        312.36        12.50 o                         
   1   4   6         25.92         38.29         6.72 o                         
   2   4   6       1506.82       1533.53        23.58 o                         
   3   4   6        454.03        450.38        14.59 o                         
   4   4   6         59.70         62.13        10.22 o                         
   5   4   6         41.67         42.53        10.09 o                         
   6   4   6        367.48        387.21        27.90 o                         
   7   4   6        112.31        132.91        22.01 o                         
   8   4   6        170.29        119.88        49.88 o                         
   9   4   6        408.16        468.77        57.52 o                         
  10   4   6        265.13        144.68        51.68 o                         
  11   4   6          7.59        -74.09        74.09 o                         
 -17   5   6         17.60        -43.92        66.25 o                         
 -16   5   6         25.20        -10.78        35.06 o                         
 -15   5   6         10.64         23.62        36.23 o                         
 -14   5   6         46.95          8.24        24.40 o                         
 -13   5   6          8.51        -19.19        19.19 o                         
 -12   5   6          3.11        -17.03        17.03 o                         
 -11   5   6        113.94        113.65        16.07 o                         
 -10   5   6        117.59        114.82        14.14 o                         
  -9   5   6         65.29         63.24        10.98 o                         
  -8   5   6       1218.05       1145.94        28.40 o                         
  -7   5   6          0.09         -4.64         7.97 o                         
  -6   5   6          3.50          0.32         6.65 o                         
  -5   5   6         36.15         27.92         6.67 o                         
  -4   5   6        151.92        151.30         9.57 o                         
  -3   5   6       1100.43       1167.66        20.39 o                         
  -2   5   6          4.38          6.87         5.94 o                         
  -1   5   6        132.27        115.60         8.52 o                         
   0   5   6        187.23        218.08        11.22 o                         
   1   5   6        146.16        152.22         9.10 o                         
   2   5   6        271.48        285.89        11.99 o                         
   3   5   6        465.88        485.15        22.17 o                         
   4   5   6       1621.88       1546.70        33.12 o                         
   5   5   6        257.08        269.72        16.29 o                         
   6   5   6        113.38         99.38        19.85 o                         
   7   5   6        155.13        143.11        23.49 o                         
   8   5   6         30.68        -17.11        32.56 o                         
   9   5   6          1.02        -59.63        59.63 o                         
  10   5   6          3.77        -68.42        68.42 o                         
  11   5   6          8.22        -75.37        75.37 o                         
 -16   6   6         50.46        -14.32        48.28 o                         
 -15   6   6         72.06         60.26        35.90 o                         
 -14   6   6         19.50        -20.38        40.21 o                         
 -13   6   6         20.44          0.91        37.67 o                         
 -12   6   6         30.45         12.33        14.95 o                         
 -11   6   6        103.65         84.68        12.76 o                         
 -10   6   6        306.65        273.80        26.32 o                         
  -9   6   6        333.62        332.53        22.36 o                         
  -8   6   6       2100.11       1961.60        56.39 o                         
  -7   6   6          0.62          2.81         8.56 o                         
  -6   6   6        175.46        209.07        13.68 o                         
  -5   6   6        167.27        180.00        10.41 o                         
  -4   6   6        469.42        465.11        13.71 o                         
  -3   6   6        408.77        442.90        13.28 o                         
  -2   6   6        674.14        704.34        15.99 o                         
  -1   6   6          2.90          1.50         6.05 o                         
   0   6   6        392.14        440.25        13.76 o                         
   1   6   6          5.41         -3.00         6.06 o                         
   2   6   6       1526.56       1502.43        25.70 o                         
   3   6   6       1160.86       1149.89        21.65 o                         
   4   6   6          0.24         12.72         9.37 o                         
   5   6   6        166.67        164.37        13.55 o                         
   6   6   6        266.65        249.70        24.41 o                         
   7   6   6        642.60        606.46        56.82 o                         
   8   6   6        111.04        118.34        39.08 o                         
   9   6   6          0.07        -34.03        34.03 o                         
  10   6   6         25.39         22.33        72.80 o                         
  11   6   6          0.18        -73.87        73.87 o                         
 -16   7   6         40.50        -26.40        53.87 o                         
 -15   7   6        119.90         93.90        34.23 o                         
 -14   7   6          4.77        -33.53        33.53 o                         
 -13   7   6         58.81         30.76        39.91 o                         
 -12   7   6         40.91         22.10        15.19 o                         
 -11   7   6          0.65        -10.20        10.42 o                         
 -10   7   6          1.27         -3.82        10.27 o                         
  -9   7   6        264.55        245.15        17.61 o                         
  -8   7   6          0.11         -1.29        11.58 o                         
  -7   7   6        547.09        518.28        22.26 o                         
  -6   7   6        391.06        428.64        17.25 o                         
  -5   7   6         56.55         70.68         7.92 o                         
  -4   7   6        993.85       1007.17        19.30 o                         
  -3   7   6          1.30         -2.16         7.22 o                         
  -2   7   6         18.28         21.06         8.23 o                         
  -1   7   6         71.21         81.60        10.31 o                         
   0   7   6         29.43         37.10         7.75 o                         
   1   7   6          0.36         -0.52         5.76 o                         
   2   7   6        114.40        123.02         9.29 o                         
   3   7   6         67.12         63.24        10.66 o                         
   4   7   6        319.84        310.42        17.47 o                         
   5   7   6          0.47         -9.24         9.40 o                         
   6   7   6        790.78        669.06        60.07 o                         
   7   7   6          0.39        -13.24        20.71 o                         
   8   7   6         28.43          2.19        33.72 o                         
   9   7   6         77.61         18.38        39.00 o                         
  10   7   6          0.07        -59.48        69.97 o                         
  11   7   6        163.90         40.03        57.44 o                         
 -16   8   6         22.03        -28.71        29.06 o                         
 -15   8   6          0.26        -32.28        36.99 o                         
 -14   8   6         46.38         19.49        43.54 o                         
 -13   8   6        117.90        117.68        34.30 o                         
 -12   8   6        252.45        224.21        23.79 o                         
 -11   8   6        386.69        369.95        24.19 o                         
 -10   8   6         61.35         40.60        12.11 o                         
  -9   8   6          1.30         -6.50         9.72 o                         
  -8   8   6          0.90         -1.63         9.52 o                         
  -7   8   6        374.47        330.75        17.64 o                         
  -6   8   6         15.69          7.62         8.73 o                         
  -5   8   6        585.84        584.48        22.44 o                         
  -4   8   6        111.42        101.32        12.91 o                         
  -3   8   6        512.06        538.04        21.58 o                         
  -2   8   6        978.66        975.04        28.01 o                         
  -1   8   6        347.60        321.90        16.70 o                         
   0   8   6         53.49         38.93         9.68 o                         
   1   8   6        309.24        316.88        11.86 o                         
   2   8   6        885.62        825.85        22.14 o                         
   3   8   6        278.59        289.34        16.43 o                         
   4   8   6        284.45        290.48        17.23 o                         
   5   8   6        297.90        274.00        17.02 o                         
   6   8   6         20.05          7.66        17.38 o                         
   7   8   6        101.34        102.14        22.98 o                         
   8   8   6        100.86         84.16        36.26 o                         
   9   8   6         10.12        -35.09        35.09 o                         
  10   8   6          2.25        -40.61        40.61 o                         
 -16   9   6         10.06        -25.30        31.82 o                         
 -15   9   6         47.51         16.74        30.79 o                         
 -14   9   6          0.15        -24.81        24.81 o                         
 -13   9   6          4.05        -25.88        43.32 o                         
 -12   9   6          8.58          1.61        13.23 o                         
 -11   9   6          0.25         -1.79        10.71 o                         
 -10   9   6          0.09         -9.30        10.25 o                         
  -9   9   6         87.44         99.17        13.98 o                         
  -8   9   6         48.38         34.52        10.81 o                         
  -7   9   6          3.81          7.54         8.84 o                         
  -6   9   6         56.84         37.75         9.80 o                         
  -5   9   6         28.34         31.14         9.11 o                         
  -4   9   6          7.69         14.39         8.20 o                         
  -3   9   6          0.01         -4.26         7.53 o                         
  -2   9   6       1520.74       1525.63        31.64 o                         
  -1   9   6        596.93        587.53        20.95 o                         
   0   9   6          1.10         -4.07         8.52 o                         
   1   9   6       1499.08       1469.53        28.46 o                         
   2   9   6         20.75          9.98         9.06 o                         
   3   9   6        271.27        272.05        16.69 o                         
   4   9   6          0.61         -9.49         9.49 o                         
   5   9   6          4.72         11.58        10.05 o                         
   6   9   6          6.40         13.31        13.23 o                         
   7   9   6          3.85        -11.99        18.60 o                         
   8   9   6         34.04         15.66        33.13 o                         
   9   9   6        295.77        296.29        51.68 o                         
  10   9   6          9.84        -40.47        40.47 o                         
 -16  10   6         24.49         25.12        41.27 o                         
 -15  10   6         50.06         43.87        54.70 o                         
 -14  10   6          0.99        -17.15        35.50 o                         
 -13  10   6          3.66          9.47        29.34 o                         
 -12  10   6        171.33        139.95        23.13 o                         
 -11  10   6          9.99          9.78        11.63 o                         
 -10  10   6         22.25          6.25        10.99 o                         
  -9  10   6        259.54        231.56        17.81 o                         
  -8  10   6        226.02        235.75        15.08 o                         
  -7  10   6        334.65        294.20        18.27 o                         
  -6  10   6        342.71        318.89        18.08 o                         
  -5  10   6        948.73        887.40        24.95 o                         
  -4  10   6          4.82          1.59         8.42 o                         
  -3  10   6        535.65        516.08        19.92 o                         
  -2  10   6          4.83          5.70         8.71 o                         
  -1  10   6        995.64        971.86        26.44 o                         
   0  10   6         74.78         69.54        11.70 o                         
   1  10   6        172.84        184.03        13.36 o                         
   2  10   6         73.42         59.01        10.91 o                         
   3  10   6        474.87        481.36        20.28 o                         
   4  10   6         92.13         96.87        12.73 o                         
   5  10   6        489.59        506.45        21.87 o                         
   6  10   6        243.46        251.56        21.68 o                         
   7  10   6        213.39        194.85        26.91 o                         
   8  10   6         79.09         85.63        36.69 o                         
   9  10   6          3.50        -33.96        33.96 o                         
  10  10   6         11.21         39.21        73.31 o                         
 -15  11   6          0.38         16.44        34.54 o                         
 -14  11   6        392.44        396.65        50.55 o                         
 -13  11   6          0.59         -5.89        28.23 o                         
 -12  11   6          7.70         -8.59        15.42 o                         
 -11  11   6         10.62          0.69        11.49 o                         
 -10  11   6        130.53        142.97        15.99 o                         
  -9  11   6         66.67         69.56        11.17 o                         
  -8  11   6         32.70         37.13        10.08 o                         
  -7  11   6        209.61        189.56        15.87 o                         
  -6  11   6        418.50        376.31        19.64 o                         
  -5  11   6        188.45        168.10        14.30 o                         
  -4  11   6         34.56         18.00         9.53 o                         
  -3  11   6        135.26        125.39        13.14 o                         
  -2  11   6        501.54        472.14        20.48 o                         
  -1  11   6       1396.03       1332.97        31.36 o                         
   0  11   6       1452.01       1410.18        32.79 o                         
   1  11   6       1227.20       1175.78        26.87 o                         
   2  11   6         55.34         66.22        11.31 o                         
   3  11   6         27.62         26.26        10.77 o                         
   4  11   6        237.50        236.96        16.73 o                         
   5  11   6        102.84        104.41        13.89 o                         
   6  11   6        147.11        142.35        18.56 o                         
   7  11   6         11.55          2.62        19.45 o                         
   8  11   6         71.72         44.44        34.00 o                         
   9  11   6        117.12        112.19        42.04 o                         
  10  11   6        170.33        120.53        48.39 o                         
 -15  12   6        183.16        185.07        52.16 o                         
 -14  12   6         11.89         34.03        35.76 o                         
 -13  12   6         15.33         28.73        33.92 o                         
 -12  12   6        113.95        124.61        21.76 o                         
 -11  12   6         33.61         37.69        13.09 o                         
 -10  12   6         57.12         61.97        13.60 o                         
  -9  12   6         88.37         86.64        12.23 o                         
  -8  12   6        871.54        858.86        24.23 o                         
  -7  12   6        165.62        197.25        16.49 o                         
  -6  12   6         99.91        112.62        13.78 o                         
  -5  12   6         57.71         58.80        12.08 o                         
  -4  12   6       1189.84       1080.63        28.76 o                         
  -3  12   6        782.11        740.78        24.59 o                         
  -2  12   6          1.80         -7.08         9.25 o                         
  -1  12   6         90.05         86.05        13.17 o                         
   0  12   6        343.99        303.45        19.36 o                         
   1  12   6          1.46          3.83         9.25 o                         
   2  12   6        103.72        103.51        12.69 o                         
   3  12   6         17.66         16.48        10.57 o                         
   4  12   6         63.93         57.44        12.23 o                         
   5  12   6          6.34          2.15        10.96 o                         
   6  12   6          7.82         -3.93        13.81 o                         
   7  12   6         48.77         19.91        21.84 o                         
   8  12   6        103.27         71.19        36.16 o                         
   9  12   6         23.13         -4.74        35.11 o                         
 -15  13   6         41.40         53.63        42.45 o                         
 -14  13   6         60.75         68.83        43.11 o                         
 -12  13   6        123.70        104.78        25.04 o                         
 -11  13   6        222.76        192.92        21.34 o                         
 -10  13   6        329.74        325.31        19.70 o                         
  -9  13   6         43.53         49.18        10.95 o                         
  -8  13   6        323.48        318.69        17.96 o                         
  -7  13   6        308.17        318.96        20.66 o                         
  -6  13   6          9.64         11.53        10.39 o                         
  -5  13   6          0.13         11.70        10.03 o                         
  -4  13   6         55.32         49.60        11.59 o                         
  -3  13   6         17.30         14.91        10.56 o                         
  -2  13   6        123.80        107.63        13.41 o                         
  -1  13   6        113.11        126.09        14.42 o                         
   0  13   6        368.78        347.07        21.38 o                         
   1  13   6        182.53        190.59        17.16 o                         
   2  13   6         25.43         26.68        10.73 o                         
   3  13   6          5.34         16.11        10.61 o                         
   4  13   6         14.50         14.85        11.44 o                         
   5  13   6        128.98        109.14        14.68 o                         
   6  13   6         92.94         81.86        17.17 o                         
   7  13   6         20.83         25.05        22.83 o                         
   8  13   6          0.10         -6.81        30.79 o                         
   9  13   6          2.78        -20.09        57.86 o                         
 -14  14   6         10.71         24.76        34.47 o                         
 -12  14   6        346.45        366.79        44.07 o                         
 -11  14   6        168.94        209.73        19.20 o                         
 -10  14   6        205.00        228.00        19.22 o                         
  -9  14   6          3.03          7.41        11.20 o                         
  -8  14   6          5.30         -2.16        10.84 o                         
  -7  14   6         14.78          6.14        10.49 o                         
  -6  14   6          0.86         -2.23         9.66 o                         
  -5  14   6        146.80        139.15        15.41 o                         
  -4  14   6         28.92         34.22        11.33 o                         
  -3  14   6       1918.89       1760.84        38.60 o                         
  -2  14   6       3737.04       3308.27        55.87 o                         
  -1  14   6       1622.96       1551.73        36.50 o                         
   0  14   6          0.89         -8.20         9.48 o                         
   1  14   6         52.63         45.82        13.41 o                         
   2  14   6         25.99         36.82        11.29 o                         
   3  14   6         75.39         85.22        13.29 o                         
   4  14   6        234.75        254.38        18.25 o                         
   5  14   6         31.93         32.92        12.88 o                         
   6  14   6          5.18         12.08        14.96 o                         
   7  14   6        188.05        203.37        27.45 o                         
   8  14   6         55.80         46.40        36.58 o                         
   9  14   6          0.33         -1.30        64.01 o                         
 -14  15   6          2.78         38.92        38.37 o                         
 -12  15   6         11.07          3.78        15.22 o                         
 -11  15   6         81.73         95.53        16.39 o                         
 -10  15   6         73.38         73.69        14.67 o                         
  -9  15   6        131.46        114.90        15.67 o                         
  -8  15   6        294.72        277.98        21.02 o                         
  -7  15   6         13.12         13.34        11.72 o                         
  -6  15   6        690.67        632.91        25.65 o                         
  -5  15   6        424.65        349.11        21.45 o                         
  -4  15   6         57.61         60.56        12.47 o                         
  -3  15   6         55.63         52.25        12.55 o                         
  -2  15   6         19.73         15.45        11.46 o                         
  -1  15   6        339.65        300.61        17.75 o                         
   0  15   6        981.46        903.62        29.08 o                         
   1  15   6         98.49        100.63        15.69 o                         
   2  15   6        449.12        439.69        21.89 o                         
   3  15   6         22.29         16.07        11.34 o                         
   4  15   6          4.92          1.92        11.46 o                         
   5  15   6         15.07         19.46        12.94 o                         
   6  15   6          5.39          5.35        15.45 o                         
   7  15   6          7.88          6.78        29.36 o                         
   8  15   6        120.30        166.83        41.68 o                         
 -13  16   6         18.42         19.42        24.59 o                         
 -12  16   6          9.39         16.67        15.49 o                         
 -11  16   6         91.47         91.71        16.83 o                         
 -10  16   6         25.30         36.54        13.29 o                         
  -9  16   6         58.76         43.58        13.61 o                         
  -8  16   6         49.55         31.70        12.94 o                         
  -7  16   6         88.09         84.11        14.57 o                         
  -6  16   6        101.76         85.96        14.22 o                         
  -5  16   6        411.20        390.97        25.99 o                         
  -4  16   6        337.11        343.80        21.77 o                         
  -3  16   6        167.23        153.70        17.27 o                         
  -2  16   6         23.22         17.17        11.87 o                         
  -1  16   6        196.49        197.73        17.02 o                         
   0  16   6         70.27         53.68        12.95 o                         
   1  16   6         63.01         59.94        13.10 o                         
   2  16   6         13.77         29.80        13.90 o                         
   3  16   6        241.54        252.01        20.01 o                         
   4  16   6         26.81         36.22        13.91 o                         
   5  16   6         35.19         26.67        14.24 o                         
   6  16   6         21.10         51.61        26.21 o                         
   7  16   6         13.63         -1.39        25.64 o                         
   8  16   6         15.08         53.93        57.39 o                         
 -13  17   6          5.52         -4.44        22.96 o                         
 -12  17   6        112.01        112.08        21.66 o                         
 -11  17   6         87.25         90.49        18.48 o                         
 -10  17   6        475.75        545.51        35.32 o                         
  -9  17   6        528.95        533.24        27.58 o                         
  -8  17   6        172.30        143.18        17.99 o                         
  -7  17   6        114.35        118.76        16.21 o                         
  -6  17   6         14.72         13.78        12.05 o                         
  -5  17   6        482.29        434.02        23.73 o                         
  -4  17   6         31.66         39.34        12.90 o                         
  -3  17   6        121.12        117.63        18.72 o                         
  -2  17   6        231.48        225.36        20.90 o                         
  -1  17   6         61.81         65.90        14.02 o                         
   0  17   6        293.36        268.58        20.59 o                         
   1  17   6        121.28        135.99        18.57 o                         
   2  17   6        118.64        149.76        26.10 o                         
   3  17   6          1.69         12.04        17.50 o                         
   4  17   6        164.82        171.53        29.59 o                         
   5  17   6         20.06         22.01        17.15 o                         
   6  17   6         10.43         33.45        30.50 o                         
   7  17   6         24.58         28.44        32.48 o                         
 -12  18   6          4.15          5.26        17.11 o                         
 -11  18   6         13.80         10.04        18.07 o                         
 -10  18   6        216.10        253.60        25.31 o                         
  -9  18   6        409.91        441.53        34.86 o                         
  -8  18   6        471.87        424.56        43.93 o                         
  -7  18   6          0.94          9.87        12.65 o                         
  -6  18   6        275.44        298.70        21.99 o                         
  -5  18   6        182.61        182.83        22.22 o                         
  -4  18   6        265.96        256.52        20.62 o                         
  -3  18   6        107.70        100.66        15.39 o                         
  -2  18   6         91.11         90.81        16.22 o                         
  -1  18   6        162.33        175.46        21.35 o                         
   0  18   6          5.28         15.88        13.37 o                         
   1  18   6          0.33         13.83        13.69 o                         
   2  18   6         99.16        102.04        17.80 o                         
   3  18   6          0.73          8.22        18.44 o                         
   4  18   6        151.90        162.77        23.54 o                         
   5  18   6         39.98         79.32        28.20 o                         
   6  18   6          5.94         34.21        28.01 o                         
   7  18   6        105.72        234.03        69.27 o                         
 -12  19   6          4.29         -3.19        29.91 o                         
 -11  19   6        133.30        149.09        25.76 o                         
 -10  19   6         54.61         80.02        17.04 o                         
  -9  19   6         49.49         60.14        15.94 o                         
  -8  19   6         15.85         20.42        13.68 o                         
  -7  19   6         76.80         94.09        16.52 o                         
  -6  19   6        415.36        367.46        33.29 o                         
  -5  19   6         57.60         57.99        14.40 o                         
  -4  19   6        165.44        181.56        29.68 o                         
  -3  19   6          4.85         20.15        15.06 o                         
  -2  19   6        103.09        118.33        16.70 o                         
  -1  19   6         38.77         43.88        18.27 o                         
   0  19   6          6.04          5.26        13.46 o                         
   1  19   6          0.48         19.14        15.42 o                         
   2  19   6         59.45         78.79        17.09 o                         
   3  19   6        181.29        244.15        22.38 o                         
   4  19   6         39.65         35.44        16.78 o                         
   5  19   6         11.36         31.36        31.19 o                         
   6  19   6         16.96         60.35        77.08 o                         
 -11  20   6        201.40        261.10        40.27 o                         
 -10  20   6         31.24         49.37        20.95 o                         
  -9  20   6        116.50        122.89        24.41 o                         
  -8  20   6        203.64        228.94        29.17 o                         
  -7  20   6        265.41        278.90        31.74 o                         
  -6  20   6          6.83         13.04        18.41 o                         
  -5  20   6         17.40         24.11        14.30 o                         
  -4  20   6        119.98        135.37        17.52 o                         
  -3  20   6          0.63         28.07        15.82 o                         
  -2  20   6         63.90         89.92        23.98 o                         
  -1  20   6        111.07        123.41        27.20 o                         
   0  20   6        256.05        255.82        24.60 o                         
   1  20   6         28.47         36.66        17.67 o                         
   2  20   6         65.16         63.30        17.19 o                         
   3  20   6         12.24         37.13        24.88 o                         
   4  20   6          0.36         15.01        27.88 o                         
   5  20   6         77.93         83.48        32.50 o                         
 -10  21   6         13.27         15.15        18.73 o                         
  -9  21   6         43.19         45.65        21.56 o                         
  -8  21   6        434.87        477.90        39.89 o                         
  -7  21   6         57.78         78.86        23.72 o                         
  -6  21   6         32.51         49.39        20.92 o                         
  -5  21   6          0.20         24.83        25.74 o                         
  -4  21   6          0.13         37.29        34.44 o                         
  -3  21   6         67.40        108.82        33.69 o                         
  -2  21   6         44.53         87.65        31.81 o                         
  -1  21   6         84.83         83.57        39.28 o                         
   0  21   6          8.78         25.34        27.05 o                         
   1  21   6          0.20         12.96        26.46 o                         
   2  21   6         14.64         25.42        43.73 o                         
   3  21   6          6.49         37.74        29.38 o                         
   4  21   6         46.65         76.61        28.71 o                         
  -9  22   6        244.70        241.64        32.15 o                         
  -8  22   6        172.32        159.20        27.87 o                         
  -7  22   6         66.75         69.39        23.87 o                         
  -6  22   6         46.76         49.87        22.00 o                         
  -5  22   6         14.18         56.03        34.39 o                         
  -4  22   6         50.76         71.64        43.28 o                         
  -3  22   6         28.61         88.88        58.07 o                         
  -2  22   6         90.16        116.10        33.43 o                         
  -1  22   6          7.34         42.05        50.06 o                         
   0  22   6          8.52         30.91        26.27 o                         
   1  22   6        134.83        162.92        52.63 o                         
   2  22   6         30.40         36.03        47.54 o                         
   3  22   6          9.99         38.08        43.94 o                         
   4  22   6          7.43          1.14        32.52 o                         
  -8  23   6          4.06         36.42        22.19 o                         
  -7  23   6        158.95        137.12        28.40 o                         
  -6  23   6         35.53         44.85        22.97 o                         
  -5  23   6        174.04        211.31        48.81 o                         
  -4  23   6        101.26        212.67        66.60 o                         
  -3  23   6         21.16         65.11        55.67 o                         
  -2  23   6         45.81         87.86        60.44 o                         
  -1  23   6          5.36         46.55        45.90 o                         
   0  23   6         20.14         56.86        55.52 o                         
   1  23   6          8.52         28.11        49.29 o                         
   2  23   6          0.08         45.80        43.72 o                         
  -6  24   6         11.31         18.62        26.79 o                         
  -5  24   6         28.32         39.48        42.35 o                         
  -4  24   6        238.38        211.46        36.32 o                         
  -3  24   6         26.34        104.55        70.07 o                         
  -2  24   6        116.10        188.67        69.38 o                         
  -1  24   6         16.55         50.75        40.96 o                         
   0  24   6        189.69        215.72        73.97 o                         
 -17   1   7         47.75        -15.39        30.64 o                         
 -16   1   7         64.22         47.26        29.74 o                         
 -15   1   7          1.94        -19.92        19.92 o                         
 -14   1   7          0.23        -17.37        17.37 o                         
 -13   1   7         58.25         53.19        20.59 o                         
 -12   1   7         49.07         51.05        11.86 o                         
 -11   1   7         44.54         59.37        11.22 o                         
 -10   1   7         42.51         36.01         9.68 o                         
  -9   1   7          5.81          8.26         7.51 o                         
  -8   1   7        212.40        208.35        12.87 o                         
  -7   1   7        248.79        243.46        14.10 o                         
  -6   1   7         27.23         34.52         7.13 o                         
  -5   1   7        615.08        639.65        18.22 o                         
  -4   1   7        367.98        399.29        15.29 o                         
  -3   1   7        257.99        234.92        13.17 o                         
  -2   1   7        233.62        239.12        12.11 o                         
  -1   1   7         29.56         24.33         7.25 o                         
   0   1   7       1228.35       1193.36        20.87 o                         
   1   1   7         30.52         22.47         7.41 o                         
   2   1   7        162.65        177.10        11.30 o                         
   3   1   7         67.03         59.62         9.37 o                         
   4   1   7        597.79        571.82        18.02 o                         
   5   1   7          9.92          1.03        11.19 o                         
   6   1   7          8.10         -8.26        18.84 o                         
   7   1   7         12.31        -32.15        32.15 o                         
   8   1   7        181.18        113.94        45.78 o                         
   9   1   7        106.49         -6.92        46.07 o                         
  10   1   7        143.81        -35.36        52.37 o                         
 -17   2   7         51.56         -3.29        41.77 o                         
 -16   2   7         96.61         78.87        34.45 o                         
 -15   2   7         21.79          8.82        34.65 o                         
 -14   2   7         47.61         42.54        23.34 o                         
 -13   2   7         59.60         49.21        20.54 o                         
 -12   2   7        329.65        345.97        19.55 o                         
 -11   2   7        770.90        753.08        24.60 o                         
 -10   2   7        168.84        171.29        14.27 o                         
  -9   2   7         13.49         25.51         8.25 o                         
  -8   2   7        168.21        165.59        13.57 o                         
  -7   2   7         64.99         74.55         9.86 o                         
  -6   2   7        102.15        110.68         9.20 o                         
  -5   2   7         91.00         90.94         8.49 o                         
  -4   2   7          8.35          4.65         6.25 o                         
  -3   2   7         21.01         41.05         7.28 o                         
  -2   2   7         51.47         55.93         8.10 o                         
  -1   2   7         13.15         15.00         7.06 o                         
   0   2   7         20.35         31.85         7.76 o                         
   1   2   7         63.19         79.11         8.67 o                         
   2   2   7        115.42        130.59        10.45 o                         
   3   2   7        215.64        237.06        13.19 o                         
   4   2   7         10.22          6.41         8.64 o                         
   5   2   7         20.89          5.96        10.63 o                         
   6   2   7         20.15        -18.04        18.04 o                         
   7   2   7        289.89        230.63        28.03 o                         
   8   2   7         27.66        -37.58        37.58 o                         
   9   2   7         15.11        -42.04        42.04 o                         
  10   2   7         89.99        -49.99        49.99 o                         
 -17   3   7          0.34        -32.30        32.30 o                         
 -16   3   7         91.01         19.89        29.48 o                         
 -15   3   7          1.28        -30.25        37.82 o                         
 -14   3   7          2.54        -11.30        20.26 o                         
 -13   3   7         69.02         53.40        22.57 o                         
 -12   3   7         29.20         27.68        10.88 o                         
 -11   3   7          0.04          4.50         9.36 o                         
 -10   3   7         67.84         84.07        11.84 o                         
  -9   3   7        423.03        465.64        33.36 o                         
  -8   3   7         62.33         49.92        11.26 o                         
  -7   3   7          0.01          3.34         7.70 o                         
  -6   3   7         12.88         15.77         6.74 o                         
  -5   3   7          0.72          5.96         6.45 o                         
  -4   3   7         19.43         27.52         6.90 o                         
  -3   3   7          0.49          4.06         6.29 o                         
  -2   3   7       1714.12       1737.96        27.12 o                         
  -1   3   7         96.26         98.97         9.37 o                         
   0   3   7         58.30         51.53        11.54 o                         
   1   3   7          4.74          7.14         7.20 o                         
   2   3   7          9.65         11.96         7.75 o                         
   3   3   7        153.85        153.13        11.30 o                         
   4   3   7        342.53        333.74        15.53 o                         
   5   3   7        299.23        298.14        17.37 o                         
   6   3   7         20.15        -18.09        18.09 o                         
   7   3   7          3.32        -27.78        27.78 o                         
   8   3   7         72.34        -29.08        39.61 o                         
   9   3   7          6.93        -63.57        63.57 o                         
  10   3   7         63.94        -69.49        69.49 o                         
 -17   4   7         14.54          1.91        41.31 o                         
 -16   4   7         25.75        -31.75        31.75 o                         
 -15   4   7         11.62        -11.63        30.05 o                         
 -14   4   7        130.97        107.41        27.70 o                         
 -13   4   7        102.75        108.98        27.70 o                         
 -12   4   7          4.87          4.13        10.66 o                         
 -11   4   7          0.17         -5.84         9.26 o                         
 -10   4   7        203.43        189.60        15.02 o                         
  -9   4   7        120.23        123.21        12.92 o                         
  -8   4   7        154.12        161.28        22.91 o                         
  -7   4   7         39.97         34.84         9.12 o                         
  -6   4   7         28.71         33.10         7.41 o                         
  -5   4   7          8.52         10.70         6.69 o                         
  -4   4   7        593.14        568.91        15.65 o                         
  -3   4   7         65.79         66.20         8.04 o                         
  -2   4   7       1286.32       1354.57        23.62 o                         
  -1   4   7         90.99        104.71         9.32 o                         
   0   4   7        422.98        440.60        15.20 o                         
   1   4   7        194.36        205.03        11.52 o                         
   2   4   7         62.00         65.30         9.21 o                         
   3   4   7        226.82        208.98        12.76 o                         
   4   4   7        207.56        190.95        14.23 o                         
   5   4   7         21.29         19.87        10.73 o                         
   6   4   7         88.34         72.36        21.34 o                         
   7   4   7         27.49         10.60        22.20 o                         
   8   4   7        555.77        572.09        61.33 o                         
   9   4   7          3.24        -62.06        62.06 o                         
  10   4   7        242.46        120.71        57.94 o                         
 -17   5   7        229.94        162.42        64.56 o                         
 -16   5   7          2.28        -32.52        32.52 o                         
 -15   5   7          3.24         -6.88        29.65 o                         
 -14   5   7         10.92          8.64        29.76 o                         
 -13   5   7        306.49        307.83        50.76 o                         
 -12   5   7          3.39        -15.93        16.02 o                         
 -11   5   7         70.74         62.59        12.26 o                         
 -10   5   7        479.63        415.41        24.24 o                         
  -9   5   7        562.55        530.16        21.33 o                         
  -8   5   7       1392.65       1357.61        30.66 o                         
  -7   5   7        375.77        343.72        16.87 o                         
  -6   5   7          1.42          1.97         6.61 o                         
  -5   5   7          0.91         -4.95         6.08 o                         
  -4   5   7        632.81        621.34        16.19 o                         
  -3   5   7          0.16         -1.41         6.21 o                         
  -2   5   7        747.55        717.36        17.36 o                         
  -1   5   7        372.68        388.90        19.76 o                         
   0   5   7        951.87        985.90        20.83 o                         
   1   5   7          2.50          1.14         7.03 o                         
   2   5   7         27.16         17.78         8.08 o                         
   3   5   7        124.77        103.25        11.69 o                         
   4   5   7        135.82        135.34        12.95 o                         
   5   5   7        440.08        425.61        20.39 o                         
   6   5   7        366.67        386.89        30.36 o                         
   7   5   7          0.17        -19.69        19.69 o                         
   8   5   7         58.74         -6.08        39.46 o                         
   9   5   7         48.04        -41.28        41.28 o                         
  10   5   7          0.43        -69.45        69.45 o                         
 -16   6   7         46.45        -10.36        49.00 o                         
 -15   6   7         10.21          8.61        32.92 o                         
 -14   6   7        129.95        114.72        50.41 o                         
 -13   6   7         59.79         13.23        57.94 o                         
 -12   6   7        161.79        170.43        16.21 o                         
 -11   6   7          9.70         -4.65        16.59 o                         
 -10   6   7          3.80         -7.58         9.91 o                         
  -9   6   7        918.03        916.49        31.99 o                         
  -8   6   7         73.55         66.98        11.45 o                         
  -7   6   7          0.81         -2.11         8.16 o                         
  -6   6   7        323.81        306.35        13.51 o                         
  -5   6   7         37.76         30.64         7.56 o                         
  -4   6   7        383.18        376.24        13.72 o                         
  -3   6   7        116.97        112.87         9.40 o                         
  -2   6   7        130.89        152.02        11.58 o                         
  -1   6   7          4.03          9.47         6.94 o                         
   0   6   7         17.81         21.95         7.87 o                         
   1   6   7        170.12        176.38        12.30 o                         
   2   6   7         52.91         39.01         9.46 o                         
   3   6   7        632.58        600.05        18.04 o                         
   4   6   7        341.13        326.85        18.54 o                         
   5   6   7        165.46        158.98        14.65 o                         
   6   6   7        356.31        346.30        29.48 o                         
   7   6   7        165.76        154.73        25.92 o                         
   8   6   7         50.64        -29.63        66.71 o                         
   9   6   7        122.27         21.41        94.10 o                         
  10   6   7         18.70        -70.26        70.26 o                         
 -16   7   7         26.96          5.04        35.61 o                         
 -15   7   7        122.81         84.60        49.51 o                         
 -14   7   7          1.43        -21.95        31.76 o                         
 -13   7   7         13.56         -7.21        42.84 o                         
 -12   7   7        311.19        298.83        23.38 o                         
 -11   7   7        313.65        297.72        24.09 o                         
 -10   7   7        502.57        404.59        26.26 o                         
  -9   7   7          0.05        -13.16        13.16 o                         
  -8   7   7        489.89        432.54        20.14 o                         
  -7   7   7        326.21        308.10        17.78 o                         
  -6   7   7         58.69         59.07         8.63 o                         
  -5   7   7        568.17        539.23        16.04 o                         
  -4   7   7         20.60         10.27         6.90 o                         
  -3   7   7          1.89         -4.28         6.45 o                         
  -2   7   7        408.67        393.33        13.90 o                         
  -1   7   7          7.56         12.88         7.18 o                         
   0   7   7          3.91         -5.62         7.32 o                         
   1   7   7        641.40        624.33        17.61 o                         
   2   7   7          0.34         -2.87         7.83 o                         
   3   7   7        292.90        278.68        14.51 o                         
   4   7   7        261.83        258.03        17.06 o                         
   5   7   7         15.16         -0.61        10.86 o                         
   6   7   7         14.81         -9.79        18.50 o                         
   7   7   7        280.77        264.59        30.36 o                         
   8   7   7         26.55        -39.01        39.01 o                         
   9   7   7         57.14        -53.63        53.63 o                         
  10   7   7          0.29        -71.73        71.73 o                         
 -16   8   7          0.59          3.27        36.68 o                         
 -15   8   7        268.05        256.07        54.11 o                         
 -14   8   7          3.22          9.64        29.72 o                         
 -13   8   7          8.41          8.10        34.27 o                         
 -12   8   7         42.52         21.17        13.19 o                         
 -11   8   7          2.64         -9.86        10.88 o                         
 -10   8   7        301.72        282.99        19.91 o                         
  -9   8   7         79.09         55.05        12.42 o                         
  -8   8   7        912.00        847.51        35.07 o                         
  -7   8   7        134.23        159.28        16.68 o                         
  -6   8   7         86.29         94.31         9.96 o                         
  -5   8   7         15.58         17.10         7.44 o                         
  -4   8   7        117.40        116.88        12.22 o                         
  -3   8   7         85.49         82.98        11.65 o                         
  -2   8   7        704.14        670.78        25.96 o                         
  -1   8   7        441.57        550.78        46.37 o                         
   0   8   7         68.86         67.33         9.32 o                         
   1   8   7       1495.17       1438.20        26.64 o                         
   2   8   7        273.73        249.53        13.31 o                         
   3   8   7         65.08         65.54        12.17 o                         
   4   8   7          1.01         -2.61        10.59 o                         
   5   8   7         45.39         38.28        14.44 o                         
   6   8   7         68.43         44.71        21.17 o                         
   7   8   7         89.68         74.15        24.39 o                         
   8   8   7        265.16        248.07        48.21 o                         
   9   8   7         21.10         14.82        68.46 o                         
  10   8   7         14.80        -42.23        69.97 o                         
 -16   9   7          0.07         -2.28        36.86 o                         
 -15   9   7         26.27         24.46        35.98 o                         
 -14   9   7          0.00         -2.21        30.94 o                         
 -13   9   7        156.73        185.22        45.32 o                         
 -12   9   7          0.42         -4.07        18.28 o                         
 -11   9   7         11.03          1.05        13.33 o                         
 -10   9   7        225.53        199.32        19.74 o                         
  -9   9   7          7.35         -9.88         9.88 o                         
  -8   9   7        391.84        383.90        21.16 o                         
  -7   9   7       1486.69       1345.26        32.63 o                         
  -6   9   7       2649.85       2537.81        45.35 o                         
  -5   9   7        953.16        880.24        25.85 o                         
  -4   9   7        509.04        429.79        19.80 o                         
  -3   9   7        163.69        161.20        14.03 o                         
  -2   9   7        100.30         95.98        12.59 o                         
  -1   9   7          0.06         -2.14         9.93 o                         
   0   9   7        270.02        256.51        17.73 o                         
   1   9   7         15.73         16.37         8.79 o                         
   2   9   7         22.48         14.80        10.19 o                         
   3   9   7        376.03        352.53        19.33 o                         
   4   9   7        593.23        565.36        22.82 o                         
   5   9   7        189.74        180.22        16.75 o                         
   6   9   7        458.02        433.94        37.59 o                         
   7   9   7         75.76         58.83        24.05 o                         
   8   9   7         72.77         14.51        55.45 o                         
   9   9   7         30.30          7.76        64.89 o                         
 -16  10   7         37.60         17.29        37.93 o                         
 -15  10   7         25.15         14.57        34.62 o                         
 -14  10   7        213.81        238.52        53.49 o                         
 -13  10   7         20.05         43.70        33.77 o                         
 -12  10   7         48.99         48.27        16.22 o                         
 -11  10   7        170.19        156.22        22.62 o                         
 -10  10   7         43.44         35.57        12.17 o                         
  -9  10   7        252.38        235.46        17.96 o                         
  -8  10   7        364.05        322.45        20.79 o                         
  -7  10   7        144.83        113.28        13.96 o                         
  -6  10   7        272.95        200.45        16.23 o                         
  -5  10   7        122.95        124.33        13.75 o                         
  -4  10   7         45.57         32.72        10.57 o                         
  -3  10   7        124.94        108.48        13.28 o                         
  -2  10   7        427.45        387.79        20.61 o                         
  -1  10   7        263.72        259.20        18.41 o                         
   0  10   7        698.15        709.02        25.97 o                         
   1  10   7        132.12        130.55        15.60 o                         
   2  10   7        136.93        150.16        14.06 o                         
   3  10   7        269.88        275.99        17.74 o                         
   4  10   7         47.93         42.95        12.17 o                         
   5  10   7        116.49        135.87        17.96 o                         
   6  10   7        278.33        286.83        29.56 o                         
   7  10   7         47.13         26.64        23.06 o                         
   8  10   7         28.95         -5.96        43.98 o                         
   9  10   7          0.01        -32.04        62.50 o                         
 -15  11   7          2.20          8.09        34.03 o                         
 -14  11   7         51.22         93.33        40.57 o                         
 -12  11   7         92.70         99.11        20.08 o                         
 -11  11   7         42.55         39.02        14.78 o                         
 -10  11   7         65.16         87.13        15.20 o                         
  -9  11   7        164.22        157.80        16.32 o                         
  -8  11   7         88.40         54.20        12.87 o                         
  -7  11   7         27.54         29.12        11.42 o                         
  -6  11   7        110.39        104.27        13.60 o                         
  -5  11   7          2.45         -2.75         9.52 o                         
  -4  11   7         44.50         39.92        11.24 o                         
  -3  11   7          9.35          5.83        10.01 o                         
  -2  11   7          1.80          2.66        10.22 o                         
  -1  11   7       1455.16       1377.97        33.96 o                         
   0  11   7       2012.24       1899.14        40.73 o                         
   1  11   7        145.78        139.70        16.30 o                         
   2  11   7          1.50         -9.81         9.81 o                         
   3  11   7        158.37        164.72        15.23 o                         
   4  11   7         15.39          1.16        11.01 o                         
   5  11   7          5.19         17.87        13.78 o                         
   6  11   7         65.81         40.70        21.36 o                         
   7  11   7        294.68        271.12        31.21 o                         
   8  11   7        185.47        133.67        59.04 o                         
   9  11   7         56.05         -5.00        45.56 o                         
 -15  12   7         38.05         46.53        39.25 o                         
 -14  12   7         43.94         58.27        38.85 o                         
 -12  12   7         55.99         52.48        21.31 o                         
 -11  12   7         12.60         10.79        11.96 o                         
 -10  12   7          0.11         -6.25        10.78 o                         
  -9  12   7         12.36          1.83        10.70 o                         
  -8  12   7        182.61        149.50        16.39 o                         
  -7  12   7         12.91          1.72        10.76 o                         
  -6  12   7        562.07        540.22        23.90 o                         
  -5  12   7          1.17         -5.62        10.02 o                         
  -4  12   7         23.52         14.42        10.84 o                         
  -3  12   7         25.76         22.61        11.52 o                         
  -2  12   7         62.06         62.73        13.12 o                         
  -1  12   7         46.24         38.06        12.31 o                         
   0  12   7        768.03        796.50        28.46 o                         
   1  12   7        271.96        262.42        20.06 o                         
   2  12   7        212.44        231.06        18.98 o                         
   3  12   7         24.82         22.26        11.89 o                         
   4  12   7         42.79         41.32        12.75 o                         
   5  12   7         93.30        111.82        17.43 o                         
   6  12   7        145.92        140.16        25.27 o                         
   7  12   7          8.43        -16.70        22.03 o                         
   8  12   7          4.51         -1.42        41.51 o                         
 -15  13   7          2.67        -22.40        32.67 o                         
 -14  13   7         92.79        113.56        43.55 o                         
 -12  13   7          4.93          5.39        14.36 o                         
 -11  13   7        198.68        222.07        19.97 o                         
 -10  13   7          0.04         14.63        11.97 o                         
  -9  13   7        199.24        225.75        19.03 o                         
  -8  13   7        316.33        323.95        21.61 o                         
  -7  13   7        467.14        406.69        22.78 o                         
  -6  13   7         86.07         69.44        13.41 o                         
  -5  13   7         57.36         50.19        12.58 o                         
  -4  13   7        133.41        118.14        14.67 o                         
  -3  13   7       1396.10       1337.53        34.60 o                         
  -2  13   7          0.50          1.90        11.60 o                         
  -1  13   7        232.39        246.05        19.01 o                         
   0  13   7         59.21         72.39        14.56 o                         
   1  13   7        443.72        440.74        24.77 o                         
   2  13   7         46.03         43.72        14.35 o                         
   3  13   7        144.00        152.48        18.15 o                         
   4  13   7         91.60        102.59        16.90 o                         
   5  13   7        132.26        154.08        22.66 o                         
   6  13   7          9.96         24.63        26.47 o                         
   7  13   7        143.34        143.35        35.61 o                         
   8  13   7        121.84        175.65        68.16 o                         
 -14  14   7         21.98         65.00        41.79 o                         
 -13  14   7         24.44         57.01        25.90 o                         
 -12  14   7        191.61        253.57        31.88 o                         
 -11  14   7        101.58        124.06        17.35 o                         
 -10  14   7        199.89        234.44        20.45 o                         
  -9  14   7         18.09          0.57        11.62 o                         
  -8  14   7          1.95         -3.90        10.78 o                         
  -7  14   7          0.41         -9.63        10.74 o                         
  -6  14   7        136.24        117.67        15.18 o                         
  -5  14   7        226.60        220.97        18.02 o                         
  -4  14   7        175.53        162.67        17.94 o                         
  -3  14   7        791.40        721.94        29.27 o                         
  -2  14   7          0.01         -0.32        11.39 o                         
  -1  14   7         60.95         53.89        13.40 o                         
   0  14   7        602.69        550.17        26.58 o                         
   1  14   7        481.56        488.13        26.75 o                         
   2  14   7        247.83        291.22        21.87 o                         
   3  14   7          3.12         28.40        14.62 o                         
   4  14   7         25.73         25.91        14.97 o                         
   5  14   7         32.74         35.87        18.70 o                         
   6  14   7          9.49         22.29        27.34 o                         
   7  14   7         22.81         29.13        45.49 o                         
   8  14   7          1.30         75.01        62.94 o                         
 -14  15   7         21.04         17.56        21.63 o                         
 -13  15   7         86.33        100.27        35.94 o                         
 -12  15   7          2.92          9.85        15.69 o                         
 -11  15   7          2.83         10.47        13.48 o                         
 -10  15   7          8.61         14.05        12.59 o                         
  -9  15   7         16.28         15.79        13.01 o                         
  -8  15   7         60.85         53.86        13.82 o                         
  -7  15   7         23.73         16.23        12.12 o                         
  -6  15   7          4.19         -3.33        10.87 o                         
  -5  15   7         37.82         49.65        12.74 o                         
  -4  15   7         20.37         37.02        12.28 o                         
  -3  15   7          7.64         13.34        11.38 o                         
  -2  15   7       1612.15       1413.19        36.82 o                         
  -1  15   7          0.77         12.24        12.49 o                         
   0  15   7        101.90        109.57        16.38 o                         
   1  15   7         31.55         45.28        14.43 o                         
   2  15   7        109.06        118.15        19.27 o                         
   3  15   7         62.31         70.81        16.33 o                         
   4  15   7        265.65        252.27        22.29 o                         
   5  15   7          1.14         24.73        19.34 o                         
   6  15   7         45.99         33.72        28.63 o                         
   7  15   7         74.60         70.58        49.61 o                         
 -13  16   7          5.80         31.98        25.15 o                         
 -12  16   7        362.76        391.97        32.99 o                         
 -11  16   7         58.05         63.42        16.11 o                         
 -10  16   7        210.31        229.84        21.24 o                         
  -9  16   7         55.54         88.63        15.97 o                         
  -8  16   7         29.55         43.13        21.55 o                         
  -7  16   7          3.30         -2.82        11.26 o                         
  -6  16   7        205.00        197.82        18.93 o                         
  -5  16   7         91.11        101.60        16.95 o                         
  -4  16   7         13.12         30.35        12.73 o                         
  -3  16   7          1.55          8.81        12.08 o                         
  -2  16   7          1.74         13.10        12.39 o                         
  -1  16   7         38.82         36.03        14.93 o                         
   0  16   7        164.78        160.53        18.08 o                         
   1  16   7          6.92         14.06        16.80 o                         
   2  16   7        254.99        264.03        33.39 o                         
   3  16   7          8.86         22.40        15.12 o                         
   4  16   7         22.40         36.95        16.36 o                         
   5  16   7         46.32         91.34        22.29 o                         
   6  16   7          3.65         10.43        32.74 o                         
   7  16   7          8.75         18.90        29.12 o                         
 -13  17   7          0.30         -8.68        23.45 o                         
 -12  17   7          5.13          1.45        16.48 o                         
 -11  17   7        272.24        305.57        24.73 o                         
 -10  17   7         12.30         10.96        13.44 o                         
  -9  17   7         43.89         41.26        15.20 o                         
  -8  17   7         59.14         61.14        14.97 o                         
  -7  17   7         29.32         31.06        13.53 o                         
  -6  17   7         47.66         59.84        14.75 o                         
  -5  17   7        121.90        112.98        19.01 o                         
  -4  17   7         62.29         68.05        14.62 o                         
  -3  17   7        120.19        102.90        15.91 o                         
  -2  17   7        432.75        434.36        31.85 o                         
  -1  17   7         41.23         39.05        16.26 o                         
   0  17   7         44.63         48.04        15.38 o                         
   1  17   7          7.86         15.35        14.23 o                         
   2  17   7        127.16        175.16        29.53 o                         
   3  17   7        182.37        168.30        28.09 o                         
   4  17   7         11.69         15.40        18.90 o                         
   5  17   7          0.29         24.06        29.07 o                         
   6  17   7         46.27         37.64        49.16 o                         
 -12  18   7         18.04         13.85        17.78 o                         
 -11  18   7         52.69         83.67        17.64 o                         
 -10  18   7         24.34         15.51        14.27 o                         
  -9  18   7          0.02          4.34        13.51 o                         
  -8  18   7        126.13        126.55        19.05 o                         
  -7  18   7        105.99         91.10        16.64 o                         
  -6  18   7         57.43         58.91        15.00 o                         
  -5  18   7          7.73         25.95        15.28 o                         
  -4  18   7        259.42        317.98        41.12 o                         
  -3  18   7         80.89         77.44        19.14 o                         
  -2  18   7          8.50         23.37        16.63 o                         
  -1  18   7          0.50         23.05        14.24 o                         
   0  18   7         19.85         30.81        16.83 o                         
   1  18   7         48.74         47.38        16.11 o                         
   2  18   7         38.55         43.67        18.26 o                         
   3  18   7         48.75         49.93        21.91 o                         
   4  18   7         41.40         51.48        23.80 o                         
   5  18   7         25.16         47.60        32.24 o                         
   6  18   7        161.00        161.59        95.26 o                         
 -12  19   7        102.17         90.46        33.36 o                         
 -11  19   7         52.64         72.50        17.95 o                         
 -10  19   7         47.75         54.10        16.68 o                         
  -9  19   7         19.00         11.26        14.32 o                         
  -8  19   7        888.87        858.51        35.53 o                         
  -7  19   7        165.07        211.95        21.99 o                         
  -6  19   7        353.81        365.06        35.22 o                         
  -5  19   7        107.72        115.53        31.33 o                         
  -4  19   7         86.41        103.24        37.00 o                         
  -3  19   7         25.43         39.69        20.44 o                         
  -2  19   7        251.07        242.25        26.47 o                         
  -1  19   7         63.48         67.70        19.32 o                         
   0  19   7          4.83         25.90        22.16 o                         
   1  19   7        105.60        128.90        25.11 o                         
   2  19   7          0.16         15.99        18.62 o                         
   3  19   7          9.37         27.56        16.80 o                         
   4  19   7         40.74         70.60        22.59 o                         
   5  19   7         66.89         78.39        45.97 o                         
 -11  20   7         15.07         14.15        20.73 o                         
 -10  20   7          0.00         14.70        18.46 o                         
  -9  20   7         54.62         71.16        20.00 o                         
  -8  20   7        243.38        256.62        23.65 o                         
  -7  20   7         20.24         29.58        14.87 o                         
  -6  20   7         55.25         77.24        18.36 o                         
  -5  20   7        268.83        268.07        33.71 o                         
  -4  20   7        307.64        378.49        49.37 o                         
  -3  20   7         17.86         33.99        19.11 o                         
  -2  20   7         25.94         36.61        21.73 o                         
  -1  20   7         83.90         85.78        18.75 o                         
   0  20   7          8.01         38.02        16.18 o                         
   1  20   7        113.70        127.48        22.99 o                         
   2  20   7         30.51         56.65        19.72 o                         
   3  20   7         93.47        107.79        23.75 o                         
   4  20   7         31.02         60.35        34.25 o                         
 -10  21   7          8.06         22.77        19.86 o                         
  -9  21   7         66.55         72.21        22.89 o                         
  -8  21   7         50.15         25.85        21.31 o                         
  -7  21   7        201.93        221.34        30.37 o                         
  -6  21   7          0.04         17.14        19.56 o                         
  -5  21   7        172.76        227.55        61.96 o                         
  -4  21   7        141.65        188.86        56.26 o                         
  -3  21   7          1.53         37.91        30.07 o                         
  -2  21   7          8.46         42.14        34.67 o                         
  -1  21   7         14.10         34.29        34.25 o                         
   0  21   7          1.39         21.51        32.92 o                         
   1  21   7        200.17        228.33        46.15 o                         
   2  21   7         11.04         35.86        35.88 o                         
   3  21   7          0.70         32.81        34.89 o                         
  -9  22   7         37.87         33.31        26.59 o                         
  -8  22   7          1.05         10.57        20.93 o                         
  -7  22   7          2.53         51.28        23.64 o                         
  -6  22   7          0.81         25.83        22.60 o                         
  -5  22   7        302.98        358.60        81.76 o                         
  -4  22   7         81.63        106.10        56.41 o                         
  -3  22   7          5.81         24.87        44.38 o                         
  -2  22   7        408.36        471.05        75.20 o                         
  -1  22   7         76.92        124.86        57.94 o                         
   0  22   7        130.54        131.39        57.50 o                         
   1  22   7          3.30         47.38        46.24 o                         
   2  22   7          6.93         25.29        33.85 o                         
  -7  23   7        301.11        278.02        34.87 o                         
  -6  23   7        190.23        195.33        44.32 o                         
  -5  23   7         67.32        149.80        57.85 o                         
  -4  23   7          0.15         -4.07        23.08 o                         
  -3  23   7         97.03        114.11        42.60 o                         
  -2  23   7         64.05         76.87        54.12 o                         
  -1  23   7          0.35         24.47        41.25 o                         
   0  23   7         24.32         50.24        43.58 o                         
   1  23   7          8.07         14.27        34.06 o                         
  -4  24   7         95.14        393.46        76.29 o                         
  -3  24   7          0.01        243.67        61.06 o                         
  -2  24   7        130.82        148.21        47.75 o                         
 -17   0   8         31.82        -40.06        40.13 o                         
 -16   0   8        107.76         76.77        42.38 o                         
 -15   0   8        247.66        281.37        52.93 o                         
 -14   0   8         56.89         50.95        29.28 o                         
 -13   0   8          0.00        -12.40        20.67 o                         
 -12   0   8         47.14         63.33        19.11 o                         
 -11   0   8          6.20          5.16        12.88 o                         
 -10   0   8        416.89        359.43        26.64 o                         
  -9   0   8        413.88        427.02        25.99 o                         
  -8   0   8        115.65        129.18        14.90 o                         
  -7   0   8        618.59        608.56        28.29 o                         
  -6   0   8         45.76         38.95        13.28 o                         
  -5   0   8        344.08        346.99        22.59 o                         
  -4   0   8         26.39         40.60        23.76 o                         
  -3   0   8         28.82         25.05        12.51 o                         
  -2   0   8       1073.55       1073.29        34.58 o                         
  -1   0   8          2.83          0.74        11.47 o                         
   0   0   8        195.70        212.19        16.86 o                         
   1   0   8         96.43         86.74        14.49 o                         
   2   0   8        169.38        167.27        17.77 o                         
   3   0   8         14.69         11.02        13.44 o                         
   4   0   8          4.66         -5.71        13.68 o                         
   5   0   8        110.19         57.76        38.17 o                         
   6   0   8         19.21         37.78        26.71 o                         
 -17   1   8         42.62        -27.35        27.35 o                         
 -16   1   8         63.31         38.77        28.81 o                         
 -15   1   8         44.10         18.57        22.97 o                         
 -14   1   8          0.22        -17.99        17.99 o                         
 -13   1   8         53.09         42.52        18.88 o                         
 -12   1   8        107.30        107.32        14.06 o                         
 -11   1   8        308.29        306.50        18.38 o                         
 -10   1   8       3284.20       3229.55        54.81 o                         
  -9   1   8       1414.27       1465.47        32.36 o                         
  -8   1   8         91.83         78.09        11.21 o                         
  -7   1   8        628.80        578.95        17.26 o                         
  -6   1   8        297.11        262.08        15.23 o                         
  -5   1   8          5.11          2.89         7.74 o                         
  -4   1   8        627.86        589.87        18.77 o                         
  -3   1   8         67.53         57.73         9.51 o                         
  -2   1   8         11.37         18.14         8.43 o                         
  -1   1   8          2.11         -0.73         7.49 o                         
   0   1   8        368.44        375.15        15.04 o                         
   1   1   8          0.01         -7.47         8.12 o                         
   2   1   8        234.40        246.36        14.17 o                         
   3   1   8        340.29        321.58        18.65 o                         
   4   1   8         33.13          8.24         9.95 o                         
   5   1   8        290.83        280.11        27.29 o                         
   6   1   8         13.18        -15.28        25.97 o                         
   7   1   8          0.00        -36.24        36.24 o                         
   8   1   8         80.87        -42.64        42.64 o                         
   9   1   8         82.51        -66.62        66.62 o                         
 -17   2   8         60.11         11.37        40.39 o                         
 -16   2   8        129.64        110.90        32.22 o                         
 -15   2   8         32.77        -11.46        22.03 o                         
 -14   2   8          8.01        -13.73        19.28 o                         
 -13   2   8        587.14        555.28        36.49 o                         
 -12   2   8        258.59        245.93        18.31 o                         
 -11   2   8         31.85         25.09        10.09 o                         
 -10   2   8        577.44        538.70        29.61 o                         
  -9   2   8        156.40        148.82        19.73 o                         
  -8   2   8        459.84        464.27        18.32 o                         
  -7   2   8       1776.62       1672.05        28.61 o                         
  -6   2   8       1781.15       1671.09        27.96 o                         
  -5   2   8        290.75        265.89        15.10 o                         
  -4   2   8        410.49        379.42        16.37 o                         
  -3   2   8         79.58         80.07         8.98 o                         
  -2   2   8        486.00        460.21        15.78 o                         
  -1   2   8         15.57          9.61         7.90 o                         
   0   2   8        122.72        120.04        11.05 o                         
   1   2   8        263.11        272.51        14.01 o                         
   2   2   8       1278.92       1269.47        24.93 o                         
   3   2   8         18.37          6.31         9.25 o                         
   4   2   8         34.86         39.35        10.53 o                         
   5   2   8          0.08        -14.89        14.89 o                         
   6   2   8         21.08        -15.12        30.33 o                         
   7   2   8          2.75        -42.34        42.34 o                         
   8   2   8        127.70         42.78        47.60 o                         
   9   2   8          5.49        -68.72        68.72 o                         
 -17   3   8         11.16        -30.35        33.11 o                         
 -16   3   8         10.29         -1.88        34.62 o                         
 -15   3   8         47.91         17.94        27.24 o                         
 -14   3   8         26.32          9.19        20.62 o                         
 -13   3   8         43.14         19.02        25.09 o                         
 -12   3   8        373.92        379.32        21.24 o                         
 -11   3   8        247.72        223.94        16.91 o                         
 -10   3   8         15.51          4.44         9.21 o                         
  -9   3   8          5.18         -7.46        10.71 o                         
  -8   3   8        277.64        285.26        15.41 o                         
  -7   3   8          2.28          1.72         7.69 o                         
  -6   3   8        570.57        534.57        16.73 o                         
  -5   3   8          0.84         -3.35         6.77 o                         
  -4   3   8          7.37         14.06         7.34 o                         
  -3   3   8        261.04        287.43        13.74 o                         
  -2   3   8        118.87        141.26        10.91 o                         
  -1   3   8          8.27          7.93         7.98 o                         
   0   3   8         93.65         95.65        10.69 o                         
   1   3   8         20.36          9.38         8.61 o                         
   2   3   8         71.34         73.34        10.70 o                         
   3   3   8        194.35        192.85        13.14 o                         
   4   3   8          6.21         -9.24         9.36 o                         
   5   3   8         86.26         78.52        16.85 o                         
   6   3   8          7.35        -22.82        22.82 o                         
   7   3   8         95.45         39.60        32.49 o                         
   8   3   8        147.06         18.40        46.98 o                         
   9   3   8          1.89        -70.33        70.33 o                         
 -17   4   8         51.59          3.42        38.81 o                         
 -16   4   8         21.98         10.37        35.46 o                         
 -15   4   8         96.63         62.98        37.19 o                         
 -14   4   8          2.60         -1.40        24.98 o                         
 -13   4   8         25.22         -4.41        21.30 o                         
 -12   4   8        174.00        177.67        16.50 o                         
 -11   4   8        457.85        413.89        21.42 o                         
 -10   4   8        306.67        262.78        32.15 o                         
  -9   4   8         13.39          4.94        10.11 o                         
  -8   4   8        850.63        782.10        21.00 o                         
  -7   4   8        527.46        537.79        17.79 o                         
  -6   4   8       1077.80        988.65        21.76 o                         
  -5   4   8        506.79        498.74        16.24 o                         
  -4   4   8         83.62         92.43         9.50 o                         
  -3   4   8        288.83        283.56        13.91 o                         
  -2   4   8        941.75        988.26        21.56 o                         
  -1   4   8         45.43         63.27         9.55 o                         
   0   4   8          3.05         -0.94         8.40 o                         
   1   4   8        158.15        136.59        11.25 o                         
   2   4   8        147.82        140.90        11.99 o                         
   3   4   8        468.68        413.21        18.06 o                         
   4   4   8          9.82         -2.02        11.20 o                         
   5   4   8          7.32        -13.85        13.85 o                         
   6   4   8         13.52          5.59        28.47 o                         
   7   4   8         18.38        -22.60        22.60 o                         
   8   4   8          0.58        -58.27        58.27 o                         
   9   4   8         64.27        -44.03        73.57 o                         
 -17   5   8         25.39         35.06        41.64 o                         
 -16   5   8         31.48         15.93        34.84 o                         
 -15   5   8         11.42         11.92        31.45 o                         
 -14   5   8          5.46         -3.42        26.12 o                         
 -13   5   8        267.30        262.68        33.15 o                         
 -12   5   8         24.08         17.48        11.69 o                         
 -11   5   8          0.14         -7.26         9.83 o                         
 -10   5   8          2.82         -1.92        11.85 o                         
  -9   5   8        247.54        259.21        17.83 o                         
  -8   5   8         39.45         47.67         9.66 o                         
  -7   5   8        455.79        436.06        16.99 o                         
  -6   5   8        174.69        191.97        12.29 o                         
  -5   5   8        275.70        296.65        14.15 o                         
  -4   5   8       2151.56       2002.34        31.15 o                         
  -3   5   8          4.99          8.79         7.64 o                         
  -2   5   8         97.99        108.35        10.37 o                         
  -1   5   8        374.00        374.13        15.84 o                         
   0   5   8         71.82         68.26        10.11 o                         
   1   5   8          4.41          4.77         8.96 o                         
   2   5   8         57.13         40.86         9.79 o                         
   3   5   8          0.67        -10.01        10.01 o                         
   4   5   8        121.04        128.27        12.59 o                         
   5   5   8          1.70        -19.47        21.84 o                         
   6   5   8         81.41         43.46        40.05 o                         
   7   5   8          5.04         -4.43        26.71 o                         
   8   5   8         11.22        -57.35        60.40 o                         
   9   5   8         11.94        -28.73        71.33 o                         
 -16   6   8         13.94         13.65        35.24 o                         
 -15   6   8          0.54          4.93        31.34 o                         
 -14   6   8         90.46         98.81        38.00 o                         
 -13   6   8         32.34         29.37        20.66 o                         
 -12   6   8         23.57         32.75        16.48 o                         
 -11   6   8        333.46        288.94        28.10 o                         
 -10   6   8         49.92         36.61        13.93 o                         
  -9   6   8        302.85        306.63        19.70 o                         
  -8   6   8        662.53        568.51        19.04 o                         
  -7   6   8        232.69        187.60        14.53 o                         
  -6   6   8       1022.21        880.34        21.40 o                         
  -5   6   8        414.17        394.75        15.56 o                         
  -4   6   8         23.48         24.31         8.06 o                         
  -3   6   8         51.54         47.24         8.76 o                         
  -2   6   8        200.85        208.50        12.61 o                         
  -1   6   8        301.06        325.88        15.33 o                         
   0   6   8        377.04        384.61        16.90 o                         
   1   6   8        842.85        797.05        21.84 o                         
   2   6   8         53.33         45.89        11.06 o                         
   3   6   8         19.03          5.49        10.09 o                         
   4   6   8         42.61         28.96        10.57 o                         
   5   6   8         34.89         -1.36        22.65 o                         
   6   6   8        141.36         69.79        43.20 o                         
   7   6   8         72.74         26.84        51.26 o                         
   8   6   8         73.98        105.06        66.62 o                         
   9   6   8          0.45        -66.99        66.99 o                         
 -16   7   8         21.78         -4.93        36.49 o                         
 -15   7   8        131.58        161.42        48.41 o                         
 -14   7   8         51.28         26.41        31.53 o                         
 -13   7   8         17.07         19.26        27.68 o                         
 -12   7   8          1.47          0.57        12.29 o                         
 -11   7   8         58.37         44.90        18.36 o                         
 -10   7   8        152.40        143.44        16.27 o                         
  -9   7   8          0.06         -9.59        10.31 o                         
  -8   7   8        148.83        178.30        13.24 o                         
  -7   7   8         30.17         21.81         9.19 o                         
  -6   7   8          3.50          2.25         8.40 o                         
  -5   7   8         54.60         39.48         8.85 o                         
  -4   7   8       1508.32       1485.49        26.75 o                         
  -3   7   8        435.68        410.94        15.74 o                         
  -2   7   8         33.89         33.15         8.84 o                         
  -1   7   8        204.44        209.73        12.98 o                         
   0   7   8         24.45         20.74         9.48 o                         
   1   7   8        141.45        126.13        13.53 o                         
   2   7   8         60.00         55.66        10.27 o                         
   3   7   8          9.89          3.81         9.39 o                         
   4   7   8        192.08        166.68        16.08 o                         
   5   7   8         33.85         -1.58        27.95 o                         
   6   7   8         93.15         24.66        32.16 o                         
   7   7   8         21.21         19.17        28.97 o                         
   8   7   8         57.06         53.30        65.04 o                         
   9   7   8          3.11        -46.13        65.74 o                         
 -16   8   8          9.47         19.17        37.48 o                         
 -15   8   8          0.69         11.40        33.03 o                         
 -14   8   8        364.45        417.67        57.46 o                         
 -13   8   8         62.46         76.02        27.28 o                         
 -12   8   8          4.87          9.35        14.78 o                         
 -11   8   8         11.63          4.33        13.31 o                         
 -10   8   8          2.94         -9.62        12.56 o                         
  -9   8   8          0.01        -11.69        11.69 o                         
  -8   8   8        101.59        113.97        12.22 o                         
  -7   8   8        837.00        722.15        20.72 o                         
  -6   8   8          0.77         -3.97         8.17 o                         
  -5   8   8          3.61         -1.86         7.87 o                         
  -4   8   8        377.62        338.20        15.26 o                         
  -3   8   8          4.01          6.19         7.80 o                         
  -2   8   8        488.54        459.17        21.94 o                         
  -1   8   8        894.02        886.63        23.37 o                         
   0   8   8        261.45        265.28        16.22 o                         
   1   8   8        393.12        387.21        17.47 o                         
   2   8   8         62.84         55.16        10.21 o                         
   3   8   8        169.60        162.84        15.54 o                         
   4   8   8        328.45        322.30        20.76 o                         
   5   8   8         33.24        -10.57        23.43 o                         
   6   8   8         19.77         -1.22        26.02 o                         
   7   8   8        111.73         25.86        40.11 o                         
   8   8   8         30.90        -40.94        60.37 o                         
   9   8   8         24.53         39.95        68.31 o                         
 -16   9   8         55.31         35.76        39.21 o                         
 -15   9   8         20.76         40.28        38.63 o                         
 -14   9   8          6.58         10.30        31.16 o                         
 -13   9   8         25.53         29.24        18.88 o                         
 -12   9   8          3.23        -13.40        13.40 o                         
 -11   9   8         44.80         46.15        13.27 o                         
 -10   9   8          0.56        -10.17        10.88 o                         
  -9   9   8         23.26         24.05        12.02 o                         
  -8   9   8        374.11        326.44        18.87 o                         
  -7   9   8         81.34         85.16        13.78 o                         
  -6   9   8        603.90        524.49        19.72 o                         
  -5   9   8        251.28        270.73        20.94 o                         
  -4   9   8         35.01         41.80        13.89 o                         
  -3   9   8         25.08         25.50        12.88 o                         
  -2   9   8         34.54         28.02        14.00 o                         
  -1   9   8        558.58        542.30        24.62 o                         
   0   9   8          1.73        -10.84        12.00 o                         
   1   9   8        731.08        731.59        21.13 o                         
   2   9   8        909.03        857.25        30.38 o                         
   3   9   8        334.87        354.51        23.93 o                         
   4   9   8        243.14        227.76        18.54 o                         
   5   9   8         32.74         19.08        22.07 o                         
   6   9   8          1.17        -22.38        22.38 o                         
   7   9   8         29.71         -2.13        28.77 o                         
   8   9   8          6.48        -11.40        62.06 o                         
 -16  10   8          0.03        -21.04        36.64 o                         
 -15  10   8         87.85         80.34        42.60 o                         
 -14  10   8         92.89        113.56        40.80 o                         
 -13  10   8         72.54         77.51        28.18 o                         
 -12  10   8          1.48         -0.35        12.29 o                         
 -11  10   8          1.87         12.56        11.97 o                         
 -10  10   8        211.34        210.07        20.20 o                         
  -9  10   8          1.30         -5.70        10.80 o                         
  -8  10   8       1053.01        886.33        23.59 o                         
  -7  10   8        501.35        556.61        24.76 o                         
  -6  10   8        598.08        534.46        24.08 o                         
  -5  10   8         28.68         17.21        11.55 o                         
  -4  10   8         76.80         90.45        16.49 o                         
  -3  10   8          0.11          6.98        11.36 o                         
  -2  10   8          6.24          5.25        11.60 o                         
  -1  10   8        457.89        460.23        24.42 o                         
   0  10   8        204.78        223.29        18.97 o                         
   1  10   8         46.30         56.42        14.39 o                         
   2  10   8        143.00        145.36        17.40 o                         
   3  10   8         85.53         80.90        15.77 o                         
   4  10   8          8.26         -6.35        13.61 o                         
   5  10   8          1.98         23.87        25.85 o                         
   6  10   8         24.58         53.24        29.23 o                         
   7  10   8          7.95          9.98        29.40 o                         
   8  10   8          4.02          4.78        62.43 o                         
 -15  11   8          0.75         -1.32        34.69 o                         
 -14  11   8          2.76         23.14        32.19 o                         
 -13  11   8        281.28        292.80        38.31 o                         
 -12  11   8        125.35        110.04        16.72 o                         
 -11  11   8         20.07         -9.13        11.72 o                         
 -10  11   8         29.37         33.77        12.71 o                         
  -9  11   8         24.14         26.19        12.55 o                         
  -8  11   8         63.42         41.76        11.10 o                         
  -7  11   8        468.72        377.89        22.40 o                         
  -6  11   8        443.29        420.41        22.87 o                         
  -5  11   8        479.66        505.13        23.84 o                         
  -4  11   8         37.59         34.06        12.56 o                         
  -3  11   8        548.38        506.49        24.39 o                         
  -2  11   8        455.90        398.85        23.20 o                         
  -1  11   8         21.09         20.68        12.86 o                         
   0  11   8         77.27        105.42        16.08 o                         
   1  11   8        223.76        233.24        19.81 o                         
   2  11   8         14.08          9.54        13.50 o                         
   3  11   8          5.16          3.17        13.90 o                         
   4  11   8         23.17         24.75        14.73 o                         
   5  11   8         91.00        117.00        30.99 o                         
   6  11   8        237.94        187.24        35.07 o                         
   7  11   8         10.68         23.30        54.79 o                         
   8  11   8          1.80         -4.56        60.99 o                         
 -15  12   8         50.13         34.91        36.57 o                         
 -14  12   8          0.85         21.77        20.71 o                         
 -13  12   8         19.71         40.73        22.48 o                         
 -12  12   8         27.24         30.17        13.76 o                         
 -11  12   8        100.95        107.48        16.65 o                         
 -10  12   8          9.45         17.64        12.55 o                         
  -9  12   8         26.44         19.55        12.27 o                         
  -8  12   8         35.10         17.26        12.52 o                         
  -7  12   8         59.90         74.43        14.32 o                         
  -6  12   8        132.66        139.29        16.02 o                         
  -5  12   8        261.43        268.24        19.84 o                         
  -4  12   8        272.61        255.70        19.25 o                         
  -3  12   8          0.00         -1.66        11.61 o                         
  -2  12   8        165.48        164.26        17.00 o                         
  -1  12   8         10.57          8.11        12.47 o                         
   0  12   8       1742.69       1647.32        40.71 o                         
   1  12   8        436.53        463.80        26.30 o                         
   2  12   8        272.55        302.16        23.09 o                         
   3  12   8         17.53         30.88        15.15 o                         
   4  12   8          7.31          0.07        14.13 o                         
   5  12   8        112.63        122.79        42.56 o                         
   6  12   8          9.08         39.20        29.18 o                         
   7  12   8         50.45         22.89        30.48 o                         
 -14  13   8         21.17         39.04        23.37 o                         
 -13  13   8          0.00         -1.38        15.63 o                         
 -12  13   8        194.55        214.15        20.69 o                         
 -11  13   8          0.02          3.52        12.65 o                         
 -10  13   8          7.20         17.19        12.91 o                         
  -9  13   8         35.57         21.05        12.97 o                         
  -8  13   8        116.48        145.98        17.19 o                         
  -7  13   8        282.43        281.30        20.64 o                         
  -6  13   8         43.78         48.45        13.12 o                         
  -5  13   8        407.11        349.25        22.57 o                         
  -4  13   8         26.70         32.35        12.47 o                         
  -3  13   8         18.15         17.07        12.23 o                         
  -2  13   8        297.71        274.53        22.55 o                         
  -1  13   8          2.10          5.19        12.54 o                         
   0  13   8        144.46        165.17        20.73 o                         
   1  13   8        770.19        784.29        31.06 o                         
   2  13   8        780.39        746.93        31.43 o                         
   3  13   8         12.33          6.77        14.60 o                         
   4  13   8         26.35         56.20        28.41 o                         
   5  13   8        148.33        134.83        31.59 o                         
   6  13   8         41.97         85.02        32.16 o                         
   7  13   8         38.91         28.84        31.89 o                         
 -14  14   8          7.96          5.48        27.88 o                         
 -13  14   8          3.45          2.88        16.87 o
[truncated: 177,312 more chars]
