# Supplementary material for: Crystal structures of (E)-5-(4-methyl­phen­yl)-1-(pyridin-2-yl)pent-2-en-4-yn-1-one and [3,4-bis(phenyl­ethyn­yl)cyclo­butane-1,2-di­yl]bis­(pyridin-2-yl­methanone)
Source: Acta Crystallogr E Crystallogr Commun. 2020 Jan 14;76(Pt 2):192–6. doi: 10.1107/S2056989020000055 (PMC7001831; doi:10.1107/S2056989020000055)
Supplement: Supplementary file 4 [file e-76-00192-2sup3.hkl]

data_2                                                                          
_shelx_title ' tgupy2m_a.res in P2(1)/c'                                        
_shelx_refln_list_code          4                                               
_shelx_F_calc_maximum      107.49                                               
_exptl_crystal_F_000      1040.00                                               
_reflns_d_resolution_high  0.7813                                               
                                                                                
loop_                                                                           
 _space_group_symop_operation_xyz                                               
 'x, y, z'                                                                      
 '-x, y+1/2, -z+1/2'                                                            
 '-x, -y, -z'                                                                   
 'x, -y-1/2, z-1/2'                                                             
                                                                                
_cell_length_a    14.8592                                                       
_cell_length_b    17.7469                                                       
_cell_length_c     9.9946                                                       
_cell_angle_alpha  90.000                                                       
_cell_angle_beta  101.056                                                       
_cell_angle_gamma  90.000                                                       
                                                                                
_shelx_F_squared_multiplier     1.000                                           
                                                                                
loop_                                                                           
 _refln_index_h                                                                 
 _refln_index_k                                                                 
 _refln_index_l                                                                 
 _refln_F_squared_calc                                                          
 _refln_F_squared_meas                                                          
 _refln_F_squared_sigma                                                         
 _refln_observed_status                                                         
   3   0   0        362.31        297.20        21.52 o                         
   5   0   0         85.08         74.33        13.52 o                         
   6   0   0       8652.27       9317.57       492.47 o                         
   7   0   0         13.43         11.30         5.69 o                         
   8   0   0          0.97         14.85         5.74 o                         
   9   0   0       1331.35       1244.02       101.00 o                         
  10   0   0       1254.53       1329.77       107.74 o                         
  11   0   0       1150.23       1134.05        93.59 o                         
  12   0   0        777.94        774.29        67.00 o                         
  13   0   0          0.88         -1.72         4.15 o                         
  14   0   0          0.03          0.05         3.66 o                         
  15   0   0        619.09        754.87        55.21 o                         
  16   0   0        404.47        423.80        34.59 o                         
  17   0   0          0.62         -4.15         4.15 o                         
  18   0   0         38.89         21.12         5.34 o                         
   2   1   0       1582.54       1601.67        73.20 o                         
   3   1   0        429.42        393.39        21.95 o                         
   5   1   0       1523.31       1224.19        59.80 o                         
   6   1   0        256.86        220.36        14.02 o                         
   7   1   0         10.37          3.18         2.30 o                         
   8   1   0        958.61        951.89        46.05 o                         
   9   1   0         32.35         32.81         5.80 o                         
  10   1   0        392.67        407.16        27.69 o                         
  11   1   0        128.78        135.78        12.88 o                         
  12   1   0        133.09        152.11        10.41 o                         
  13   1   0        111.43        127.23         9.40 o                         
  14   1   0        147.05        177.43        10.41 o                         
  15   1   0          0.54         -1.55         2.60 o                         
  16   1   0          1.08          3.02         2.77 o                         
  17   1   0          0.68          5.16         3.11 o                         
  18   1   0         32.49         14.46         4.38 o                         
   2   2   0         24.21         10.87         2.14 o                         
   3   2   0       3698.93       3503.65       297.28 o                         
   4   2   0       4317.73       4083.88       149.39 o                         
   5   2   0        722.90        560.89        53.47 o                         
   6   2   0         53.22         45.73         4.33 o                         
   7   2   0         88.82         73.32         5.55 o                         
   8   2   0        547.28        541.48        23.21 o                         
   9   2   0        144.54        130.50         8.10 o                         
  10   2   0        215.58        203.84        12.41 o                         
  11   2   0         20.94         25.93         4.15 o                         
  12   2   0        133.55        145.64        10.12 o                         
  13   2   0          5.28          1.91         2.77 o                         
  14   2   0        160.31        190.70        12.48 o                         
  15   2   0        100.98        123.01         8.54 o                         
  16   2   0        295.25        320.07        23.70 o                         
  17   2   0         18.82         19.33         3.79 o                         
  18   2   0         26.72         16.00         3.83 o                         
   1   3   0         17.67         30.34         3.53 o                         
   2   3   0        796.34        716.77        50.74 o                         
   3   3   0          0.54          4.27         1.87 o                         
   4   3   0       1325.91       1132.54        52.62 o                         
   5   3   0        986.21        810.51        33.13 o                         
   6   3   0        438.97        421.60        28.03 o                         
   7   3   0        259.86        237.11        14.20 o                         
   8   3   0        489.82        420.96        24.18 o                         
   9   3   0          9.81         18.37         3.03 o                         
  10   3   0         20.97         21.04         3.19 o                         
  11   3   0        119.73        135.09         9.61 o                         
  12   3   0        245.66        285.76        16.27 o                         
  13   3   0         45.60         57.16         6.00 o                         
  14   3   0         94.65        111.44         8.95 o                         
  15   3   0         21.38         26.98         7.45 o                         
  16   3   0          0.52          3.74         3.55 o                         
  17   3   0         66.16         51.63         7.55 o                         
  18   3   0         29.94         20.22         5.38 o                         
   0   4   0        152.08        165.81        19.16 o                         
   1   4   0        275.43        244.18        14.55 o                         
   2   4   0        101.52         98.78         6.57 o                         
   3   4   0          0.68          0.45         1.03 o                         
   4   4   0        684.73        592.39        30.38 o                         
   5   4   0          0.17          0.23         1.44 o                         
   6   4   0        396.23        366.17        21.02 o                         
   7   4   0         93.78         85.47         7.01 o                         
   8   4   0       1151.18       1032.97        51.42 o                         
   9   4   0        323.05        312.66        25.32 o                         
  10   4   0          8.49          9.93         2.71 o                         
  11   4   0          4.52          4.06         2.44 o                         
  12   4   0        274.81        318.82        17.53 o                         
  13   4   0        225.05        259.96        15.13 o                         
  14   4   0         62.15         86.02        11.35 o                         
  15   4   0          5.15          3.36         2.98 o                         
  16   4   0         12.11         11.39         4.19 o                         
  17   4   0         13.45         13.59         5.99 o                         
  18   4   0        121.22         59.07        12.07 o                         
   1   5   0         16.08         18.03         2.90 o                         
   2   5   0       1752.30       1559.62        56.88 o                         
   3   5   0         80.95         69.62         5.14 o                         
   4   5   0         32.94         42.27         3.93 o                         
   5   5   0         63.93         62.45         5.41 o                         
   6   5   0        153.20        150.69         9.99 o                         
   7   5   0         55.96         43.64         4.90 o                         
   8   5   0        696.81        638.70        66.95 o                         
   9   5   0        727.76        681.16        62.10 o                         
  10   5   0         24.94         30.42         5.66 o                         
  11   5   0         23.73         26.58         4.15 o                         
  12   5   0        176.97        187.26        11.95 o                         
  13   5   0         19.31         19.00         4.26 o                         
  14   5   0         16.47         25.88         4.97 o                         
  15   5   0          1.87          0.93         4.28 o                         
  16   5   0          2.89          1.40         2.93 o                         
  17   5   0          4.28          3.94         4.93 o                         
  18   5   0          0.19          0.53         3.53 o                         
   0   6   0        629.41        559.03        35.66 o                         
   1   6   0       2412.07       2038.91       108.97 o                         
   2   6   0        186.43        166.36         9.39 o                         
   3   6   0         51.24         58.40         5.87 o                         
   4   6   0        294.06        231.35        13.78 o                         
   5   6   0         55.30         45.47         4.56 o                         
   6   6   0          3.93          4.02         2.01 o                         
   7   6   0        406.04        347.83        16.38 o                         
   8   6   0        631.14        570.94        24.58 o                         
   9   6   0          7.17          8.75         4.09 o                         
  10   6   0        522.33        539.08        23.43 o                         
  11   6   0         35.43         49.21         4.89 o                         
  12   6   0        315.46        361.41        20.30 o                         
  13   6   0          0.93         -0.42         4.99 o                         
  14   6   0         14.86         10.88         3.36 o                         
  15   6   0          1.79          3.26         3.84 o                         
  16   6   0         27.03         33.18         6.79 o                         
  17   6   0         51.92         49.96         7.41 o                         
   1   7   0       4065.64       4253.39       154.00 o                         
   2   7   0        291.12        249.74        12.57 o                         
   3   7   0        406.98        415.43        17.81 o                         
   4   7   0        787.03        710.19        33.18 o                         
   5   7   0       2939.53       2830.55       199.38 o                         
   6   7   0       3475.71       3466.28       158.96 o                         
   7   7   0        313.71        324.45        18.91 o                         
   8   7   0         13.35         13.84         3.26 o                         
   9   7   0          1.82         11.20         3.78 o                         
  10   7   0        652.06        734.88        40.83 o                         
  11   7   0        133.99        141.57         8.80 o                         
  12   7   0          1.39          5.41         2.39 o                         
  13   7   0          0.01          1.48         2.84 o                         
  14   7   0          8.58         11.42         5.30 o                         
  15   7   0          3.71          5.91         4.67 o                         
  16   7   0         63.05         72.80        10.64 o                         
  17   7   0         34.88         35.03         7.66 o                         
   0   8   0       4045.20       3933.37       299.87 o                         
   1   8   0          0.00          0.86         2.01 o                         
   2   8   0       3156.69       2982.29       109.69 o                         
   3   8   0          8.38          9.19         2.36 o                         
   4   8   0        285.09        287.23        17.08 o                         
   5   8   0       1866.29       1668.25        69.02 o                         
   6   8   0       1753.56       1754.37        83.50 o                         
   7   8   0         71.72         72.83         7.00 o                         
   8   8   0         88.29        102.48         8.52 o                         
   9   8   0        667.23        736.10        41.27 o                         
  10   8   0          6.59         17.07         4.49 o                         
  11   8   0         13.44         17.27         4.49 o                         
  12   8   0         16.63         26.50         5.11 o                         
  13   8   0         22.45         21.30         4.93 o                         
  14   8   0         16.80         21.58         6.02 o                         
  15   8   0          7.70          3.94         4.01 o                         
  16   8   0         26.39         33.40         7.63 o                         
  17   8   0         10.57         15.17         5.58 o                         
   1   9   0        334.76        319.44        15.13 o                         
   2   9   0        251.59        222.88        11.70 o                         
   3   9   0         39.75         28.88         3.65 o                         
   4   9   0        423.24        374.53        17.31 o                         
   5   9   0        444.53        374.81        17.43 o                         
   6   9   0        306.80        319.69        18.76 o                         
   7   9   0          9.99         15.64         3.85 o                         
   8   9   0        267.21        315.31        18.65 o                         
   9   9   0         35.21         41.82        10.43 o                         
  10   9   0          0.44          1.31         3.10 o                         
  11   9   0        223.21        216.40        15.78 o                         
  12   9   0         32.73         39.48         6.01 o                         
  13   9   0          0.62          6.52         4.34 o                         
  14   9   0          0.25         -2.89         4.29 o                         
  15   9   0        316.32        301.59        26.12 o                         
  16   9   0          0.26         -2.59         3.65 o                         
  17   9   0         18.32         11.66         5.61 o                         
   0  10   0         21.42         22.52         5.08 o                         
   1  10   0          9.47         12.98         2.76 o                         
   2  10   0        503.88        428.52        19.18 o                         
   3  10   0        315.76        257.35        13.02 o                         
   4  10   0        167.85        158.07         9.29 o                         
   5  10   0         27.71         25.63         3.37 o                         
   6  10   0         15.21         16.27         3.73 o                         
   7  10   0          0.57          4.36         3.02 o                         
   8  10   0         15.17         20.96         3.96 o                         
   9  10   0          0.98          5.26         3.35 o                         
  10  10   0         34.88         47.10         6.48 o                         
  11  10   0        224.49        254.84        19.20 o                         
  12  10   0          3.14          4.36         5.36 o                         
  13  10   0        129.78        125.93        11.28 o                         
  14  10   0         39.89         33.77         6.85 o                         
  15  10   0          3.62          8.25         6.12 o                         
  16  10   0         19.36         25.81         6.88 o                         
   1  11   0         29.64         29.12         3.62 o                         
   2  11   0         12.29         11.92         2.71 o                         
   3  11   0        184.07        169.88         9.69 o                         
   4  11   0          0.95          6.35         3.21 o                         
   5  11   0         17.66         15.08         3.41 o                         
   6  11   0          0.30         -1.27         1.72 o                         
   7  11   0         32.50         41.97         5.35 o                         
   8  11   0         62.98         71.01         6.95 o                         
   9  11   0         31.21         29.95         5.97 o                         
  10  11   0         46.85         60.75         7.86 o                         
  11  11   0          0.46         -2.57         2.57 o                         
  12  11   0         81.64         80.85         8.63 o                         
  13  11   0          9.09         11.62         3.96 o                         
  14  11   0         50.05         58.64         9.44 o                         
  15  11   0          5.05          8.56         5.59 o                         
  16  11   0        158.91        151.49        16.77 o                         
   0  12   0         35.81         27.27         5.83 o                         
   1  12   0        141.39        124.56         7.99 o                         
   2  12   0        119.52        106.96         8.20 o                         
   3  12   0        383.70        339.07        16.18 o                         
   4  12   0        593.15        603.69        30.60 o                         
   5  12   0        124.07        119.94         8.93 o                         
   6  12   0        513.19        507.41        25.29 o                         
   7  12   0          0.52          2.09         3.36 o                         
   8  12   0        441.43        474.06        26.34 o                         
   9  12   0         69.01         66.95         6.67 o                         
  10  12   0          2.75          6.76         3.49 o                         
  11  12   0         51.94         43.51         6.49 o                         
  12  12   0        170.41        182.54        14.25 o                         
  13  12   0         39.07         37.99         5.98 o                         
  14  12   0        116.99        169.79        17.29 o                         
  15  12   0         19.98         27.00         7.11 o                         
   1  13   0         69.86         59.90         5.27 o                         
   2  13   0         31.84         20.19         3.24 o                         
   3  13   0          0.42          1.95         2.35 o                         
   4  13   0         13.52         18.98         3.74 o                         
   5  13   0        461.96        472.64        21.01 o                         
   6  13   0          0.01          6.57         2.67 o                         
   7  13   0          0.10          7.12         5.89 o                         
   8  13   0        453.31        482.71        29.10 o                         
   9  13   0        539.79        561.24        33.10 o                         
  10  13   0          3.17          3.21         3.11 o                         
  11  13   0         69.39         77.64         8.30 o                         
  12  13   0         69.81         63.19         7.85 o                         
  13  13   0        130.66        109.75        11.08 o                         
  14  13   0         63.80         66.99        10.05 o                         
  15  13   0          3.90          7.41         5.61 o                         
   0  14   0        844.96        796.66        45.00 o                         
   1  14   0       2111.09       1961.89        75.23 o                         
   2  14   0         82.47         90.44         6.91 o                         
   3  14   0        116.93        125.56         8.32 o                         
   4  14   0         99.68        115.90         7.89 o                         
   5  14   0       4147.15       4407.97       304.66 o                         
   6  14   0         95.68         88.15        12.43 o                         
   7  14   0        316.22        381.40        33.30 o                         
   8  14   0          4.81          9.69         3.91 o                         
   9  14   0        700.32        686.15        74.25 o                         
  10  14   0          2.25          1.65         3.34 o                         
  11  14   0        214.63        209.78        44.12 o                         
  12  14   0         23.00         18.98         5.39 o                         
  13  14   0          1.70          3.37         5.01 o                         
  14  14   0         19.63         16.37         6.25 o                         
   1  15   0       1274.91       1317.17        55.71 o                         
   2  15   0        792.45        852.86        39.92 o                         
   3  15   0       1180.69       1174.61        46.70 o                         
   4  15   0        261.78        311.53        15.60 o                         
   5  15   0          0.83          0.93         2.22 o                         
   6  15   0          8.99          7.19         2.56 o                         
   7  15   0          4.18          2.46         3.22 o                         
   8  15   0          5.70         12.55         4.35 o                         
   9  15   0        298.79        316.39        22.89 o                         
  10  15   0         18.83         13.24         4.27 o                         
  11  15   0         16.90         15.15         6.79 o                         
  12  15   0          0.07          0.81         5.10 o                         
  13  15   0        117.14        104.33        44.22 o                         
   0  16   0         81.93        129.21        11.52 o                         
   1  16   0        209.11        227.91        11.85 o                         
   2  16   0          6.43         12.30         3.18 o                         
   3  16   0          2.01          5.50         2.71 o                         
   4  16   0          3.87          7.81         3.80 o                         
   5  16   0         13.12         10.59         3.08 o                         
   6  16   0        304.24        276.82        43.30 o                         
   7  16   0         82.93         85.94         8.89 o                         
   8  16   0         39.24         41.74         6.30 o                         
   9  16   0        131.12        119.70        11.73 o                         
  10  16   0         74.80         86.35        16.11 o                         
  11  16   0          7.31         10.01         5.96 o                         
  12  16   0          0.88          5.90         5.83 o                         
  13  16   0         47.63         18.43        12.24 o                         
   1  17   0         14.80         16.31         3.21 o                         
   2  17   0        167.97        166.80        10.25 o                         
   3  17   0        105.88         92.61         7.19 o                         
   4  17   0         36.51         36.46         4.59 o                         
   5  17   0          5.90          7.52         3.12 o                         
   6  17   0        188.30        170.91        19.47 o                         
   7  17   0          4.20         10.71         4.29 o                         
   8  17   0         19.44         13.24         4.81 o                         
   9  17   0         23.08         24.38         7.07 o                         
  10  17   0          0.19         -0.17         3.98 o                         
  11  17   0         30.27         16.32         6.39 o                         
  12  17   0          6.40          5.82         5.39 o                         
   0  18   0         18.77         24.14         5.22 o                         
   1  18   0         13.09         15.38         3.12 o                         
   2  18   0         44.22         51.22         4.96 o                         
   3  18   0         25.23         36.14         4.64 o                         
   4  18   0          0.10          2.62         2.55 o                         
   5  18   0         29.62         30.93         5.15 o                         
   6  18   0          1.21          4.15         2.58 o                         
   7  18   0          9.54         12.43         4.54 o                         
   8  18   0          2.30          3.99         3.81 o                         
   9  18   0         14.68         10.77         4.82 o                         
  10  18   0         16.66          9.37         4.33 o                         
  11  18   0         58.10         19.17         7.51 o                         
   1  19   0         10.09         15.21         3.37 o                         
   2  19   0          6.58          9.97         2.80 o                         
   3  19   0         43.26         55.40         7.20 o                         
   4  19   0          0.06          5.77         2.96 o                         
   5  19   0          3.06          0.92         3.15 o                         
   6  19   0         12.53         11.67         4.27 o                         
   7  19   0          0.90         -2.74         3.20 o                         
   8  19   0         12.84         12.21         4.49 o                         
   9  19   0          0.83          4.16         4.15 o                         
  10  19   0          8.55          0.63         6.66 o                         
   0  20   0          2.68          0.51         3.74 o                         
   1  20   0          8.73         14.15         3.24 o                         
   2  20   0          0.12          0.16         2.15 o                         
   3  20   0         12.43         15.50         3.35 o                         
   4  20   0          0.00         -0.21         2.88 o                         
   5  20   0          0.12          5.15         2.99 o                         
   6  20   0         10.49         17.38         5.07 o                         
   7  20   0          4.73          9.72         4.67 o                         
   8  20   0          2.87          3.29         4.75 o                         
   1  21   0          0.75         -0.50         2.41 o                         
   2  21   0         13.86         18.57         4.45 o                         
   3  21   0         77.04        106.98        17.00 o                         
   4  21   0          3.16          4.71         3.33 o                         
   5  21   0          0.85          6.46         4.91 o                         
   6  21   0         37.78         45.09         7.13 o                         
   7  21   0          6.80          0.53         5.26 o                         
   0  22   0          5.28          5.44         5.04 o                         
   1  22   0         55.15         99.00        18.41 o                         
   2  22   0         20.34         25.93         5.75 o                         
   3  22   0          0.14          2.82         3.45 o                         
   4  22   0          0.36          2.22         3.39 o                         
 -18   1   1          1.47         -0.61         3.90 o                         
 -17   1   1          8.42          7.91         3.28 o                         
 -16   1   1         80.12         75.30         7.37 o                         
 -15   1   1         18.69         17.71         4.22 o                         
 -14   1   1          1.73          3.92         3.01 o                         
 -13   1   1          0.24          0.96         3.55 o                         
 -12   1   1        831.12       1033.57        61.10 o                         
 -11   1   1          9.73         14.28         6.17 o                         
 -10   1   1          4.50          4.25         3.70 o                         
  -9   1   1         29.74         28.28         4.53 o                         
  -8   1   1        394.30        335.83        16.80 o                         
  -7   1   1         22.82         22.80         3.51 o                         
  -6   1   1          0.03          3.76         2.50 o                         
  -5   1   1        759.20        610.13        31.07 o                         
  -4   1   1        116.66         98.43         7.19 o                         
  -3   1   1        468.71        424.87        23.09 o                         
  -2   1   1       1447.49       1457.06        59.00 o                         
   1   1   1         56.63         61.14         8.01 o                         
   2   1   1         33.72         44.52         5.06 o                         
   3   1   1        147.44        185.54        11.80 o                         
   4   1   1       6109.16       7074.33       536.81 o                         
   5   1   1        301.59        260.71        14.96 o                         
   6   1   1          4.96         10.46         2.62 o                         
   7   1   1         28.46         31.63         4.18 o                         
   8   1   1       2360.75       2468.74       103.89 o                         
   9   1   1         10.08          9.27         2.61 o                         
  10   1   1         10.19          7.54         2.58 o                         
  11   1   1        121.95        115.42         7.59 o                         
  12   1   1         49.50         60.44         5.38 o                         
  13   1   1         51.39         59.86         5.73 o                         
  14   1   1         10.82         14.93         3.52 o                         
  15   1   1         79.88         87.07         6.61 o                         
  16   1   1         36.48         46.30         4.90 o                         
  17   1   1         12.22         12.87         4.24 o                         
  18   1   1          0.56          2.90         3.39 o                         
 -18   2   1         30.98         21.64         4.22 o                         
 -17   2   1          0.00          2.02         3.13 o                         
 -16   2   1          8.51          7.13         3.97 o                         
 -15   2   1        111.93        121.57        11.33 o                         
 -14   2   1         97.14         93.89        11.99 o                         
 -13   2   1        148.51        188.67        14.48 o                         
 -12   2   1         33.02         41.32         5.21 o                         
 -11   2   1         67.72         87.10         7.44 o                         
 -10   2   1         43.81         49.29         5.32 o                         
  -9   2   1        531.09        482.08        27.74 o                         
  -8   2   1        107.91        140.77         9.66 o                         
  -7   2   1        266.78        235.34        12.15 o                         
  -6   2   1        546.77        470.36        23.61 o                         
  -5   2   1        146.30        129.09         7.97 o                         
  -3   2   1        577.71        533.85        59.33 o                         
  -2   2   1         16.65         16.99         2.55 o                         
  -1   2   1        267.59        213.35        10.73 o                         
   1   2   1        219.58        196.48        11.46 o                         
   2   2   1       1514.07       1539.47        64.77 o                         
   3   2   1        152.32        159.49         9.92 o                         
   4   2   1       2111.41       2138.33       140.28 o                         
   5   2   1        566.73        510.31        34.11 o                         
   6   2   1       1054.34        987.46        44.84 o                         
   7   2   1        129.08        147.75        10.74 o                         
   8   2   1        104.80        102.12         7.90 o                         
   9   2   1         36.01         31.57         4.22 o                         
  10   2   1        537.53        557.03        57.62 o                         
  11   2   1        547.74        556.46        44.63 o                         
  12   2   1         17.50         20.83         3.96 o                         
  13   2   1          2.74          7.96         4.52 o                         
  14   2   1        100.33        116.85         8.14 o                         
  15   2   1          4.79          7.51         2.94 o                         
  16   2   1         35.57         42.07         5.22 o                         
  17   2   1         35.25         29.48         4.33 o                         
  18   2   1          1.14         -0.03         3.02 o                         
 -18   3   1         70.13         43.19         7.68 o                         
 -17   3   1         11.67          3.96         4.18 o                         
 -16   3   1          2.92          3.36         3.05 o                         
 -15   3   1         48.67         42.96         5.48 o                         
 -14   3   1         67.57         85.85        13.49 o                         
 -13   3   1        240.72        271.29        17.88 o                         
 -12   3   1        404.60        412.35        27.81 o                         
 -11   3   1         16.87         20.82         3.50 o                         
 -10   3   1          3.80          5.72         3.62 o                         
  -9   3   1         71.58         76.10         6.73 o                         
  -8   3   1          2.20         11.60         3.08 o                         
  -7   3   1        418.96        374.24        23.03 o                         
  -6   3   1        127.38        128.56        10.64 o                         
  -5   3   1         99.24         76.12         6.41 o                         
  -4   3   1       1471.32       1344.73        70.58 o                         
  -3   3   1        143.13        108.40         8.52 o                         
  -2   3   1       3762.46       3815.36       219.11 o                         
  -1   3   1        486.37        388.74        19.00 o                         
   0   3   1       2733.77       2712.12       211.45 o                         
   1   3   1        215.60        192.40        10.51 o                         
   2   3   1        670.24        616.89        28.30 o                         
   3   3   1        395.40        359.79        17.65 o                         
   4   3   1       3031.88       2798.83        99.34 o                         
   5   3   1        595.90        527.21        28.36 o                         
   6   3   1          1.47          4.10         2.44 o                         
   7   3   1        984.70        902.67        70.29 o                         
   8   3   1       1019.13        968.39        67.13 o                         
   9   3   1        793.28        721.20        59.64 o                         
  10   3   1        356.64        363.79        31.40 o                         
  11   3   1        317.27        348.39        18.75 o                         
  12   3   1          7.34          7.03         4.25 o                         
  13   3   1          0.61         -1.54         3.13 o                         
  14   3   1         95.93        121.17         9.29 o                         
  15   3   1         44.07         41.22         5.41 o                         
  16   3   1         79.47         84.39         8.70 o                         
  17   3   1          1.81          8.88         3.33 o                         
  18   3   1         20.82         23.09         4.38 o                         
 -18   4   1          7.47         -0.72         4.43 o                         
 -17   4   1         13.39          6.12         5.07 o                         
 -16   4   1         64.94         55.70         9.98 o                         
 -15   4   1          0.24          6.20         3.25 o                         
 -14   4   1        174.49        208.06        23.82 o                         
 -13   4   1         30.39         26.28         3.81 o                         
 -12   4   1        302.79        319.97        15.71 o                         
 -11   4   1          0.18          0.52         1.91 o                         
 -10   4   1          3.69          8.04         2.46 o                         
  -9   4   1         49.37         52.77         4.83 o                         
  -8   4   1        116.50        123.35         7.85 o                         
  -7   4   1        135.71        114.16         7.42 o                         
  -6   4   1        618.36        564.66        32.31 o                         
  -5   4   1        624.08        647.58        36.05 o                         
  -4   4   1          0.06         -1.79         1.88 o                         
  -3   4   1         28.23         19.65         3.76 o                         
  -2   4   1         11.39         13.69         2.68 o                         
  -1   4   1       2941.94       2543.35        94.26 o                         
   0   4   1         83.10         84.09         6.58 o                         
   1   4   1       1365.08       1201.67        46.65 o                         
   2   4   1        250.86        214.37        10.72 o                         
   3   4   1        593.39        538.85        26.20 o                         
   4   4   1        738.34        674.57        37.63 o                         
   5   4   1         35.64         35.08         3.61 o                         
   6   4   1        510.97        468.51        36.41 o                         
   7   4   1          0.00          2.74         3.17 o                         
   8   4   1       2393.24       2231.33        98.73 o                         
   9   4   1        330.57        299.53        19.78 o                         
  10   4   1        179.09        197.69        12.29 o                         
  11   4   1         30.84         36.51         4.69 o                         
  12   4   1         12.55         19.60         3.78 o                         
  13   4   1          1.66          1.52         2.55 o                         
  14   4   1          0.00         -0.76         2.88 o                         
  15   4   1         94.26         97.69         8.16 o                         
  16   4   1         55.39         60.07         6.00 o                         
  17   4   1         40.38         34.67         5.00 o                         
  18   4   1          2.39          7.51         5.60 o                         
 -18   5   1          0.02          0.79         4.91 o                         
 -17   5   1          1.15          6.40         4.04 o                         
 -16   5   1          8.94          3.89         3.33 o                         
 -15   5   1          8.43          7.28         4.02 o                         
 -14   5   1         83.11         87.27         7.67 o                         
 -13   5   1          5.83          6.89         2.55 o                         
 -12   5   1          0.03          0.34         2.42 o                         
 -11   5   1        107.94        108.84         9.92 o                         
 -10   5   1        668.57        760.06        42.67 o                         
  -9   5   1        180.88        204.21        12.59 o                         
  -8   5   1         64.22         73.47         7.67 o                         
  -7   5   1         12.15         17.60         4.10 o                         
  -6   5   1         49.87         44.19         5.87 o                         
  -5   5   1        360.97        348.29        19.79 o                         
  -4   5   1         17.94         19.17         3.77 o                         
  -3   5   1         38.85         35.04         4.63 o                         
  -2   5   1       2955.87       2713.92       108.03 o                         
  -1   5   1         21.21         30.82         3.56 o                         
   0   5   1       1160.20       1024.03        42.65 o                         
   1   5   1        542.27        439.31        19.64 o                         
   2   5   1        957.88        858.22        34.67 o                         
   3   5   1        327.82        258.98        14.01 o                         
   4   5   1         10.46         19.08         2.75 o                         
   5   5   1          9.29          7.75         2.08 o                         
   6   5   1       2245.30       2059.24        83.21 o                         
   7   5   1         19.42         24.09         3.76 o                         
   8   5   1         78.51         82.36         6.15 o                         
   9   5   1         24.83         27.51         4.89 o                         
  10   5   1         69.63         91.87         7.55 o                         
  11   5   1          5.44          7.82         4.73 o                         
  12   5   1         38.56         43.52         7.98 o                         
  13   5   1         42.08         37.39         4.88 o                         
  14   5   1          3.63          6.30         3.05 o                         
  15   5   1         50.86         54.18         6.78 o                         
  16   5   1          9.39          6.33         3.67 o                         
  17   5   1         34.96         25.23         4.90 o                         
 -18   6   1         18.16          5.85         5.85 o                         
 -17   6   1         48.65         40.02        10.22 o                         
 -16   6   1         34.34         42.78         8.10 o                         
 -15   6   1         22.82         25.43         7.03 o                         
 -14   6   1         10.80          9.60         3.92 o                         
 -13   6   1        260.39        268.74        34.25 o                         
 -12   6   1         10.97         13.56         4.32 o                         
 -11   6   1          7.93         16.99         5.35 o                         
 -10   6   1         72.00         73.29         8.05 o                         
  -9   6   1        428.16        521.30        30.87 o                         
  -8   6   1         75.91         57.77         6.78 o                         
  -7   6   1        162.52        152.01        12.00 o                         
  -6   6   1        943.32        872.52        43.47 o                         
  -5   6   1          0.91          0.48         2.24 o                         
  -4   6   1        360.96        279.59        24.55 o                         
  -3   6   1        253.81        191.73         9.82 o                         
  -2   6   1        198.25        176.88         9.90 o                         
  -1   6   1         16.27         24.69         3.70 o                         
   0   6   1       1516.67       1401.04        65.11 o                         
   1   6   1        238.89        212.13        11.24 o                         
   2   6   1       1758.23       1387.13       118.80 o                         
   3   6   1        604.70        509.70        21.34 o                         
   4   6   1        191.17        199.61        10.19 o                         
   5   6   1       1973.15       1825.60        73.22 o                         
   6   6   1         17.20         13.48         2.47 o                         
   7   6   1          7.64          3.23         2.44 o                         
   8   6   1        254.05        258.19        13.15 o                         
   9   6   1        443.68        497.85        21.92 o                         
  10   6   1         23.51         31.25         5.08 o                         
  11   6   1         91.88         84.24         7.28 o                         
  12   6   1         90.44         97.89         7.96 o                         
  13   6   1         70.51         63.50         6.36 o                         
  14   6   1         35.53         38.32         5.94 o                         
  15   6   1        156.44        151.48        27.08 o                         
  16   6   1        119.46        113.97        15.57 o                         
  17   6   1         12.57          6.66         3.59 o                         
 -17   7   1          3.44          3.04         4.59 o                         
 -16   7   1          1.90         -0.93         4.73 o                         
 -15   7   1         24.48         34.35         6.05 o                         
 -14   7   1          7.03          7.58         4.03 o                         
 -13   7   1        142.73        157.21        12.82 o                         
 -12   7   1         27.91         27.52         5.30 o                         
 -11   7   1         19.01         18.64         4.83 o                         
 -10   7   1         66.58         91.08         9.07 o                         
  -9   7   1        513.49        559.48        32.22 o                         
  -8   7   1        163.75        167.43        13.02 o                         
  -7   7   1         61.27         59.51         6.08 o                         
  -6   7   1        195.00        221.92        14.11 o                         
  -5   7   1        207.00        197.86        12.90 o                         
  -4   7   1        254.59        261.83        24.63 o                         
  -3   7   1        249.86        271.25        14.22 o                         
  -2   7   1         34.57         33.61         3.78 o                         
  -1   7   1          6.41         25.56         3.39 o                         
   0   7   1       1635.06       1543.94        61.88 o                         
   1   7   1       1560.40       1403.44        53.41 o                         
   2   7   1        850.26        819.27        33.30 o                         
   3   7   1        491.95        497.50        21.78 o                         
   4   7   1        733.77        599.66        29.86 o                         
   5   7   1       2019.51       1840.06        87.07 o                         
   6   7   1         58.40         63.97         4.96 o                         
   7   7   1          6.61          6.04         2.24 o                         
   8   7   1          8.71         10.03         3.13 o                         
   9   7   1        110.50        114.86         7.62 o                         
  10   7   1          0.04          1.42         2.26 o                         
  11   7   1         51.75         59.13         8.80 o                         
  12   7   1         41.04         41.38         5.86 o                         
  13   7   1         76.30         79.01         7.33 o                         
  14   7   1         11.99         10.15         3.82 o                         
  15   7   1         11.76         12.66         5.95 o                         
  16   7   1          0.72         11.11         4.41 o                         
  17   7   1         47.04         21.87         8.73 o                         
 -17   8   1          5.96          3.94         4.64 o                         
 -16   8   1         20.06         19.45         6.12 o                         
 -15   8   1         14.71         17.32         4.61 o                         
 -14   8   1         31.99         34.12         5.77 o                         
 -13   8   1         40.32         40.83         6.30 o                         
 -12   8   1         31.71         36.52         5.77 o                         
 -11   8   1        107.08        101.76         9.66 o                         
 -10   8   1         65.12         72.62         7.85 o                         
  -9   8   1          3.78          5.53         4.77 o                         
  -8   8   1        434.92        465.58        27.97 o                         
  -7   8   1        293.80        262.66        16.13 o                         
  -6   8   1         66.64         67.19         6.54 o                         
  -5   8   1        709.15        612.33        31.81 o                         
  -4   8   1       1076.15        997.04        49.38 o                         
  -3   8   1       1821.04       1791.87        77.07 o                         
  -2   8   1        141.67        135.39         8.31 o                         
  -1   8   1       1630.36       1620.74        61.21 o                         
   0   8   1       1667.40       1564.94        62.48 o                         
   1   8   1        493.05        457.30        20.30 o                         
   2   8   1        468.30        435.76        19.50 o                         
   3   8   1        113.66        126.54         8.95 o                         
   4   8   1        278.90        254.17        12.87 o                         
   5   8   1         23.42         23.36         2.98 o                         
   6   8   1        226.55        194.90        10.05 o                         
   7   8   1        417.77        408.72        19.82 o                         
   8   8   1         17.44         23.14         3.63 o                         
   9   8   1        160.78        169.84        11.11 o                         
  10   8   1          0.01          5.65         2.41 o                         
  11   8   1          2.87          5.28         3.13 o                         
  12   8   1         37.34         41.39         4.98 o                         
  13   8   1          1.52          1.32         2.32 o                         
  14   8   1         65.54         59.35         8.43 o                         
  15   8   1         41.93         40.67         9.13 o                         
  16   8   1          3.55          4.16         4.81 o                         
  17   8   1          2.00          4.80         4.24 o                         
 -17   9   1         23.47         21.22         6.16 o                         
 -16   9   1         20.75         12.21         5.40 o                         
 -15   9   1         60.60         50.41         6.92 o                         
 -14   9   1         29.59         30.32         5.66 o                         
 -13   9   1         33.01         21.10         4.86 o                         
 -12   9   1         30.18         34.38         5.63 o                         
 -11   9   1         47.75         53.30         6.88 o                         
 -10   9   1        311.25        355.76        22.70 o                         
  -9   9   1        656.83        721.64        40.39 o                         
  -8   9   1        151.35        150.76        10.96 o                         
  -7   9   1        119.11        124.90         9.59 o                         
  -6   9   1         57.93         60.48         6.15 o                         
  -5   9   1       1923.34       1851.04        87.83 o                         
  -4   9   1        136.98        106.37        10.48 o                         
  -3   9   1       1118.25       1051.93        41.84 o                         
  -2   9   1          7.29          3.33         1.86 o                         
  -1   9   1       1047.95        996.95        39.57 o                         
   0   9   1        478.21        409.15        19.57 o                         
   1   9   1       4065.18       4339.92       157.46 o                         
   2   9   1        473.22        441.25        19.79 o                         
   3   9   1         79.18         92.51         7.48 o                         
   4   9   1         73.70         56.64         5.22 o                         
   5   9   1        760.14        740.62        56.99 o                         
   6   9   1        271.34        297.25        13.72 o                         
   7   9   1         42.85         49.24         4.34 o                         
   8   9   1         29.41         27.93         3.85 o                         
   9   9   1        145.16        169.73         9.81 o                         
  10   9   1        417.58        430.17        19.49 o                         
  11   9   1         62.71         65.82         6.38 o                         
  12   9   1        166.40        165.35        11.77 o                         
  13   9   1         81.11         79.10        10.46 o                         
  14   9   1        199.29        209.88        19.83 o                         
  15   9   1          4.01          5.09         5.26 o                         
  16   9   1        123.16        117.52        18.14 o                         
 -16  10   1         24.32         22.71         6.20 o                         
 -15  10   1         22.19         10.57         4.46 o                         
 -14  10   1         22.39         22.73         5.15 o                         
 -13  10   1         38.11         33.47         5.67 o                         
 -12  10   1          6.13          8.60         3.86 o                         
 -11  10   1         24.80         27.87         5.28 o                         
 -10  10   1         11.75         21.65         5.80 o                         
  -9  10   1        357.63        441.44        46.85 o                         
  -8  10   1        186.00        197.61        13.17 o                         
  -7  10   1         51.38         64.73         6.71 o                         
  -6  10   1        463.43        481.82        26.17 o                         
  -5  10   1         26.40         28.38         4.21 o                         
  -4  10   1       3409.72       2848.12       266.69 o                         
  -3  10   1         31.73         24.89         3.35 o                         
  -2  10   1         85.76         79.29         6.08 o                         
  -1  10   1          0.53          5.34         2.44 o                         
   0  10   1       2340.17       2149.17        84.18 o                         
   1  10   1        219.26        203.31        10.98 o                         
   2  10   1        569.94        491.86        21.65 o                         
   3  10   1         20.92         24.09         3.41 o                         
   4  10   1         28.02         25.33         3.41 o                         
   5  10   1        266.87        279.43        26.43 o                         
   6  10   1         35.32         34.04         4.01 o                         
   7  10   1          9.78         11.71         2.49 o                         
   8  10   1         43.33         40.84         2.46 o                         
   9  10   1         42.47         48.57         5.02 o                         
  10  10   1          0.52          1.31         3.26 o                         
  11  10   1        161.63        169.09        16.68 o                         
  12  10   1         69.66         73.37        10.01 o                         
  13  10   1          4.71          4.33         4.27 o                         
  14  10   1         76.32         69.81         9.81 o                         
  15  10   1        129.72        132.16        14.76 o                         
  16  10   1         10.70         13.96         5.50 o                         
 -16  11   1          6.19          5.66         5.63 o                         
 -15  11   1        323.17        369.72        39.11 o                         
 -14  11   1         16.35         17.85         4.79 o                         
 -13  11   1         55.57         57.76         7.16 o                         
 -12  11   1         35.27         40.59         6.05 o                         
 -11  11   1         19.05         20.83         4.74 o                         
 -10  11   1         95.72        109.76        10.59 o                         
  -9  11   1          0.06          5.30         3.03 o                         
  -8  11   1          0.23          3.05         3.18 o                         
  -7  11   1         52.13         59.17         6.31 o                         
  -6  11   1        122.64        118.86         9.31 o                         
  -5  11   1         24.16         33.76         6.90 o                         
  -4  11   1         60.34         58.58         5.21 o                         
  -3  11   1        105.17        105.99         7.21 o                         
  -2  11   1          2.97          3.00         2.78 o                         
  -1  11   1          5.26          5.60         2.28 o                         
   0  11   1          4.46          5.63         2.18 o                         
   1  11   1        148.54        134.20         8.37 o                         
   2  11   1        240.91        186.40        10.40 o                         
   3  11   1         76.44         70.26         6.56 o                         
   4  11   1        168.38        173.86         9.83 o                         
   5  11   1         77.22         87.18         6.54 o                         
   6  11   1         19.40         22.20         3.33 o                         
   7  11   1        408.75        411.43        25.20 o                         
   8  11   1         38.22         47.24         4.94 o                         
   9  11   1        129.06        143.39        10.62 o                         
  10  11   1        121.85        127.84        11.09 o                         
  11  11   1       1243.72       1470.37       132.62 o                         
  12  11   1          0.13         -0.70         3.38 o                         
  13  11   1         31.01         29.95         6.64 o                         
  14  11   1          0.15         -3.56         3.56 o                         
  15  11   1        368.65        331.34        28.34 o                         
 -16  12   1         37.25         31.40         7.70 o                         
 -15  12   1        157.02        167.09        32.23 o                         
 -14  12   1         73.73        101.36        17.84 o                         
 -13  12   1          2.97          3.74         3.04 o                         
 -12  12   1        102.06        118.14        10.70 o                         
 -11  12   1        129.99        133.44        11.50 o                         
 -10  12   1          1.56          4.88         3.58 o                         
  -9  12   1         40.05         45.02         5.61 o                         
  -8  12   1         42.74         52.48         6.02 o                         
  -7  12   1        140.16        157.99        12.68 o                         
  -6  12   1        584.56        624.24        36.28 o                         
  -5  12   1         23.42         22.53         3.95 o                         
  -4  12   1         84.65         76.95         6.10 o                         
  -3  12   1         15.97         19.10         3.05 o                         
  -2  12   1          5.84          8.40         3.50 o                         
  -1  12   1        260.97        216.74        11.69 o                         
   0  12   1         31.58         28.12         3.58 o                         
   1  12   1         69.70         70.37         5.73 o                         
   2  12   1        142.51        142.79         8.78 o                         
   3  12   1         49.64         51.41         4.80 o                         
   4  12   1        129.72        134.51         8.45 o                         
   5  12   1        161.44        170.37         9.91 o                         
   6  12   1        109.53        111.33         8.50 o                         
   7  12   1        838.00        886.50        40.86 o                         
   8  12   1        136.16        152.39        12.44 o                         
   9  12   1         34.34         41.27         5.39 o                         
  10  12   1        101.77        128.97        11.23 o                         
  11  12   1        195.98        212.88        15.71 o                         
  12  12   1        148.07        151.33        15.66 o                         
  13  12   1          0.08          4.79         4.78 o                         
  14  12   1        173.29        171.64        17.38 o                         
  15  12   1          0.13          4.74         9.15 o                         
 -15  13   1         35.59         14.51         5.12 o                         
 -14  13   1          0.17         -3.33         3.33 o                         
 -13  13   1         60.43         67.22        12.17 o                         
 -12  13   1         61.66         63.70         8.54 o                         
 -11  13   1        271.47        292.40        19.69 o                         
 -10  13   1          8.87         10.10         4.38 o                         
  -9  13   1        190.05        200.20        13.44 o                         
  -8  13   1        364.99        418.10        25.68 o                         
  -7  13   1          9.27          7.32         3.80 o                         
  -6  13   1         12.37         18.86         4.80 o                         
  -5  13   1        179.21        162.75        15.36 o                         
  -4  13   1         27.41         29.22         3.90 o                         
  -3  13   1          0.95          3.79         2.38 o                         
  -2  13   1        475.92        446.87        20.24 o                         
  -1  13   1          3.23          2.02         1.97 o                         
   0  13   1        314.89        321.25        19.06 o                         
   1  13   1        307.62        315.83        17.24 o                         
   2  13   1         16.50         15.76         2.93 o                         
   3  13   1        379.47        393.61        18.26 o                         
   4  13   1        615.51        577.66        24.93 o                         
   5  13   1        191.50        196.22        12.39 o                         
   6  13   1         16.12         17.27         3.14 o                         
   7  13   1        485.13        494.29        21.91 o                         
   8  13   1         78.71         77.41         8.23 o                         
   9  13   1         64.11         60.28         7.35 o                         
  10  13   1          3.38          3.55         3.29 o                         
  11  13   1         22.80         21.15         4.68 o                         
  12  13   1         13.53         12.21         4.98 o                         
  13  13   1         16.87         16.57         5.96 o                         
  14  13   1         19.39         16.88         5.63 o                         
 -14  14   1          1.17          4.20         3.76 o                         
 -13  14   1         97.30         92.36        17.76 o                         
 -12  14   1         24.02         23.01         5.61 o                         
 -11  14   1        130.48        129.23        13.78 o                         
 -10  14   1        492.06        536.31        32.02 o                         
  -9  14   1         12.47         12.65         4.43 o                         
  -8  14   1        655.08        781.32        43.48 o                         
  -7  14   1         11.71         10.42         4.50 o                         
  -6  14   1        170.70        170.67        13.50 o                         
  -5  14   1        400.69        408.42        39.76 o                         
  -4  14   1       1385.79       1492.74        65.17 o                         
  -3  14   1       1426.32       1407.51        58.39 o                         
  -2  14   1          5.49          9.27         2.78 o                         
  -1  14   1        771.95        811.99        33.48 o                         
   0  14   1       1643.96       1610.59        62.95 o                         
   1  14   1         96.98        113.46         7.14 o                         
   2  14   1        755.06        830.62        33.77 o                         
   3  14   1        191.79        191.22        12.27 o                         
   4  14   1        707.04        750.21        31.13 o                         
   5  14   1        219.81        227.55        13.95 o                         
   6  14   1        626.23        625.14        28.78 o                         
   7  14   1        190.37        165.68        12.83 o                         
   8  14   1         23.24         26.54         5.16 o                         
   9  14   1        443.23        478.87        29.40 o                         
  10  14   1         82.59         92.19         9.40 o                         
  11  14   1         49.44         33.03         9.42 o                         
  12  14   1          2.84          4.41         6.29 o                         
  13  14   1        125.82         88.03        15.25 o                         
  14  14   1         45.50         11.09         8.38 o                         
 -14  15   1          0.00          3.66         3.85 o                         
 -13  15   1          0.93          1.83         4.69 o                         
 -12  15   1        250.56        207.52        57.49 o                         
 -11  15   1        114.14         89.71        19.69 o                         
 -10  15   1         52.00         54.87         7.16 o                         
  -9  15   1         31.45         29.51         5.59 o                         
  -8  15   1        251.68        282.98        19.48 o                         
  -7  15   1       1790.27       1975.74       101.13 o                         
  -6  15   1        176.65        189.17        14.36 o                         
  -5  15   1         76.09         77.11         8.52 o                         
  -4  15   1          0.28          6.33         2.76 o                         
  -3  15   1       1014.07       1001.93        40.45 o                         
  -2  15   1         30.51         29.67         4.00 o                         
  -1  15   1       1635.12       1632.52        62.80 o                         
   0  15   1         24.17         29.97         4.05 o                         
   1  15   1        156.85        158.28         9.05 o                         
   2  15   1        274.01        271.56        13.92 o                         
   3  15   1       1875.64       1882.98        71.65 o                         
   4  15   1        725.79        757.49        31.64 o                         
   5  15   1         56.38         61.88         7.52 o                         
   6  15   1          0.55          2.00         2.31 o                         
   7  15   1         39.66         23.88         4.30 o                         
   8  15   1        330.78        352.49        22.94 o                         
   9  15   1         24.53         22.38         6.92 o                         
  10  15   1          0.09         -2.84         3.04 o                         
  11  15   1         24.80         14.21         7.53 o                         
  12  15   1         14.76          2.96         7.25 o                         
  13  15   1          0.41         -3.97         6.47 o                         
 -13  16   1          5.91          1.71         4.69 o                         
 -12  16   1          9.35          5.87         5.06 o                         
 -11  16   1         61.02         48.63        22.90 o                         
 -10  16   1         15.72         13.48         4.68 o                         
  -9  16   1         41.71         45.26         7.64 o                         
  -8  16   1          1.07          9.91         4.21 o                         
  -7  16   1         20.51         31.77         5.65 o                         
  -6  16   1          5.42         13.35         7.31 o                         
  -5  16   1         72.24         88.70        11.17 o                         
  -4  16   1        163.43        162.52        13.29 o                         
  -3  16   1          0.21          8.03         2.91 o                         
  -2  16   1          5.04          7.81         3.22 o                         
  -1  16   1         35.72         23.83         3.44 o                         
   0  16   1         88.95        106.71         7.21 o                         
   1  16   1        167.01        236.66        12.03 o                         
   2  16   1          4.47         12.69         3.17 o                         
   3  16   1         50.64         67.85         5.89 o                         
   4  16   1          1.22          0.68         2.88 o                         
   5  16   1          0.02          0.73         2.31 o                         
   6  16   1         33.45         25.95         5.76 o                         
   7  16   1         39.10         34.82         4.58 o                         
   8  16   1         67.36         68.21         7.84 o                         
   9  16   1         17.25         12.28         4.13 o                         
  10  16   1          0.07         10.61         8.66 o                         
  11  16   1         12.39         20.98        10.01 o                         
  12  16   1          0.00          0.18         7.46 o                         
 -12  17   1         44.87         12.77         5.80 o                         
 -11  17   1          6.23         10.39         5.52 o                         
 -10  17   1          9.48         17.50         5.15 o                         
  -9  17   1          0.04          4.25         4.95 o                         
  -8  17   1          4.07          4.85         3.67 o                         
  -7  17   1         24.07         37.19         6.12 o                         
  -6  17   1         79.56         68.28         7.81 o                         
  -5  17   1         81.48         80.56         8.60 o                         
  -4  17   1          6.65         11.75         3.45 o                         
  -3  17   1         56.06         51.71         5.25 o                         
  -2  17   1        123.44        136.09         9.03 o                         
  -1  17   1         23.27         28.24         3.89 o                         
   0  17   1          1.20          4.43         2.56 o                         
   1  17   1         25.09         29.87         4.11 o                         
   2  17   1         31.66         36.72         4.30 o                         
   3  17   1         51.75         73.75         6.43 o                         
   4  17   1        118.62        103.51         8.41 o                         
   5  17   1          0.47          3.27         2.96 o                         
   6  17   1          0.02          1.17         2.80 o                         
   7  17   1          3.24          1.29         2.67 o                         
   8  17   1         71.54         64.56         7.77 o                         
   9  17   1         36.95         48.94         8.74 o                         
  10  17   1          2.16          5.03         5.11 o                         
  11  17   1          7.68         17.26         9.57 o                         
 -11  18   1          3.98         -3.69         4.03 o                         
 -10  18   1         30.15         25.14        12.43 o                         
  -9  18   1          7.39          3.87         3.97 o                         
  -8  18   1         41.36         45.47         6.74 o                         
  -7  18   1          0.04          0.70         2.92 o                         
  -6  18   1         19.89         21.71         4.71 o                         
  -5  18   1          5.87          7.49         3.74 o                         
  -4  18   1         50.28         42.03         7.85 o                         
  -3  18   1         14.42         14.78         3.95 o                         
  -2  18   1          0.36          4.70         2.56 o                         
  -1  18   1          5.36          7.76         2.72 o                         
   0  18   1         82.51         85.94         6.47 o                         
   1  18   1          7.91         13.87         3.09 o                         
   2  18   1         43.51         48.03         5.21 o                         
   3  18   1          2.96          3.16         2.88 o                         
   4  18   1         16.75         12.75         3.72 o                         
   5  18   1         63.49         56.12         6.92 o                         
   6  18   1         27.44         24.22         4.37 o                         
   7  18   1         17.56         20.87         4.34 o                         
   8  18   1         58.35         73.33        12.73 o                         
   9  18   1          1.51          5.94         4.34 o                         
  10  18   1         10.18          9.76         5.04 o                         
  11  18   1          0.82          3.05         6.45 o                         
 -10  19   1          0.17          2.52         4.01 o                         
  -9  19   1          2.27         -2.52         3.40 o                         
  -8  19   1          2.83          6.56         5.13 o                         
  -7  19   1         25.03         25.99         5.52 o                         
  -6  19   1          4.06          3.76         3.41 o                         
  -5  19   1         16.15         11.14         8.10 o                         
  -4  19   1          1.25          1.47         3.00 o                         
  -3  19   1          0.07         -0.06         2.93 o                         
  -2  19   1          1.55          3.19         2.33 o                         
  -1  19   1         25.09         36.31         5.04 o                         
   0  19   1          2.61          5.02         2.56 o                         
   1  19   1         73.60         96.62         7.07 o                         
   2  19   1         11.15         13.99         3.22 o                         
   3  19   1         16.89         23.30         4.39 o                         
   4  19   1          4.30          8.91         3.16 o                         
   5  19   1          2.25          1.56         2.63 o                         
   6  19   1          8.74          6.87         3.25 o                         
   7  19   1          1.34         -0.94         4.39 o                         
   8  19   1          6.42         14.85         4.87 o                         
   9  19   1         17.02         16.82         6.14 o                         
  -9  20   1          4.21          6.43         6.86 o                         
  -8  20   1          0.46          2.90         4.12 o                         
  -7  20   1          0.74         -1.97         3.60 o                         
  -6  20   1         23.84         25.81         9.03 o                         
  -5  20   1          5.06          2.75         3.19 o                         
  -4  20   1         11.04         17.03         5.07 o                         
  -3  20   1         30.62         52.09         7.69 o                         
  -2  20   1         17.32         33.71         6.19 o                         
  -1  20   1         12.87         18.59         3.48 o                         
   0  20   1          0.00          3.83         2.84 o                         
   1  20   1          1.07         -0.38         2.27 o                         
   2  20   1         37.88         57.61         8.24 o                         
   3  20   1          2.14          5.47         2.75 o                         
   4  20   1         15.41         31.67         5.39 o                         
   5  20   1         17.54         22.15         4.26 o                         
   6  20   1         15.88         18.55         7.33 o                         
   7  20   1         48.07         45.04         7.44 o                         
   8  20   1          0.41         -0.30         4.39 o                         
  -7  21   1         14.31         11.91         8.05 o                         
  -6  21   1         22.28         17.59         6.41 o                         
  -5  21   1         93.02        113.05        26.80 o                         
  -4  21   1          0.31         -1.10         2.59 o                         
  -3  21   1         58.94         91.59        17.16 o                         
  -2  21   1         29.26         42.42         5.24 o                         
  -1  21   1         22.65         40.58         7.96 o                         
   0  21   1          4.29         11.27         3.17 o                         
   1  21   1        220.58        372.88        46.04 o                         
   2  21   1         61.94         88.65        10.89 o                         
   3  21   1         38.47         51.20         8.62 o                         
   4  21   1          3.02          9.93         3.53 o                         
   5  21   1         77.52        124.46        22.10 o                         
   6  21   1         10.65          1.82         4.17 o                         
  -4  22   1         21.71         18.20         6.73 o                         
  -3  22   1          8.47         18.18         4.04 o                         
  -2  22   1          0.01          6.28         3.40 o                         
  -1  22   1          0.33          6.45         3.26 o                         
   0  22   1         47.28         57.16        13.93 o                         
   1  22   1          0.55          3.37         3.04 o                         
   2  22   1         36.76         63.86        13.71 o                         
   3  22   1          1.71          2.78         3.04 o                         
   4  22   1         65.12        107.46        14.07 o                         
 -18   0   2          4.38          6.77         4.70 o                         
 -17   0   2         31.91         22.92         5.78 o                         
 -16   0   2         96.29         96.91        12.88 o                         
 -15   0   2        208.43        266.66        40.10 o                         
 -14   0   2        765.93       1089.43        92.08 o                         
 -13   0   2        407.50        489.55        33.15 o                         
 -12   0   2        873.86       1101.54        65.04 o                         
 -11   0   2          2.31          4.54         6.69 o                         
 -10   0   2       1865.95       1691.98       135.30 o                         
  -9   0   2         83.15         72.48        12.33 o                         
  -7   0   2         11.18         14.56         4.16 o                         
  -6   0   2         88.60         81.42         9.74 o                         
  -5   0   2        198.58        172.88        14.77 o                         
  -3   0   2       2765.01       2802.34       153.54 o                         
  -2   0   2        259.67        247.89        19.29 o                         
  -1   0   2         12.24         18.90         4.59 o                         
   1   0   2       1869.49       1655.65        95.01 o                         
   3   0   2        486.45        401.75        25.19 o                         
   4   0   2       1437.33       1383.10       152.02 o                         
   5   0   2        617.24        591.45        53.67 o                         
   6   0   2       1226.17       1335.23        76.69 o                         
   7   0   2       5465.23       6084.74       300.06 o                         
   8   0   2       3112.22       3328.72       213.95 o                         
   9   0   2         43.26         38.12         5.40 o                         
  10   0   2          4.69          2.14         3.53 o                         
  11   0   2       1021.95       1035.99        61.42 o                         
  12   0   2        716.29        744.41        42.01 o                         
  13   0   2        128.63        170.99        13.51 o                         
  14   0   2         37.80         51.85         7.34 o                         
  15   0   2          0.49          2.89         6.65 o                         
  16   0   2          0.01         -2.16         3.58 o                         
  17   0   2         29.22         23.54         5.58 o                         
 -18   1   2         77.82         59.40         8.75 o                         
 -17   1   2         47.60         53.63         5.83 o                         
 -16   1   2         51.54         44.88         6.52 o                         
 -15   1   2         65.56         87.39        13.59 o                         
 -14   1   2        118.83        160.41        17.10 o                         
 -13   1   2          3.15          3.09         3.54 o                         
 -12   1   2       1144.79       1256.18        78.26 o                         
 -11   1   2          2.71          4.42         2.34 o                         
 -10   1   2        220.43        208.60        12.07 o                         
  -9   1   2         47.24         56.30         5.47 o                         
  -8   1   2       6560.15       7172.07       268.18 o                         
  -7   1   2         46.00         37.63         4.32 o                         
  -6   1   2        327.86        329.60        19.24 o                         
  -5   1   2       1475.06       1295.81        52.71 o                         
  -4   1   2       6528.77       7163.49       310.79 o                         
  -3   1   2        714.56        666.59        29.45 o                         
  -2   1   2       1146.69       1109.71        46.27 o                         
  -1   1   2       2279.80       2364.20        92.99 o                         
   1   1   2       3842.78       4172.60       153.64 o                         
   2   1   2         84.01        105.47         6.83 o                         
   3   1   2        343.76        285.63        17.16 o                         
   4   1   2        983.89        994.03        50.62 o                         
   5   1   2       1282.33       1180.77        53.03 o                         
   6   1   2        467.00        485.22        25.61 o                         
   7   1   2         45.69         47.54         4.53 o                         
   8   1   2        590.35        576.50        24.66 o                         
   9   1   2        128.89        121.18         7.85 o                         
  10   1   2        412.42        426.60        19.40 o                         
  11   1   2         48.34         50.11         4.94 o                         
  12   1   2         31.30         47.05         4.52 o                         
  13   1   2         26.14         40.11         4.35 o                         
  14   1   2        119.17        140.36         8.46 o                         
  15   1   2         18.62         22.54         3.72 o                         
  16   1   2         17.20         15.46         3.80 o                         
  17   1   2         31.86         22.05         4.09 o                         
 -18   2   2         70.44         55.58         8.65 o                         
 -17   2   2         15.85          9.50         4.64 o                         
 -16   2   2         72.22         77.89        10.05 o                         
 -15   2   2          7.86         14.50         4.70 o                         
 -14   2   2          1.71          4.54         4.01 o                         
 -13   2   2         23.09         25.08         4.71 o                         
 -12   2   2        510.28        629.90        71.06 o                         
 -11   2   2         39.87         50.55         5.58 o                         
 -10   2   2        243.83        253.72        17.90 o                         
  -9   2   2        163.24        129.80         8.83 o                         
  -8   2   2        527.69        496.41        22.97 o                         
  -7   2   2        405.64        357.77        17.61 o                         
  -6   2   2        777.60        693.03        30.22 o                         
  -5   2   2       2044.97       1896.68        74.95 o                         
  -4   2   2        716.11        659.65        27.80 o                         
  -3   2   2       1855.64       1540.87        58.98 o                         
  -2   2   2       2049.66       1903.44        72.66 o                         
  -1   2   2       3001.03       3102.89       110.29 o                         
   0   2   2       5828.88       6747.68       360.42 o                         
   1   2   2         58.34         26.80         3.88 o                         
   2   2   2        347.31        334.63        21.36 o                         
   3   2   2         98.07         93.95         6.98 o                         
   4   2   2         13.49         15.34         2.74 o                         
   5   2   2        176.83        193.93        13.39 o                         
   6   2   2        571.56        579.30        28.21 o                         
   7   2   2        152.71        155.10        12.49 o                         
   8   2   2        705.76        730.51        37.21 o                         
   9   2   2          0.08          4.50         1.95 o                         
  10   2   2        126.11        154.65         9.56 o                         
  11   2   2        463.33        440.45        27.40 o                         
  12   2   2        901.32       1034.16        63.70 o                         
  13   2   2         82.43        106.17         7.39 o                         
  14   2   2         41.35         49.27         4.90 o                         
  15   2   2        117.08        125.11         8.07 o                         
  16   2   2        110.51        119.67         7.80 o                         
  17   2   2          7.06          0.41         3.22 o                         
 -18   3   2          5.80          4.62         4.75 o                         
 -17   3   2          6.17          5.74         3.69 o                         
 -16   3   2         26.14         19.34         6.55 o                         
 -15   3   2         54.97         55.17         8.27 o                         
 -14   3   2         54.77         56.14         5.77 o                         
 -13   3   2        123.79        136.71         9.98 o                         
 -12   3   2         54.79         54.35         5.94 o                         
 -11   3   2         40.46         44.39         5.25 o                         
 -10   3   2        304.88        310.24        17.20 o                         
  -9   3   2        421.86        417.15        25.36 o                         
  -8   3   2         10.01          7.02         2.37 o                         
  -7   3   2        264.99        235.36        12.09 o                         
  -6   3   2        446.70        392.25        17.97 o                         
  -5   3   2        203.26        214.40        11.34 o                         
  -4   3   2       1135.16        984.65        45.24 o                         
  -3   3   2         95.13         73.73         6.52 o                         
  -2   3   2        322.73        320.58        14.80 o                         
  -1   3   2        455.91        421.55        18.21 o                         
   0   3   2       1279.73       1177.78        52.43 o                         
   1   3   2        700.33        577.94        28.20 o                         
   2   3   2        120.31        133.58         7.83 o                         
   3   3   2         64.52         77.75         3.42 o                         
   4   3   2       1097.50       1023.98        43.92 o                         
   5   3   2         27.02         23.30         3.65 o                         
   6   3   2        163.69        159.28        16.43 o                         
   7   3   2        123.51        127.23        10.74 o                         
   8   3   2        509.62        523.70        34.97 o                         
   9   3   2          3.77         10.38         2.93 o                         
  10   3   2        495.08        488.45        46.20 o                         
  11   3   2         16.72         25.36         5.36 o                         
  12   3   2         75.75         81.74         6.42 o                         
  13   3   2        135.15        152.99         9.34 o                         
  14   3   2         37.01         45.21         5.33 o                         
  15   3   2         75.43         82.82         6.23 o                         
  16   3   2         61.64         48.06         4.93 o                         
  17   3   2        253.89        203.29        14.16 o                         
 -18   4   2          1.17          0.79         3.61 o                         
 -17   4   2         69.34         16.63         7.84 o                         
 -16   4   2         73.80         63.64        12.86 o                         
 -15   4   2          0.11         -3.57         3.61 o                         
 -14   4   2         32.27         41.55         6.74 o                         
 -13   4   2         27.44         33.70         4.15 o                         
 -12   4   2        142.92        142.43         8.96 o                         
 -11   4   2         10.85         11.42         2.89 o                         
 -10   4   2         45.97         46.43         5.31 o                         
  -9   4   2          0.00          2.95         2.39 o                         
  -8   4   2          0.16          4.80         2.35 o                         
  -7   4   2         34.85         27.38         4.90 o                         
  -6   4   2        208.47        175.61        13.17 o                         
  -5   4   2          7.86          6.19         3.10 o                         
  -4   4   2         79.43         78.34         7.96 o                         
  -3   4   2        105.21        106.05         8.52 o                         
  -2   4   2        567.82        514.15        24.10 o                         
  -1   4   2         33.38         32.02         4.24 o                         
   0   4   2       3678.02       3587.13       130.58 o                         
   1   4   2        607.82        507.82        25.22 o                         
   2   4   2        347.29        322.07        17.80 o                         
   3   4   2        131.68        105.07         7.45 o                         
   4   4   2       4339.46       4685.14       186.13 o                         
   5   4   2       1714.53       1678.82        69.56 o                         
   6   4   2         84.92         79.95         6.89 o                         
   7   4   2          0.55          3.53         3.31 o                         
   8   4   2        497.50        502.12        53.23 o                         
   9   4   2        335.06        361.75        25.65 o                         
  10   4   2        537.34        612.85        30.54 o                         
  11   4   2         39.73         48.07         4.86 o                         
  12   4   2         29.09         44.75         5.73 o                         
  13   4   2         12.45         15.43         3.33 o                         
  14   4   2        416.07        460.92        28.53 o                         
  15   4   2          7.49         10.33         3.32 o                         
  16   4   2        154.82        162.01        12.47 o                         
  17   4   2          2.54          1.32         3.03 o                         
 -18   5   2         20.18          9.52         5.79 o                         
 -17   5   2         19.57         30.66        12.63 o                         
 -16   5   2         52.43         57.07         8.92 o                         
 -15   5   2          1.51          0.37         2.31 o                         
 -14   5   2         27.90         23.70         4.33 o                         
 -13   5   2        123.62        104.55         9.71 o                         
 -12   5   2        133.32        146.23        15.81 o                         
 -11   5   2          0.01          3.19         4.49 o                         
 -10   5   2        286.89        311.71        20.45 o                         
  -9   5   2         21.50         31.69         5.12 o                         
  -8   5   2          2.69          4.67         3.01 o                         
  -7   5   2         36.75         32.47         5.14 o                         
  -6   5   2        463.65        437.94        26.36 o                         
  -5   5   2        172.49        146.33        12.36 o                         
  -4   5   2        374.88        332.73        19.31 o                         
  -3   5   2         42.99         48.56         4.71 o                         
  -2   5   2        159.16        152.95         8.52 o                         
  -1   5   2         18.96         26.01         3.33 o                         
   0   5   2        422.50        429.04        21.86 o                         
   1   5   2        706.11        694.90        32.77 o                         
   2   5   2         20.14         27.19         3.87 o                         
   3   5   2        143.89        162.40         9.88 o                         
   4   5   2       2155.57       2061.63        83.43 o                         
   5   5   2       1323.24       1402.19        84.03 o                         
   6   5   2          0.25          4.10         2.13 o                         
   7   5   2         34.13         31.90         4.98 o                         
   8   5   2        365.59        401.99        40.64 o                         
   9   5   2          0.06          0.54         1.80 o                         
  10   5   2          4.43          5.60         2.61 o                         
  11   5   2          0.12          1.19         2.54 o                         
  12   5   2          5.02          8.88         2.81 o                         
  13   5   2          0.49         -0.11         2.92 o                         
  14   5   2          0.86          1.85         2.80 o                         
  15   5   2          0.66          3.34         4.44 o                         
  16   5   2        133.63        132.18         8.84 o                         
  17   5   2          0.01          5.45         3.13 o                         
 -18   6   2         17.11         19.53         8.40 o                         
 -17   6   2          9.67          1.92        10.96 o                         
 -16   6   2         61.26         87.68         9.65 o                         
 -15   6   2         14.06         23.44         5.56 o                         
 -14   6   2         49.53         51.62         6.85 o                         
 -13   6   2          5.63          9.85         3.85 o                         
 -12   6   2         32.75         32.11         5.56 o                         
 -11   6   2          2.35          7.64         7.50 o                         
 -10   6   2         82.19         96.60         9.12 o                         
  -9   6   2        214.12        246.35        17.05 o                         
  -8   6   2         79.95         72.82        11.36 o                         
  -7   6   2        960.61        899.86        48.42 o                         
  -6   6   2          9.74         14.85         3.94 o                         
  -5   6   2         29.68         31.45         4.51 o                         
  -4   6   2        295.64        263.84        16.17 o                         
  -3   6   2       1154.86        962.28        36.65 o                         
  -2   6   2        188.27        172.29         9.72 o                         
  -1   6   2       1180.26       1001.22        45.12 o                         
   0   6   2          3.67          4.31         2.53 o                         
   1   6   2        750.37        767.98        35.85 o                         
   2   6   2        810.90        791.73        36.86 o                         
   3   6   2        965.12        834.76        38.52 o                         
   4   6   2       3370.32       3389.84       135.01 o                         
   5   6   2         44.10         46.19         4.69 o                         
   6   6   2        881.14        889.21        38.57 o                         
   7   6   2          0.89          0.42         1.42 o                         
   8   6   2        446.27        441.21        26.74 o                         
   9   6   2         43.35         50.74         6.58 o                         
  10   6   2          3.11          6.03         3.80 o                         
  11   6   2         15.21         15.31         3.53 o                         
  12   6   2         20.46         28.86         5.11 o                         
  13   6   2         83.32         85.62         6.67 o                         
  14   6   2         23.99         18.95         3.54 o                         
  15   6   2         33.19         29.41         4.38 o                         
  16   6   2          7.47          2.00         3.05 o                         
  17   6   2         61.29         35.38         9.86 o                         
 -18   7   2          0.11         17.04         6.88 o                         
 -17   7   2          1.52         18.06         7.45 o                         
 -16   7   2         10.37         15.04         5.24 o                         
 -15   7   2         58.13         83.63         9.27 o                         
 -14   7   2        286.45        330.01        42.31 o                         
 -13   7   2         58.31         63.05         8.08 o                         
 -12   7   2         60.30         66.40         7.98 o                         
 -11   7   2         25.89         47.08         7.22 o                         
 -10   7   2        125.30        168.26        15.21 o                         
  -9   7   2        777.74        883.88        48.42 o                         
  -8   7   2         49.00         53.60         9.10 o                         
  -7   7   2        506.90        508.29        29.48 o                         
  -6   7   2        803.10        732.40        37.57 o                         
  -5   7   2        418.87        406.27        22.72 o                         
  -4   7   2        767.10        733.09        37.51 o                         
  -3   7   2       6703.70       7283.90       283.99 o                         
  -2   7   2       1680.87       1457.29       103.94 o                         
  -1   7   2        418.00        434.59        21.87 o                         
   0   7   2        251.00        280.55        15.56 o                         
   1   7   2       2199.43       2289.66        97.42 o                         
   2   7   2       9875.37      11403.71       462.92 o                         
   3   7   2        587.70        631.51        46.29 o                         
   4   7   2         27.04         23.16         3.73 o                         
   5   7   2         68.56         47.13         4.60 o                         
   6   7   2        397.31        446.78        21.31 o                         
   7   7   2        106.29        133.77         8.95 o                         
   8   7   2         83.78         82.77         8.33 o                         
   9   7   2          0.33         -2.00         2.00 o                         
  10   7   2         68.27         68.00         7.46 o                         
  11   7   2         35.37         37.95         4.86 o                         
  12   7   2        258.42        268.65        15.56 o                         
  13   7   2        418.91        399.26        21.01 o                         
  14   7   2        104.50        100.67         8.24 o                         
  15   7   2         91.23         83.92         8.27 o                         
  16   7   2          3.06          4.47         3.44 o                         
 -17   8   2         24.44         24.37         6.34 o                         
 -16   8   2         10.43         20.68         5.50 o                         
 -15   8   2          0.28          6.90         3.94 o                         
 -14   8   2         60.31         65.12        11.21 o                         
 -13   8   2        250.28        282.51        19.45 o                         
 -12   8   2          3.10          2.18         3.41 o                         
 -11   8   2          6.77         12.39         4.25 o                         
 -10   8   2        982.46       1128.87        60.01 o                         
  -9   8   2        172.39        196.68        14.59 o                         
  -8   8   2        635.13        638.26        36.25 o                         
  -7   8   2        167.81        174.70        12.01 o                         
  -6   8   2          6.42         10.37         3.37 o                         
  -5   8   2          1.81          2.94         2.49 o                         
  -4   8   2        883.62        851.12        42.75 o                         
  -3   8   2        199.25        195.31        10.50 o                         
  -2   8   2       4918.14       5196.70       213.18 o                         
  -1   8   2        271.35        250.42        14.19 o                         
   0   8   2        177.31        159.64        10.38 o                         
   1   8   2       4102.32       4062.43       148.00 o                         
   2   8   2        290.68        300.99        14.67 o                         
   3   8   2          5.95          5.20         2.01 o                         
   4   8   2        214.87        184.63        10.34 o                         
   5   8   2        432.78        456.64        23.06 o                         
   6   8   2          8.17         13.90         2.69 o                         
   7   8   2         38.47         47.22         4.66 o                         
   8   8   2          7.18         10.73         3.22 o                         
   9   8   2         14.44         13.04         3.84 o                         
  10   8   2         11.74         12.35         3.78 o                         
  11   8   2         39.04         40.23         5.81 o                         
  12   8   2        238.18        272.14        19.95 o                         
  13   8   2          2.60          2.57         2.62 o                         
  14   8   2         21.57         24.47         5.43 o                         
  15   8   2         73.99         70.64        10.78 o                         
  16   8   2        295.20        225.90        33.75 o                         
 -17   9   2          0.87         -0.27         4.62 o                         
 -16   9   2         13.77         19.24         5.48 o                         
 -15   9   2         41.80         30.28         7.36 o                         
 -14   9   2          9.51         14.40         4.63 o                         
 -13   9   2         15.96         16.95         4.83 o                         
 -12   9   2         33.30         48.02         6.64 o                         
 -11   9   2          0.09         -0.64         3.50 o                         
 -10   9   2          4.75          7.06         4.05 o                         
  -9   9   2          9.59         13.87         7.84 o                         
  -8   9   2        104.35        122.54        10.77 o                         
  -7   9   2         56.79         58.99         8.99 o                         
  -6   9   2        568.26        614.33        32.13 o                         
  -5   9   2        105.54         92.08         7.83 o                         
  -4   9   2         22.80         20.05         2.79 o                         
  -3   9   2       1593.87       1483.09        64.40 o                         
  -2   9   2        127.85        122.30         8.77 o                         
  -1   9   2          2.52          5.79         2.44 o                         
   0   9   2        605.22        521.93        22.60 o                         
   1   9   2        572.51        523.74        22.80 o                         
   2   9   2        308.30        297.73        14.56 o                         
   3   9   2         38.59         26.36         3.48 o                         
   4   9   2        242.64        226.72        13.38 o                         
   5   9   2          3.01          1.74         1.61 o                         
   6   9   2         34.34         35.62         4.01 o                         
   7   9   2        698.06        703.93        31.40 o                         
   8   9   2          0.02          3.19         2.21 o                         
   9   9   2         61.44         74.75         7.96 o                         
  10   9   2         23.04         19.42         4.63 o                         
  11   9   2        415.35        450.05        23.01 o                         
  12   9   2          1.41          1.25         2.52 o                         
  13   9   2        149.35        150.12        10.43 o                         
  14   9   2          0.02          7.96         4.55 o                         
  15   9   2         68.04         50.61         9.59 o                         
  16   9   2          1.97         -0.36         2.83 o                         
 -17  10   2         37.59         27.27         6.30 o                         
 -16  10   2          2.22          4.63         4.20 o                         
 -15  10   2         71.19         64.51         7.90 o                         
 -14  10   2          0.24         -4.26         4.26 o                         
 -13  10   2          0.01         10.57         4.13 o                         
 -12  10   2         37.36         49.14         6.88 o                         
 -11  10   2         20.51         39.91         6.15 o                         
 -10  10   2         91.87        102.36         9.88 o                         
  -9  10   2         14.60         12.81         4.22 o                         
  -8  10   2         87.55         91.12         8.10 o                         
  -7  10   2         25.33         27.97         4.64 o                         
  -6  10   2          3.13         10.36         3.41 o                         
  -5  10   2         15.56         19.32         3.85 o                         
  -4  10   2          2.98          3.44         1.75 o                         
  -3  10   2         37.75         32.42         4.20 o                         
  -2  10   2        524.34        502.56        24.83 o                         
  -1  10   2        553.60        498.40        24.65 o                         
   0  10   2         54.82         68.21         5.53 o                         
   1  10   2        215.73        189.33        10.47 o                         
   2  10   2        191.90        177.03        10.04 o                         
   3  10   2        150.42        137.91         8.50 o                         
   4  10   2          0.88          3.53         2.51 o                         
   5  10   2          4.87          8.67         2.90 o                         
   6  10   2        110.95        139.67         8.72 o                         
   7  10   2        101.41        128.07         9.30 o                         
   8  10   2          0.18          4.34         2.93 o                         
   9  10   2        398.37        417.00        28.58 o                         
  10  10   2        248.41        283.84        16.01 o                         
  11  10   2        176.10        168.65        11.23 o                         
  12  10   2        113.32        110.13         8.61 o                         
  13  10   2         60.24         58.15         6.09 o                         
  14  10   2         58.27         42.61        10.48 o                         
  15  10   2         48.48         32.30         5.69 o                         
 -16  11   2         21.72         17.82         5.36 o                         
 -15  11   2          1.10          2.09         4.66 o                         
 -14  11   2         22.20         26.62         8.05 o                         
 -13  11   2         24.45         13.19         4.22 o                         
 -12  11   2         17.72         20.62         4.99 o                         
 -11  11   2          3.74          9.57         4.05 o                         
 -10  11   2          0.11          5.22         3.62 o                         
  -9  11   2         13.85         17.44         4.83 o                         
  -8  11   2         19.81         23.24         4.31 o                         
  -7  11   2         48.97         64.16         6.64 o                         
  -6  11   2          3.42          7.93         3.63 o                         
  -5  11   2         36.54         44.83         6.11 o                         
  -4  11   2          6.09          7.51         2.94 o                         
  -3  11   2         49.34         45.66         5.14 o                         
  -2  11   2        111.67        107.52         8.20 o                         
  -1  11   2        139.06        145.87         8.85 o                         
   0  11   2         46.40         43.28         5.07 o                         
   1  11   2          5.56          3.23         2.08 o                         
   2  11   2         35.17         40.17         4.25 o                         
   3  11   2        140.91        138.66         8.61 o                         
   4  11   2        118.06        108.37         7.36 o                         
   5  11   2         38.75         32.27         4.07 o                         
   6  11   2         10.59         13.84         3.44 o                         
   7  11   2          6.19          8.03         2.91 o                         
   8  11   2        273.52        294.13        16.48 o                         
   9  11   2        123.83        133.54        10.19 o                         
  10  11   2        239.93        253.10        14.81 o                         
  11  11   2          2.78          5.66         2.75 o                         
  12  11   2        447.29        469.51        23.79 o                         
  13  11   2        120.91        103.22         8.72 o                         
  14  11   2         30.93         23.49         6.44 o                         
  15  11   2         24.69         16.36         6.03 o                         
 -16  12   2         38.59         23.43         7.04 o                         
 -15  12   2         19.98         17.69         5.02 o                         
 -14  12   2         15.66         14.16         4.75 o                         
 -13  12   2          0.00          1.02         4.39 o                         
 -12  12   2        149.01        177.23        14.14 o                         
 -11  12   2         68.14         85.66         8.97 o                         
 -10  12   2        127.35        142.88        12.08 o                         
  -9  12   2          5.75          7.79         3.31 o                         
  -8  12   2         87.90         90.03         8.06 o                         
  -7  12   2        522.74        582.93        31.02 o                         
  -6  12   2          1.01          2.15         3.21 o                         
  -5  12   2        118.67        131.04        11.05 o                         
  -4  12   2        165.79        158.38        10.63 o                         
  -3  12   2          0.31          3.05         5.74 o                         
  -2  12   2        314.78        272.90        15.49 o                         
  -1  12   2          2.17          4.03         2.07 o                         
   0  12   2       1769.82       1626.62        61.90 o                         
   1  12   2        593.65        546.58        23.66 o                         
   2  12   2        476.23        454.67        20.54 o                         
   3  12   2         45.61         46.31         4.66 o                         
   4  12   2        743.21        739.25        30.61 o                         
   5  12   2        620.45        643.94        30.99 o                         
   6  12   2        218.34        215.62        11.77 o                         
   7  12   2        150.25        169.36        11.23 o                         
   8  12   2        409.81        416.94        22.19 o                         
   9  12   2        108.77        123.91        10.86 o                         
  10  12   2        190.40        221.14        18.12 o                         
  11  12   2         52.00         58.61         6.08 o                         
  12  12   2         16.17         15.77         5.24 o                         
  13  12   2        131.12        143.21        15.24 o                         
  14  12   2          7.19         14.56         5.84 o                         
 -15  13   2          6.89          4.29         3.86 o                         
 -14  13   2          2.52          7.90         4.14 o                         
 -13  13   2        247.91        263.79        30.67 o                         
 -12  13   2         72.48         70.04        10.79 o                         
 -11  13   2         11.36         18.83         4.87 o                         
 -10  13   2          5.85          6.44         5.12 o                         
  -9  13   2         44.96         52.77         6.13 o                         
  -8  13   2          0.26          1.49         3.86 o                         
  -7  13   2          2.69          9.67         5.99 o                         
  -6  13   2         36.54         39.08         5.83 o                         
  -5  13   2         73.13         80.41        11.77 o                         
  -4  13   2         27.05         21.02         3.84 o                         
  -3  13   2          3.42         13.54         3.39 o                         
  -2  13   2         53.66         44.91         6.17 o                         
  -1  13   2         28.14         30.88         3.95 o                         
   0  13   2        293.99        298.70        13.99 o                         
   1  13   2        750.21        708.56        28.30 o                         
   2  13   2          7.62          9.98         2.71 o                         
   3  13   2         69.29         69.97         5.88 o                         
   4  13   2        951.25       1013.06        40.51 o                         
   5  13   2        526.94        550.71        24.02 o                         
   6  13   2          3.85          7.98         2.66 o                         
   7  13   2        252.28        271.34        18.26 o                         
   8  13   2         86.60         99.02         7.96 o                         
   9  13   2        192.36        199.37        14.81 o                         
  10  13   2        120.16        121.45        10.73 o                         
  11  13   2         10.25          9.09         6.66 o                         
  12  13   2         36.84         37.66        10.84 o                         
  13  13   2          2.06          8.45         7.30 o                         
  14  13   2         41.86         31.38         7.02 o                         
 -14  14   2         21.43          9.03         4.34 o                         
 -13  14   2        484.45        458.64        65.34 o                         
 -12  14   2         15.24         13.55         4.93 o                         
 -11  14   2        168.07        155.99        16.42 o                         
 -10  14   2         74.46         77.72         8.59 o                         
  -9  14   2       2020.12       2415.42       123.32 o                         
  -8  14   2        289.72        314.69        20.92 o                         
  -7  14   2         23.98         36.13         5.72 o                         
  -6  14   2          0.15          0.49         3.20 o                         
  -5  14   2        394.12        382.76        23.90 o                         
  -4  14   2        358.57        363.64        19.51 o                         
  -3  14   2       2852.32       2943.06       124.29 o                         
  -2  14   2        129.83        142.02        10.07 o                         
  -1  14   2        271.92        289.48        14.62 o                         
   0  14   2          5.06          4.88         2.22 o                         
   1  14   2       3989.98       4091.99       144.61 o                         
   2  14   2         30.16         21.69         3.47 o                         
   3  14   2        157.22        139.26         8.85 o                         
   4  14   2         21.33         29.71         3.95 o                         
   5  14   2        749.90        775.88        32.30 o                         
   6  14   2          2.62         11.85         2.93 o                         
   7  14   2        351.85        343.45        18.59 o                         
   8  14   2          1.84          5.10         2.78 o                         
   9  14   2          1.91          3.61         4.66 o                         
  10  14   2         56.74         71.71         9.98 o                         
  11  14   2        138.61        150.50        20.45 o                         
  12  14   2         54.22         34.50         9.97 o                         
  13  14   2         72.97         36.26        10.27 o                         
 -14  15   2          0.23          1.60         3.64 o                         
 -13  15   2        117.20         90.56        25.54 o                         
 -12  15   2         20.08          6.96         6.38 o                         
 -11  15   2         71.79         49.72         8.88 o                         
 -10  15   2        109.35        109.12        12.09 o                         
  -9  15   2         48.92         43.41         6.32 o                         
  -8  15   2         17.46         21.27         5.63 o                         
  -7  15   2       1032.89       1081.77        64.42 o                         
  -6  15   2        701.02        728.50        40.98 o                         
  -5  15   2       1118.13        987.30       144.83 o                         
  -4  15   2        219.72        218.76        13.43 o                         
  -3  15   2        489.40        481.30        25.18 o                         
  -2  15   2        119.99        127.57         9.45 o                         
  -1  15   2        432.29        411.75        21.60 o                         
   0  15   2        187.94        244.60        12.28 o                         
   1  15   2         49.10         45.78         4.49 o                         
   2  15   2         31.83         37.37         4.42 o                         
   3  15   2          0.42          6.00         4.93 o                         
   4  15   2         12.41         13.76         3.13 o                         
   5  15   2        466.20        445.77        20.48 o                         
   6  15   2        107.72         91.19         7.65 o                         
   7  15   2          7.43         11.37         4.52 o                         
   8  15   2          0.42          2.06         2.32 o                         
   9  15   2        250.35        224.62        20.79 o                         
  10  15   2        109.97        117.31        18.83 o                         
  11  15   2        134.23        130.47        18.84 o                         
  12  15   2          0.25          2.73         5.92 o                         
  13  15   2         36.20          2.71         6.22 o                         
 -13  16   2         24.97         10.76         5.51 o                         
 -12  16   2          7.78          0.85         4.56 o                         
 -11  16   2         34.48         22.39         8.28 o                         
 -10  16   2         79.74         75.99        11.24 o                         
  -9  16   2          5.16          1.39         2.91 o                         
  -8  16   2         44.09         40.14         6.05 o                         
  -7  16   2         87.37         87.88         9.04 o                         
  -6  16   2          1.93          0.63         4.21 o                         
  -5  16   2         63.39         55.41         7.65 o                         
  -4  16   2         33.92         40.65         5.20 o                         
  -3  16   2         45.24         43.83         5.31 o                         
  -2  16   2         62.81         64.89         6.44 o                         
  -1  16   2         40.30         60.25         7.23 o                         
   0  16   2          9.42         12.08         3.30 o                         
   1  16   2        228.91        254.46        12.75 o                         
   2  16   2        497.93        546.92        22.93 o                         
   3  16   2         20.33         15.35         3.29 o                         
   4  16   2         27.55         24.36         3.90 o                         
   5  16   2        237.16        235.24        12.82 o                         
   6  16   2          8.90          4.31         2.79 o                         
   7  16   2          1.70          5.08         4.27 o                         
   8  16   2          6.94          4.86         2.59 o                         
   9  16   2         40.69         32.76         7.49 o                         
  10  16   2          0.00          0.36         4.51 o                         
  11  16   2          2.19          0.48         5.65 o                         
  12  16   2         22.04         11.39         7.25 o                         
 -12  17   2         29.21          2.63         5.12 o                         
 -11  17   2          9.08         -0.15         9.34 o                         
 -10  17   2        171.22        157.03        38.24 o                         
  -9  17   2         20.21         18.40         5.34 o                         
  -8  17   2         17.65         15.79         5.31 o                         
  -7  17   2         58.97         62.28         7.51 o                         
  -6  17   2         87.68         80.32         8.59 o                         
  -5  17   2          1.34          0.56         2.48 o                         
  -4  17   2          0.49          7.95         3.75 o                         
  -3  17   2         34.02         35.74         4.87 o                         
  -2  17   2        177.06        172.80        11.75 o                         
  -1  17   2         26.00         21.13         3.74 o                         
   0  17   2         22.19         19.85         3.65 o                         
   1  17   2         14.57          8.87         3.34 o                         
   2  17   2         18.53         23.23         3.65 o                         
   3  17   2         36.73         63.99         7.97 o                         
   4  17   2          8.44          9.54         3.61 o                         
   5  17   2         60.22         51.48        11.33 o                         
   6  17   2         36.14         32.81         4.63 o                         
   7  17   2         20.40         19.88         3.91 o                         
   8  17   2          4.22          2.27         3.11 o                         
   9  17   2          8.03          9.54         8.73 o                         
  10  17   2          3.63          1.96         4.54 o                         
  11  17   2          8.95         -0.90         5.37 o                         
 -11  18   2         33.75          8.77         5.42 o                         
 -10  18   2          4.84         11.78         9.70 o                         
  -9  18   2         17.36         11.57         4.67 o                         
  -8  18   2          0.59          7.59         6.18 o                         
  -7  18   2         16.23         22.78         4.82 o                         
  -6  18   2          1.22          4.68         3.42 o                         
  -5  18   2          0.47         -0.63         1.92 o                         
  -4  18   2         23.33         21.38         4.19 o                         
  -3  18   2         27.07         28.16         4.73 o                         
  -2  18   2         53.52         67.23         6.14 o                         
  -1  18   2          9.18         21.64         4.54 o                         
   0  18   2          0.47          6.14         2.73 o                         
   1  18   2          2.83          4.28         2.63 o                         
   2  18   2          8.93         10.18         3.13 o                         
   3  18   2          8.55         18.14         4.43 o                         
   4  18   2         13.55         15.91         4.09 o                         
   5  18   2         87.57         92.62        13.60 o                         
   6  18   2         26.33         23.05         4.36 o                         
   7  18   2         94.36         91.52        18.41 o                         
   8  18   2         30.70         31.95         9.13 o                         
   9  18   2         39.11         36.64         7.76 o                         
  10  18   2         55.76         47.99        15.60 o                         
 -10  19   2         14.26          7.58         4.63 o                         
  -9  19   2          0.80          5.85         5.21 o                         
  -8  19   2          0.13         -3.48         3.48 o                         
  -7  19   2         21.17         25.04         6.72 o                         
  -6  19   2          2.39          4.82         3.56 o                         
  -5  19   2         10.49         11.33         6.09 o                         
  -4  19   2          0.22          0.95         2.49 o                         
  -3  19   2          3.01          1.80         3.35 o                         
  -2  19   2          2.53          4.77         2.88 o                         
  -1  19   2         23.82         32.89         4.48 o                         
   0  19   2          4.33          2.15         2.46 o                         
   1  19   2          3.48          4.68         2.54 o                         
   2  19   2          1.49          1.46         3.09 o                         
   3  19   2          1.65          1.91         2.68 o                         
   4  19   2         44.74         56.96         5.93 o                         
   5  19   2          3.21         -2.02         2.79 o                         
   6  19   2         14.18         16.13         4.45 o                         
   7  19   2          0.27          0.65         3.16 o                         
   8  19   2         80.30        101.32        12.65 o                         
   9  19   2          6.58          9.79         5.76 o                         
  -8  20   2          0.16          4.58         4.16 o                         
  -7  20   2          9.65         10.95         4.77 o                         
  -6  20   2          7.47         10.45         4.90 o                         
  -5  20   2          8.97         11.32         4.58 o                         
  -4  20   2          5.11          8.81         3.59 o                         
  -3  20   2          1.33         -2.08         5.09 o                         
  -2  20   2          4.02          8.63         3.52 o                         
  -1  20   2         13.52         18.98         4.02 o                         
   0  20   2          1.06          3.27         2.95 o                         
   1  20   2          2.28          3.63         3.43 o                         
   2  20   2         22.76         37.91         6.60 o                         
   3  20   2         10.37         10.37         4.58 o                         
   4  20   2          1.57          7.63         3.21 o                         
   5  20   2          7.72         10.11         3.56 o                         
   6  20   2         37.57         34.76        11.97 o                         
   7  20   2          0.04          1.93         3.25 o                         
  -7  21   2         17.76         15.77         7.78 o                         
  -6  21   2          3.08          5.21         4.25 o                         
  -5  21   2         24.70         27.70         5.84 o                         
  -4  21   2          0.69         -1.13         2.54 o                         
  -3  21   2         16.71         25.70         4.62 o                         
  -2  21   2         49.69         74.07        12.60 o                         
  -1  21   2         63.49        105.56        15.16 o                         
   0  21   2         10.57         22.88         4.27 o                         
   1  21   2          0.12          1.07         3.17 o                         
   2  21   2         47.65         74.93        11.70 o                         
   3  21   2          0.00          0.99         3.40 o                         
   4  21   2         27.23         33.60         7.46 o                         
   5  21   2         14.70         20.87         9.04 o                         
  -4  22   2          0.00         45.85        26.35 o                         
  -3  22   2         26.57         37.24        12.50 o                         
  -2  22   2         30.07         37.24         7.32 o                         
  -1  22   2          9.03         18.37         3.82 o                         
   0  22   2         27.90         31.07         9.13 o                         
   1  22   2          0.03         -0.92         2.76 o                         
   2  22   2         12.91         24.25         6.43 o                         
   3  22   2         29.90         62.70        17.31 o                         
 -18   1   3          0.37          0.77         3.81 o                         
 -17   1   3          1.16         -2.20         3.76 o                         
 -16   1   3        113.38        119.81        14.07 o                         
 -15   1   3          8.02         10.41         4.19 o                         
 -14   1   3         25.61         29.98         4.29 o                         
 -13   1   3          6.69         12.24         4.46 o                         
 -12   1   3          0.02          3.47         3.93 o                         
 -11   1   3         21.86         23.18         4.46 o                         
 -10   1   3          0.18          7.04         2.58 o                         
  -9   1   3        526.38        473.92        25.61 o                         
  -8   1   3          1.58          3.66         3.43 o                         
  -7   1   3          7.96          7.32         2.50 o                         
  -6   1   3        973.00        909.54        38.09 o                         
  -5   1   3         14.59         11.71         2.76 o                         
  -4   1   3          0.47          2.56         2.01 o                         
  -3   1   3        210.40        208.70        13.81 o                         
  -2   1   3        376.43        351.83        17.82 o                         
  -1   1   3        257.02        277.05        15.16 o                         
   0   1   3       7677.04       9146.15       395.73 o                         
   1   1   3         40.72         28.85         3.61 o                         
   2   1   3        205.41        208.77         9.78 o                         
   3   1   3        127.94        129.90         7.80 o                         
   4   1   3       2268.65       2473.75       106.59 o                         
   5   1   3         37.35         27.85         4.40 o                         
   6   1   3        329.38        362.74        28.76 o                         
   7   1   3        478.50        476.50        24.79 o                         
   8   1   3          2.32          4.71         1.94 o                         
   9   1   3         57.18         60.49         4.83 o                         
  10   1   3         58.07         70.41         5.43 o                         
  11   1   3        178.17        192.93        10.28 o                         
  12   1   3        186.62        226.70        11.56 o                         
  13   1   3         13.83         17.31         3.66 o                         
  14   1   3          0.26          5.01         2.87 o                         
  15   1   3          4.18          7.43         3.24 o                         
  16   1   3         95.94         70.92         5.91 o                         
  17   1   3         13.98         13.81         3.57 o                         
 -18   2   3          3.25          3.02         3.88 o                         
 -17   2   3        144.28        122.42        23.21 o                         
 -16   2   3          0.04          9.05         3.83 o                         
 -15   2   3         52.99         57.25        11.08 o                         
 -14   2   3          0.03          7.97         3.58 o                         
 -13   2   3         32.41         42.83         4.91 o                         
 -12   2   3        745.04        940.95        43.46 o                         
 -11   2   3        152.66        164.82         9.82 o                         
 -10   2   3        251.86        237.45        13.26 o                         
  -9   2   3        124.63        121.47         8.41 o                         
  -8   2   3      11554.43      14537.98       618.69 o                         
  -7   2   3          4.39          5.31         2.55 o                         
  -6   2   3        111.16        122.98         8.34 o                         
  -5   2   3        203.60        197.16        11.50 o                         
  -4   2   3        563.34        574.11        26.12 o                         
  -3   2   3        368.73        309.72        15.12 o                         
  -2   2   3       2786.00       2926.51       108.48 o                         
  -1   2   3        907.50        888.03        36.25 o                         
   0   2   3       4704.31       5173.34       196.67 o                         
   1   2   3        371.69        350.56        16.72 o                         
   2   2   3       2874.74       3024.73       111.89 o                         
   3   2   3       1816.56       1786.98        73.92 o                         
   4   2   3         96.70         90.28         7.48 o                         
   5   2   3        603.11        563.20        27.84 o                         
   6   2   3       1119.77       1129.07        51.10 o                         
   7   2   3       1823.39       1902.65        82.61 o                         
   8   2   3         59.63         58.73         5.75 o                         
   9   2   3        124.33        130.22         8.20 o                         
  10   2   3        177.77        183.83        10.50 o                         
  11   2   3         16.96         18.71         3.12 o                         
  12   2   3         90.64        108.66         7.16 o                         
  13   2   3        140.98        168.87         9.44 o                         
  14   2   3         38.65         49.72         4.81 o                         
  15   2   3        309.25        322.56        16.95 o                         
  16   2   3         68.22         63.57         5.49 o                         
  17   2   3         29.71         26.95         5.04 o                         
 -18   3   3          2.32          4.81         3.69 o                         
 -17   3   3         15.59         18.68         5.03 o                         
 -16   3   3         16.89         15.35         4.44 o                         
 -15   3   3          2.52          0.57         3.36 o                         
 -14   3   3          0.59          2.06         3.62 o                         
 -13   3   3         51.73         60.81         6.99 o                         
 -12   3   3        212.29        247.76        13.44 o                         
 -11   3   3         70.03         76.66         6.92 o                         
 -10   3   3         35.83         40.43         4.34 o                         
  -9   3   3          3.28          5.82         2.04 o                         
  -8   3   3          9.01          5.21         1.91 o                         
  -7   3   3         17.29         10.82         2.45 o                         
  -6   3   3       1245.27       1179.35        46.12 o                         
  -5   3   3        379.51        317.14        15.35 o                         
  -4   3   3        228.79        228.19        12.00 o                         
  -3   3   3         11.49         10.74         2.40 o                         
  -2   3   3        325.63        333.29        16.13 o                         
  -1   3   3        487.53        425.29        18.57 o                         
   0   3   3       6017.25       6923.30       260.36 o                         
   1   3   3       4437.73       4504.49       184.79 o                         
   2   3   3         41.44         57.70         5.79 o                         
   3   3   3       4026.68       4021.43       159.79 o                         
   4   3   3        236.72        243.60        12.05 o                         
   5   3   3        601.32        613.78        26.26 o                         
   6   3   3        339.92        337.42        19.62 o                         
   7   3   3        335.75        280.86        24.32 o                         
   8   3   3         38.87         38.73         4.67 o                         
   9   3   3          1.78          4.05         2.12 o                         
  10   3   3         86.89         97.37         7.95 o                         
  11   3   3         39.27         45.12         4.72 o                         
  12   3   3        276.27        322.06        15.77 o                         
  13   3   3         56.76         65.46         5.39 o                         
  14   3   3         75.29         94.65         6.70 o                         
  15   3   3         16.87         19.08         3.67 o                         
  16   3   3        184.15        147.19         8.81 o                         
  17   3   3          0.78          5.66         3.59 o                         
 -18   4   3         23.22          8.49         7.99 o                         
 -17   4   3          2.41          3.48         3.08 o                         
 -16   4   3          1.84          2.29         2.77 o                         
 -15   4   3          0.03          6.27         2.75 o                         
 -14   4   3         78.99         94.12        16.03 o                         
 -13   4   3         61.74         83.76        11.72 o                         
 -12   4   3         35.26         50.81         8.67 o                         
 -11   4   3          0.02          0.34         2.72 o                         
 -10   4   3        228.85        244.34        14.42 o                         
  -9   4   3          3.87          4.62         2.07 o                         
  -8   4   3         44.56         36.01         4.01 o                         
  -7   4   3        273.70        252.06        14.49 o                         
  -6   4   3         18.25         22.87         3.21 o                         
  -5   4   3       1403.94       1136.48        67.56 o                         
  -4   4   3          0.89          0.20         1.15 o                         
  -3   4   3        152.04        136.69         8.50 o                         
  -2   4   3         18.26         15.92         2.55 o                         
  -1   4   3          5.99          3.40         1.71 o                         
   0   4   3       5816.38       6448.83       280.39 o                         
   1   4   3        371.75        325.69        17.66 o                         
   2   4   3        223.96        207.75        12.79 o                         
   3   4   3        122.27        119.83         7.84 o                         
   4   4   3       2339.43       2255.57        81.19 o                         
   5   4   3       1131.20       1040.23        39.50 o                         
   6   4   3         40.47         37.99         4.06 o                         
   7   4   3        210.17        175.30        11.37 o                         
   8   4   3        492.61        524.82        34.67 o                         
   9   4   3         80.26         75.07        10.67 o                         
  10   4   3         12.33         21.22         3.59 o                         
  11   4   3        391.56        410.14        18.82 o                         
  12   4   3        223.61        250.20        13.08 o                         
  13   4   3         29.96         27.71         4.36 o                         
  14   4   3         22.75         24.59         3.92 o                         
  15   4   3        533.22        505.36        29.39 o                         
  16   4   3        197.89        183.62        19.53 o                         
 -18   5   3         55.51         36.92         7.88 o                         
 -17   5   3         10.46          8.95         5.02 o                         
 -16   5   3          0.11         -3.17         4.42 o                         
 -15   5   3         16.08         27.50         5.85 o                         
 -14   5   3         91.90        128.00        15.03 o                         
 -13   5   3        101.36        129.21        11.44 o                         
 -12   5   3          4.53         -1.02         4.89 o                         
 -11   5   3         30.08         40.58         6.17 o                         
 -10   5   3        131.78        149.47        12.12 o                         
  -9   5   3         11.54         14.20         3.91 o                         
  -8   5   3        238.35        250.46        17.22 o                         
  -7   5   3          0.24          8.23         3.55 o                         
  -6   5   3         48.10         55.33         6.68 o                         
  -5   5   3          3.14          5.73         1.86 o                         
  -4   5   3        453.49        436.08        19.60 o                         
  -3   5   3        123.67        113.79         7.88 o                         
  -2   5   3       2414.35       2357.79        95.20 o                         
  -1   5   3          6.17          8.30         2.49 o                         
   0   5   3         84.10         93.97         7.55 o                         
   1   5   3        284.44        245.68        12.64 o                         
   2   5   3       2177.95       2158.84        80.72 o                         
   3   5   3         58.44         43.37         4.37 o                         
   4   5   3        818.98        835.62        32.41 o                         
   5   5   3        192.76        169.14        10.18 o                         
   6   5   3         66.38         77.12         6.55 o                         
   7   5   3          0.18         -0.35         1.95 o                         
   8   5   3          2.69          4.56         2.23 o                         
   9   5   3         82.48         88.18         8.25 o                         
  10   5   3          8.09         15.93         3.55 o                         
  11   5   3         90.15        107.04         7.47 o                         
  12   5   3         20.60         24.51         3.78 o                         
  13   5   3        253.21        273.45        15.85 o                         
  14   5   3          0.85          6.54         2.88 o                         
  15   5   3         78.91         78.66         7.81 o                         
  16   5   3         49.59         44.62         7.20 o                         
 -18   6   3          9.45         14.56         5.97 o                         
 -17   6   3         71.36         67.81        12.10 o                         
 -16   6   3          0.08         -1.01         3.99 o                         
 -15   6   3          4.03          8.20         4.94 o                         
 -14   6   3         81.98         87.37         9.15 o                         
 -13   6   3         29.18         43.12         6.40 o                         
 -12   6   3          0.62          1.10         3.35 o                         
 -11   6   3          1.31          6.69         6.55 o                         
 -10   6   3        106.32        123.37        10.69 o                         
  -9   6   3          1.15          3.49         3.99 o                         
  -8   6   3         76.95         59.32         6.94 o                         
  -7   6   3        120.73        109.00         9.71 o                         
  -6   6   3        368.73        333.58        21.13 o                         
  -5   6   3        211.03        192.17        11.88 o                         
  -4   6   3        678.50        598.05        24.21 o                         
  -3   6   3        903.89        826.33        32.28 o                         
  -2   6   3        251.08        212.15        11.30 o                         
  -1   6   3        280.55        234.98        12.19 o                         
   0   6   3         11.95         13.12         2.56 o                         
   1   6   3       2259.39       2285.92        84.24 o                         
   2   6   3         31.23         21.67         3.09 o                         
   3   6   3         36.69         38.86         4.10 o                         
   4   6   3        660.40        671.46        32.08 o                         
   5   6   3        434.81        440.95        23.58 o                         
   6   6   3         51.87         48.11         4.79 o                         
   7   6   3        356.98        351.38        18.23 o                         
   8   6   3        134.18        154.93        10.50 o                         
   9   6   3        103.04        113.74         8.72 o                         
  10   6   3         10.36         11.84         3.35 o                         
  11   6   3        536.88        603.65        25.56 o                         
  12   6   3        502.53        570.84        24.43 o                         
  13   6   3          0.18          3.27         2.73 o                         
  14   6   3         11.81         11.87         3.77 o                         
  15   6   3        109.97        113.36        13.27 o                         
  16   6   3        139.84        109.34        19.02 o                         
 -18   7   3          4.85         -2.36         4.47 o                         
 -17   7   3         58.33         61.18         8.67 o                         
 -16   7   3          1.88          2.21         4.13 o                         
 -15   7   3         18.38         24.45         5.76 o                         
 -14   7   3         14.85         19.33         5.10 o                         
 -13   7   3         57.37         72.81         8.44 o                         
 -12   7   3         14.62         25.65        10.16 o                         
 -11   7   3         32.95         41.95         6.36 o                         
 -10   7   3          1.09          9.40         5.48 o                         
  -9   7   3          7.77         10.80         5.02 o                         
  -8   7   3          2.64          1.63         3.37 o                         
  -7   7   3        482.97        457.10        27.33 o                         
  -6   7   3         39.11         51.25         6.46 o                         
  -5   7   3         47.18         48.55         5.48 o                         
  -4   7   3        824.71        748.71        29.42 o                         
  -3   7   3       1600.66       1549.32        63.37 o                         
  -2   7   3        566.20        590.35        25.22 o                         
  -1   7   3        822.17        816.07        33.21 o                         
   0   7   3        306.50        270.35        13.51 o                         
   1   7   3       1638.76       1619.49        61.15 o                         
   2   7   3          2.95          7.38         2.59 o                         
   3   7   3          2.33          1.43         1.69 o                         
   4   7   3        109.09        125.71         9.10 o                         
   5   7   3          8.06         17.41         3.32 o                         
   6   7   3          7.35          9.67         3.48 o                         
   7   7   3         63.64         57.43         5.27 o                         
   8   7   3         88.75         95.89         7.83 o                         
   9   7   3        380.07        396.82        24.42 o                         
  10   7   3         95.15        107.34         8.38 o                         
  11   7   3         38.31         44.63         5.37 o                         
  12   7   3         16.58         14.03         3.18 o                         
  13   7   3        137.21        139.45        10.08 o                         
  14   7   3          9.73          4.75         2.85 o                         
  15   7   3         23.22         19.84         3.85 o                         
  16   7   3          1.88          3.93         3.22 o                         
 -17   8   3          4.54          3.11         4.90 o                         
 -16   8   3         24.14         27.78         8.57 o                         
 -15   8   3          2.67          7.28         4.58 o                         
 -14   8   3          1.02         -4.80         4.90 o                         
 -13   8   3          5.09          9.24         4.28 o                         
 -12   8   3        156.88        187.47        14.45 o                         
 -11   8   3        182.76        196.10        14.77 o                         
 -10   8   3          2.03          3.09         5.62 o                         
  -9   8   3        159.36        148.35        12.11 o                         
  -8   8   3        205.70        223.63        15.95 o                         
  -7   8   3        339.09        354.96        22.30 o                         
  -6   8   3        266.22        247.05        15.42 o                         
  -5   8   3        275.23        270.47        16.48 o                         
  -4   8   3        521.41        503.22        27.06 o                         
  -3   8   3         10.27         11.68         3.13 o                         
  -2   8   3        250.70        239.48        12.33 o                         
  -1   8   3          0.26          2.64         2.00 o                         
   0   8   3          2.62          4.84         1.97 o                         
   1   8   3         19.70         22.57         3.60 o                         
   2   8   3         96.27         87.65         7.26 o                         
   3   8   3        136.60        144.38         9.91 o                         
   4   8   3        104.45        102.20         7.99 o                         
   5   8   3        356.14        331.48        18.00 o                         
   6   8   3        190.26        177.62        12.48 o                         
   7   8   3        233.73        211.79        12.11 o                         
   8   8   3         65.63         68.29         5.99 o                         
   9   8   3          2.24         10.47         3.85 o                         
  10   8   3         67.09         67.51         9.44 o                         
  11   8   3        128.58        151.70        10.46 o                         
  12   8   3          3.30          0.76         2.22 o                         
  13   8   3          8.22         15.44         3.38 o                         
  14   8   3         63.84         56.94         5.55 o                         
  15   8   3         73.11         56.24         6.19 o                         
  16   8   3          4.47          5.74         6.74 o                         
 -17   9   3         16.96          8.90         4.87 o                         
 -16   9   3         16.42         22.24         8.20 o                         
 -15   9   3         12.74         15.10        10.46 o                         
 -14   9   3         81.89         89.32         9.41 o                         
 -13   9   3        298.58        323.23        21.43 o                         
 -12   9   3         52.54         59.34         7.38 o                         
 -11   9   3         67.74         65.95         7.72 o                         
 -10   9   3          2.31          6.26         3.75 o                         
  -9   9   3        445.19        452.62        27.34 o                         
  -8   9   3          1.61          1.56         3.22 o                         
  -7   9   3        667.64        716.55        36.86 o                         
  -6   9   3         47.10         54.35         5.96 o                         
  -5   9   3        342.61        363.69        20.82 o                         
  -4   9   3        101.33         91.01         6.04 o                         
  -3   9   3       2213.42       2016.95        86.87 o                         
  -2   9   3        683.14        638.73        26.65 o                         
  -1   9   3          0.55          1.35         1.65 o                         
   0   9   3          7.70          9.74         2.65 o                         
   1   9   3        563.49        567.97        27.51 o                         
   2   9   3          1.64          1.70         1.87 o                         
   3   9   3          5.64          8.51         3.70 o                         
   4   9   3          1.97          7.88         2.61 o                         
   5   9   3        643.40        612.71        36.46 o                         
   6   9   3       1115.33        988.15        53.22 o                         
   7   9   3         51.42         56.75         6.03 o                         
   8   9   3        712.67        756.04        34.48 o                         
   9   9   3         37.69         36.24         5.41 o                         
  10   9   3        267.13        279.23        18.54 o                         
  11   9   3         11.04         14.56         3.52 o                         
  12   9   3        206.65        190.93        10.85 o                         
  13   9   3        199.52        191.05        10.99 o                         
  14   9   3         72.21         59.90         5.96 o                         
  15   9   3          9.78          4.78         3.11 o                         
 -17  10   3         60.43         43.35        11.46 o                         
 -16  10   3          0.00          3.72         4.41 o                         
 -15  10   3         29.96         26.61         5.50 o                         
 -14  10   3         36.94         43.42         6.38 o                         
 -13  10   3         72.24         79.49         8.59 o                         
 -12  10   3        191.45        223.29        16.40 o                         
 -11  10   3         25.47         24.81         5.28 o                         
 -10  10   3         60.67         73.60         8.11 o                         
  -9  10   3         10.53         17.84         4.60 o                         
  -8  10   3       1049.89       1175.11        62.16 o                         
  -7  10   3          8.36          8.12         3.21 o                         
  -6  10   3        166.98        183.61        10.75 o                         
  -5  10   3        109.06        121.51         9.45 o                         
  -4  10   3        219.20        215.84        15.41 o                         
  -3  10   3         69.42         66.76         5.45 o                         
  -2  10   3         66.57         66.12         5.35 o                         
  -1  10   3        236.95        211.73        11.24 o                         
   0  10   3          4.70          9.31         2.76 o                         
   1  10   3         55.32         43.93         4.47 o                         
   2  10   3         55.33         55.49         5.62 o                         
   3  10   3        160.81        139.61         9.77 o                         
   4  10   3        148.13        122.26         9.94 o                         
   5  10   3        189.46        180.79        11.86 o                         
   6  10   3        236.26        266.09        15.25 o                         
   7  10   3        700.24        751.37        35.11 o                         
   8  10   3         76.09         84.10         7.33 o                         
   9  10   3        146.48        150.45        10.97 o                         
  10  10   3        260.96        290.87        20.98 o                         
  11  10   3        206.78        239.81        14.18 o                         
  12  10   3         52.03         55.09         6.02 o                         
  13  10   3         36.81         30.67         4.56 o                         
  14  10   3         54.48         43.69         5.05 o                         
  15  10   3          0.09          1.33         3.00 o                         
 -16  11   3          0.20          2.15         4.18 o                         
 -15  11   3          0.37          0.81         3.57 o                         
 -14  11   3         74.67         77.20         9.46 o                         
 -13  11   3          0.01         -0.29         3.19 o                         
 -12  11   3         32.91         36.34         5.81 o                         
 -11  11   3         42.43         52.77         7.15 o                         
 -10  11   3          5.97          5.94         3.70 o                         
  -9  11   3          3.13          7.34         3.76 o                         
  -8  11   3         48.31         47.48         5.65 o                         
  -7  11   3        204.57        226.47        14.59 o                         
  -6  11   3          5.78          2.43         2.75 o                         
  -5  11   3         26.47         27.66         5.17 o                         
  -4  11   3        137.84        143.03         8.72 o                         
  -3  11   3         10.69         14.16         2.81 o                         
  -2  11   3         14.52         11.76         2.77 o                         
  -1  11   3          3.47          6.71         2.89 o                         
   0  11   3        193.02        179.07        11.40 o                         
   1  11   3        392.84        356.37        17.78 o                         
   2  11   3        325.71        321.57        17.59 o                         
   3  11   3       1784.75       1543.56        73.50 o                         
   4  11   3         26.67         22.79         3.74 o                         
   5  11   3        142.48        151.22        10.37 o                         
   6  11   3         14.10         14.48         3.89 o                         
   7  11   3       2185.98       2412.31       101.90 o                         
   8  11   3          6.23          9.34         3.11 o                         
   9  11   3        140.77        151.62        12.44 o                         
  10  11   3         54.39         65.36         8.75 o                         
  11  11   3        512.09        527.67        26.47 o                         
  12  11   3          0.08         -0.06         2.60 o                         
  13  11   3         20.07         15.84         3.50 o                         
  14  11   3         29.90         25.77         4.19 o                         
 -16  12   3         38.25         15.73         9.94 o                         
 -15  12   3          2.73         -3.14         3.25 o                         
 -14  12   3         72.51         72.52         8.60 o                         
 -13  12   3         18.50         13.33         4.21 o                         
 -12  12   3          2.82          7.02         4.87 o                         
 -11  12   3         22.69         25.25         5.18 o                         
 -10  12   3        332.50        393.71        24.70 o                         
  -9  12   3          0.66          8.51         4.49 o                         
  -8  12   3         10.15         11.58         4.02 o                         
  -7  12   3         10.55         16.65         3.83 o                         
  -6  12   3          0.53          9.69         5.49 o                         
  -5  12   3        254.42        250.41        17.39 o                         
  -4  12   3          0.26          1.84         2.31 o                         
  -3  12   3        138.24        137.67        11.00 o                         
  -2  12   3         69.42         56.75         5.10 o                         
  -1  12   3        126.82        126.63         9.15 o                         
   0  12   3         60.43         60.88         7.48 o                         
   1  12   3        535.25        474.28        22.35 o                         
   2  12   3         91.76         93.39         7.59 o                         
   3  12   3       1276.90       1161.89        67.49 o                         
   4  12   3        186.61        192.01        12.21 o                         
   5  12   3         22.12         28.39         4.91 o                         
   6  12   3         80.78         81.58         7.11 o                         
   7  12   3         55.03         59.64         6.09 o                         
   8  12   3        436.22        466.92        23.87 o                         
   9  12   3          2.97          2.12         2.48 o                         
  10  12   3        332.90        330.10        24.34 o                         
  11  12   3          0.08          4.95         3.43 o                         
  12  12   3        194.20        201.90        19.56 o                         
  13  12   3         62.02         50.04         6.60 o                         
  14  12   3          1.17          2.05         3.30 o                         
 -15  13   3         33.89         15.43         6.65 o                         
 -14  13   3         10.20          7.57         4.27 o                         
 -13  13   3         79.86         68.74         8.25 o                         
 -12  13   3         51.83         50.50         6.76 o                         
 -11  13   3          9.77          9.18         4.85 o                         
 -10  13   3         32.27         31.17         5.54 o                         
  -9  13   3         23.07         22.88         4.89 o                         
  -8  13   3         13.41         11.31         3.66 o                         
  -7  13   3         45.61         39.08         5.87 o                         
  -6  13   3         29.39         32.64         5.53 o                         
  -5  13   3          3.23          6.66         4.71 o                         
  -4  13   3        271.12        272.81        13.85 o                         
  -3  13   3        151.51        154.20         9.21 o                         
  -2  13   3         10.27         15.31         3.51 o                         
  -1  13   3        769.99        784.10        36.21 o                         
   0  13   3        396.26        378.56        18.80 o                         
   1  13   3        207.61        189.59        11.10 o                         
   2  13   3        168.85        183.44        11.78 o                         
   3  13   3        269.98        270.61        18.41 o                         
   4  13   3         78.55         69.77         6.63 o                         
   5  13   3         74.20         77.96         8.33 o                         
   6  13   3         75.15         63.66         7.23 o                         
   7  13   3         41.30         39.03         5.06 o                         
   8  13   3         26.22         29.18         4.47 o                         
   9  13   3         87.91         87.33         7.53 o                         
  10  13   3         10.29          7.47         3.69 o                         
  11  13   3        117.73        119.13        13.59 o                         
  12  13   3         20.29         25.17         5.62 o                         
  13  13   3          9.45          5.49         3.52 o                         
 -14  14   3        136.24         93.47        18.34 o                         
 -13  14   3          1.22          4.60         3.94 o                         
 -12  14   3        398.98        431.85        34.33 o                         
 -11  14   3        179.33        169.55        13.60 o                         
 -10  14   3         18.75         18.99         4.62 o                         
  -9  14   3        217.57        216.27        15.92 o                         
  -8  14   3        766.28        833.61        46.06 o                         
  -7  14   3        551.32        497.33        85.26 o                         
  -6  14   3         34.83         40.90         5.94 o                         
  -5  14   3         47.71         52.59         6.78 o                         
  -4  14   3       1238.46       1252.54        48.98 o                         
  -3  14   3         79.93         74.26         6.09 o                         
  -2  14   3       1062.65       1095.52        43.20 o                         
  -1  14   3        368.74        389.61        24.39 o                         
   0  14   3        390.18        459.47        25.39 o                         
   1  14   3        623.36        600.45        27.52 o                         
   2  14   3         96.49        117.80         8.26 o                         
   3  14   3         90.38         77.09         7.07 o                         
   4  14   3          4.53         15.18         3.65 o                         
   5  14   3        896.84        887.23        41.10 o                         
   6  14   3        354.30        386.28        20.44 o                         
   7  14   3         73.27         60.89         6.27 o                         
   8  14   3          2.06          2.88         3.67 o                         
   9  14   3         84.07         84.88         7.44 o                         
  10  14   3         24.16         25.50         6.51 o                         
  11  14   3          1.84          5.07         5.37 o                         
  12  14   3         20.19         28.76        16.39 o                         
  13  14   3          3.36         -1.25         3.82 o                         
 -14  15   3         47.15         16.31         5.59 o                         
 -13  15   3          2.59          3.46         4.00 o                         
 -12  15   3         31.74         31.25         7.39 o                         
 -11  15   3        826.37        803.05        49.93 o                         
 -10  15   3         42.27         42.39        11.31 o                         
  -9  15   3         40.14         35.94         6.89 o                         
  -8  15   3          0.70         15.00         4.30 o                         
  -7  15   3        318.59        332.48        21.74 o                         
  -6  15   3         39.31         45.33         6.34 o                         
  -5  15   3       1230.00       1135.11       123.03 o                         
  -4  15   3         87.91         80.38         7.80 o                         
  -3  15   3        156.66        145.73        10.36 o                         
  -2  15   3         89.97         92.24         6.87 o                         
  -1  15   3        899.94        924.87        42.41 o                         
   0  15   3        796.31        862.74        37.34 o                         
   1  15   3          7.24          5.00         2.65 o                         
   2  15   3         79.76        103.83         7.63 o                         
   3  15   3          5.15          2.99         2.85 o                         
   4  15   3        160.92        192.29        12.37 o                         
   5  15   3         88.14         92.66         7.88 o                         
   6  15   3          1.88          2.14         2.46 o                         
   7  15   3         39.25         43.67         6.33 o                         
   8  15   3          5.91          8.72         5.39 o                         
   9  15   3          4.18          6.30         3.15 o                         
  10  15   3         23.64         18.24         9.14 o                         
  11  15   3         40.01         31.15        10.76 o                         
  12  15   3          1.60         10.01         7.92 o                         
 -13  16   3         43.57          8.58         6.80 o                         
 -12  16   3          1.43         -1.26         4.69 o                         
 -11  16   3          6.12          2.03         9.17 o                         
 -10  16   3          0.53         -4.48         4.48 o                         
  -9  16   3          0.26         -0.62         2.82 o                         
  -8  16   3        139.14        131.66        11.61 o                         
  -7  16   3         15.26         13.45         6.72 o                         
  -6  16   3         14.97         16.44         4.41 o                         
  -5  16   3         53.08         40.71         5.97 o                         
  -4  16   3         33.39         33.47         4.18 o                         
  -3  16   3         67.42         81.49         6.47 o                         
  -2  16   3          5.05          5.41         3.59 o                         
  -1  16   3         70.97         91.09         8.26 o                         
   0  16   3         46.84         55.86         5.93 o                         
   1  16   3         48.87         46.02         5.16 o                         
   2  16   3         55.23         48.19         5.13 o                         
   3  16   3          7.40         16.85         4.08 o                         
   4  16   3         48.47         59.06         6.34 o                         
   5  16   3         12.02         13.10         3.92 o                         
   6  16   3          2.24         -0.14         2.84 o                         
   7  16   3          6.75          8.54         3.14 o                         
   8  16   3         38.35         31.58         6.98 o                         
   9  16   3         10.70         13.01         4.91 o                         
  10  16   3          8.44         14.57         5.76 o                         
  11  16   3          1.05         -4.43         4.43 o                         
 -12  17   3          4.76         -2.27         4.67 o                         
 -11  17   3          0.13         -3.73         4.51 o                         
 -10  17   3         42.86         23.90         7.00 o                         
  -9  17   3         99.78        105.14        18.16 o                         
  -8  17   3          3.56          2.66         3.14 o                         
  -7  17   3         45.03         45.50        13.06 o                         
  -6  17   3         30.36         29.52         8.43 o                         
  -5  17   3          6.96          2.88         3.07 o                         
  -4  17   3         31.90         31.08         5.53 o                         
  -3  17   3          1.89          8.13         2.90 o                         
  -2  17   3          1.87          1.01         2.65 o                         
  -1  17   3          2.48          4.76         2.67 o                         
   0  17   3        259.27        297.14        15.70 o                         
   1  17   3          0.96          0.47         2.49 o                         
   2  17   3          7.98          9.27         3.58 o                         
   3  17   3         42.15         48.37         5.17 o                         
   4  17   3         19.31         21.83         4.30 o                         
   5  17   3         21.53         26.91         4.43 o                         
   6  17   3          5.44          0.76         4.12 o                         
   7  17   3          0.23          0.45         2.88 o                         
   8  17   3          3.04          2.52         3.11 o                         
   9  17   3          1.94          7.42         3.48 o                         
  10  17   3          0.37          0.17         5.71 o                         
 -11  18   3          0.07          6.34         5.16 o                         
 -10  18   3          9.98          0.35         4.87 o                         
  -9  18   3          7.85          7.55         4.28 o                         
  -8  18   3         21.06         17.48         5.14 o                         
  -7  18   3          4.32          2.43         3.34 o                         
  -6  18   3          0.09         -1.21         2.51 o                         
  -5  18   3          2.16         -1.02         3.64 o                         
  -4  18   3         49.05         28.85         6.01 o                         
  -3  18   3         60.27         57.77         8.62 o                         
  -2  18   3         41.23         39.71         4.39 o                         
  -1  18   3         21.49         28.62         4.22 o                         
   0  18   3         14.08         18.89         4.05 o                         
   1  18   3         46.85         56.55         5.72 o                         
   2  18   3          0.10         -1.96         3.51 o                         
   3  18   3          3.13         10.04         3.19 o                         
   4  18   3         76.54         92.65         7.27 o                         
   5  18   3         32.51         38.17         5.64 o                         
   6  18   3         41.34         47.12         5.63 o                         
   7  18   3          4.12          5.31         3.65 o                         
   8  18   3         19.51         15.40         4.30 o                         
   9  18   3         44.89         37.71        13.76 o                         
 -10  19   3          0.09         -4.37         4.37 o                         
  -9  19   3          0.46          6.31         4.16 o                         
  -8  19   3          0.69          0.37         3.77 o                         
  -7  19   3         26.00         28.67         6.06 o                         
  -6  19   3          0.02         -0.18         3.43 o                         
  -5  19   3         27.85         21.14         5.21 o                         
  -4  19   3          0.01          5.22         3.02 o                         
  -3  19   3         34.04         32.77         5.94 o                         
  -2  19   3          1.59          5.75         2.89 o                         
  -1  19   3         13.20         12.76         3.16 o                         
   0  19   3          5.01          4.86         2.85 o                         
   1  19   3         32.64         43.70         5.12 o                         
   2  19   3         20.45         22.88         4.19 o                         
   3  19   3          5.09          9.99         3.25 o                         
   4  19   3          5.84          1.57         2.53 o                         
   5  19   3          5.00         -0.06         2.81 o                         
   6  19   3          0.58          1.60         3.61 o                         
   7  19   3          6.83          4.93         3.76 o                         
   8  19   3          2.45          3.42         3.59 o                         
  -8  20   3          3.54          4.64         3.91 o                         
  -7  20   3         19.32         14.54         4.73 o                         
  -6  20   3         52.06         46.57         7.13 o                         
  -5  20   3          0.95          3.24         3.69 o                         
  -4  20   3         11.90          8.16         3.27 o                         
  -3  20   3         13.16         17.58         3.69 o                         
  -2  20   3          2.04          4.47         2.86 o                         
  -1  20   3          4.77          6.79         3.11 o                         
   0  20   3          8.15         15.63         3.47 o                         
   1  20   3          5.95          6.89         2.80 o                         
   2  20   3         61.06         98.85        11.89 o                         
   3  20   3         24.11         32.55         4.69 o                         
   4  20   3          0.04         -0.55         2.89 o                         
   5  20   3          1.91          4.49         3.46 o                         
   6  20   3        152.55        195.87        30.61 o                         
  -6  21   3         44.00         26.45         7.79 o                         
  -5  21   3         17.21         13.89         4.72 o                         
  -4  21   3          1.02          3.83         2.63 o                         
  -3  21   3        185.89        260.12        41.23 o                         
  -2  21   3         72.18         80.92        15.78 o                         
  -1  21   3         49.21         63.86        13.07 o                         
   0  21   3         10.47         11.94         3.27 o                         
   1  21   3         17.90         31.94         7.47 o                         
   2  21   3         10.27         16.01         4.06 o                         
   3  21   3          6.26          9.32         3.26 o                         
   4  21   3          1.41          3.82         3.88 o                         
  -2  22   3         20.08         25.67         6.69 o                         
  -1  22   3          3.51          4.62         2.58 o                         
   0  22   3         35.01         55.06         7.68 o                         
 -18   0   4        238.04        213.99        41.04 o                         
 -17   0   4         20.44         33.18        20.56 o                         
 -16   0   4       1002.36       1129.81       118.37 o                         
 -15   0   4         35.55         30.04         9.74 o                         
 -14   0   4        141.74        126.58        20.50 o                         
 -13   0   4         34.25         43.04         8.00 o                         
 -11   0   4        232.13        245.11        19.31 o                         
 -10   0   4         57.42         63.50         8.55 o                         
  -9   0   4         83.80         78.60         9.42 o                         
  -7   0   4        760.41        799.27        48.54 o                         
  -6   0   4         21.69         11.27         3.78 o                         
  -5   0   4        490.48        430.64        29.24 o                         
  -4   0   4       1120.62       1176.30        68.36 o                         
  -3   0   4        806.28        672.77        42.40 o                         
  -2   0   4       2110.12       2214.97       123.63 o                         
  -1   0   4       2161.31       2322.21       128.94 o                         
   0   0   4       1657.31       1624.59        92.91 o                         
   1   0   4        103.55        118.78        12.16 o                         
   2   0   4       1250.58       1490.83        94.94 o                         
   3   0   4      10063.79      12566.89       661.88 o                         
   4   0   4       5274.82       6325.72       313.82 o                         
   5   0   4        415.21        431.54        38.89 o                         
   6   0   4        141.39        143.68        15.46 o                         
   7   0   4        350.10        336.92        34.26 o                         
   8   0   4        304.49        394.95        24.71 o                         
   9   0   4        632.28        696.65        39.49 o                         
  10   0   4         24.41         23.08         4.74 o                         
  11   0   4        132.57        143.57        11.98 o                         
  12   0   4          3.77          5.84         3.47 o                         
  13   0   4         28.58         33.24         5.99 o                         
  14   0   4        206.19        247.68        18.04 o                         
  15   0   4          7.57          3.25         3.57 o                         
  16   0   4         40.85         24.59         5.85 o                         
 -18   1   4          5.84          9.35         4.40 o                         
 -17   1   4          1.67          3.58         3.64 o                         
 -16   1   4        554.17        598.58        36.37 o                         
 -15   1   4          6.32         13.32         3.72 o                         
 -14   1   4         65.01         77.24        12.11 o                         
 -13   1   4        219.59        270.53        16.25 o                         
 -12   1   4        460.96        549.90        25.51 o                         
 -11   1   4         71.27         71.64         6.43 o                         
 -10   1   4          2.28         13.31         5.61 o                         
  -9   1   4         19.92         21.15         3.66 o                         
  -8   1   4       2581.24       2541.45       182.15 o                         
  -7   1   4        925.31        918.09        38.77 o                         
  -6   1   4        353.07        343.39        17.28 o                         
  -5   1   4        970.46        914.10        38.76 o                         
  -4   1   4       1292.05       1344.56        54.53 o                         
  -3   1   4        188.11        177.31        10.92 o                         
  -2   1   4         21.24         29.08         4.01 o                         
  -1   1   4        436.85        397.88        19.84 o                         
   0   1   4       1871.83       1900.62        75.80 o                         
   1   1   4       1642.30       1570.12        63.63 o                         
   2   1   4        575.91        544.68        23.83 o                         
   3   1   4        125.72        132.04         8.38 o                         
   4   1   4        679.96        693.61        31.27 o                         
   5   1   4        208.46        214.75        12.23 o                         
   6   1   4        888.82        894.40        45.55 o                         
   7   1   4         88.99        116.27         9.13 o                         
   8   1   4         98.06        120.98         8.21 o                         
   9   1   4        420.37        464.92        19.81 o                         
  10   1   4        171.30        176.43         9.65 o                         
  11   1   4        137.46        141.26         8.38 o                         
  12   1   4         18.80         24.97         3.60 o                         
  13   1   4         51.19         63.01         5.50 o                         
  14   1   4         37.27         42.38         4.64 o                         
  15   1   4         48.53         35.60         4.28 o                         
  16   1   4          1.89          5.55         3.07 o                         
 -18   2   4         11.94          8.32         4.20 o                         
 -17   2   4          1.22          1.62         3.81 o                         
 -16   2   4        165.24        174.45        40.41 o                         
 -15   2   4          1.87          8.38         3.88 o                         
 -14   2   4        132.62        159.20         9.83 o                         
 -13   2   4         10.34          9.82         3.18 o                         
 -12   2   4         84.53         99.38         7.39 o                         
 -11   2   4          0.43          5.82         2.72 o                         
 -10   2   4        536.65        563.21        25.70 o                         
  -9   2   4       1105.59        989.94        50.24 o                         
  -8   2   4        727.79        659.33        33.81 o                         
  -7   2   4        283.67        270.20        14.45 o                         
  -6   2   4        912.65        781.42        33.83 o                         
  -5   2   4        144.91        123.69         8.52 o                         
  -4   2   4        464.36        466.45        22.05 o                         
  -3   2   4         44.08         49.35         4.67 o                         
  -2   2   4        471.47        422.51        19.50 o                         
  -1   2   4        305.77        265.02        14.57 o                         
   0   2   4         54.37         43.61         4.89 o                         
   1   2   4          0.63          3.75         1.75 o                         
   2   2   4        486.17        498.74        22.28 o                         
   3   2   4        650.79        580.68        28.57 o                         
   4   2   4       2922.70       3007.66       120.48 o                         
   5   2   4         79.54         74.95         6.05 o                         
   6   2   4         83.82        117.49         8.03 o                         
   7   2   4       1216.69       1198.77        50.14 o                         
   8   2   4       1067.40       1059.59        44.80 o                         
   9   2   4         89.91        104.90         8.30 o                         
  10   2   4         76.22         85.14         6.08 o                         
  11   2   4         65.15         71.40         5.65 o                         
  12   2   4        148.69        162.88         9.27 o                         
  13   2   4        129.94        141.16         8.56 o                         
  14   2   4         77.39         74.87         6.07 o                         
  15   2   4          2.20          2.27         2.69 o                         
  16   2   4         48.27         38.25         4.51 o                         
 -18   3   4         44.55         18.68         5.35 o                         
 -17   3   4         76.25         73.48        12.52 o                         
 -16   3   4          0.00         10.27         7.35 o                         
 -15   3   4          2.48          8.53         3.63 o                         
 -14   3   4        165.24        191.31        13.53 o                         
 -13   3   4        120.79        171.01        18.73 o                         
 -12   3   4         54.28         59.95         7.17 o                         
 -11   3   4        151.08        159.58         9.60 o                         
 -10   3   4        126.72        124.67         8.12 o                         
  -9   3   4        123.16        138.74         9.77 o                         
  -8   3   4        220.59        181.66        11.67 o                         
  -7   3   4         11.40         13.28         2.68 o                         
  -6   3   4         22.17         23.42         3.75 o                         
  -5   3   4         37.65         37.88         4.01 o                         
  -4   3   4          9.59          9.73         2.32 o                         
  -3   3   4         75.48         75.65         5.93 o                         
  -2   3   4         20.61         21.28         3.13 o                         
  -1   3   4          7.10          7.29         2.04 o                         
   0   3   4       1186.43       1180.70        48.97 o                         
   1   3   4         46.17         42.44         4.34 o                         
   2   3   4       1628.11       1542.90        67.63 o                         
   3   3   4        234.20        216.66        13.25 o                         
   4   3   4        235.71        249.89        13.64 o                         
   5   3   4         52.10         46.28         5.08 o                         
   6   3   4       1166.62       1156.57        45.99 o                         
   7   3   4          2.43          7.53         2.55 o                         
   8   3   4        309.77        321.87        17.53 o                         
   9   3   4        541.27        601.96        29.00 o                         
  10   3   4          2.45          2.69         2.02 o                         
  11   3   4        177.66        178.48         9.80 o                         
  12   3   4         11.41         10.68         2.89 o                         
  13   3   4        724.94        779.70        30.62 o                         
  14   3   4         26.16         34.26         4.24 o                         
  15   3   4         66.82         50.41         5.03 o                         
  16   3   4          6.86          8.42         3.24 o                         
 -18   4   4         12.73         15.22         5.14 o                         
 -17   4   4          3.55          4.73         2.92 o                         
 -16   4   4         14.28         11.62         3.22 o                         
 -15   4   4          0.77          8.32         3.39 o                         
 -14   4   4          0.05         -2.25         2.25 o                         
 -13   4   4         11.09         12.31         3.63 o                         
 -12   4   4          7.96          9.49         3.22 o                         
 -11   4   4         16.33         18.86         3.36 o                         
 -10   4   4        128.52        138.55         8.71 o                         
  -9   4   4          5.35          7.77         2.38 o                         
  -8   4   4          0.25          1.78         1.72 o                         
  -7   4   4         15.01         13.21         2.62 o                         
  -6   4   4         50.14         51.37         4.76 o                         
  -5   4   4          7.64          5.57         2.03 o                         
  -4   4   4       2456.15       2303.42        86.45 o                         
  -3   4   4       1336.87       1241.05        48.84 o                         
  -2   4   4          0.86          2.71         1.67 o                         
  -1   4   4          1.45          4.13         2.04 o                         
   0   4   4       3779.74       3836.57       146.75 o                         
   1   4   4       1891.49       1791.34        76.97 o                         
   2   4   4        367.68        363.21        19.48 o                         
   3   4   4        141.86        179.58        11.59 o                         
   4   4   4        305.11        320.48        17.72 o                         
   5   4   4        137.67        163.02         8.95 o                         
   6   4   4       1376.97       1383.10        53.15 o                         
   7   4   4         30.25         39.66         4.25 o                         
   8   4   4        151.31        152.14        15.72 o                         
   9   4   4          0.73         -0.02         3.84 o                         
  10   4   4        548.42        631.26        26.97 o                         
  11   4   4        210.36        233.91        12.54 o                         
  12   4   4        609.01        679.98        27.48 o                         
  13   4   4         21.21         28.40         3.91 o                         
  14   4   4         13.65         13.43         3.20 o                         
  15   4   4        138.07        124.47         8.42 o                         
  16   4   4        114.27         79.84         6.57 o                         
 -18   5   4         13.72          6.95         4.53 o                         
 -17   5   4         17.06         15.98         5.12 o                         
 -16   5   4         24.00         35.42         7.27 o                         
 -15   5   4          1.60          2.63         4.04 o                         
 -14   5   4         96.66        126.99        11.54 o                         
 -13   5   4         32.86         41.27         6.18 o                         
 -12   5   4         11.93         24.96         5.27 o                         
 -11   5   4         11.34         10.79         5.38 o                         
 -10   5   4          1.40          4.26         2.43 o                         
  -9   5   4        145.37        152.79         9.64 o                         
  -8   5   4        103.60         90.38         6.58 o                         
  -7   5   4         20.42         23.72         4.97 o                         
  -6   5   4         89.31         82.77         6.13 o                         
  -5   5   4         16.47         17.06         2.87 o                         
  -4   5   4        484.94        486.89        21.51 o                         
  -3   5   4       1244.67       1202.83        46.97 o                         
  -2   5   4        144.15        144.79         8.28 o                         
  -1   5   4         60.82         68.06         6.36 o                         
   0   5   4       1407.67       1376.31        60.31 o                         
   1   5   4        497.49        444.61        21.26 o                         
   2   5   4         96.52         94.73         7.67 o                         
   3   5   4        191.86        162.66         9.63 o                         
   4   5   4        321.95        346.26        16.47 o                         
   5   5   4          2.71         -0.57         1.37 o                         
   6   5   4         71.80         68.57         5.22 o                         
   7   5   4         69.31         79.18         6.15 o                         
   8   5   4        163.31        157.14        15.05 o                         
   9   5   4         64.69         69.27         6.58 o                         
  10   5   4         64.21         65.41         6.45 o                         
  11   5   4          1.37          0.43         2.38 o                         
  12   5   4        316.38        362.67        17.28 o                         
  13   5   4          1.48          5.43         2.80 o                         
  14   5   4         78.06         71.76         5.88 o                         
  15   5   4        103.58         95.10        10.64 o                         
  16   5   4          2.34          5.09         3.53 o                         
 -18   6   4          0.42         -0.15         4.41 o                         
 -17   6   4          9.26         12.85         5.09 o                         
 -16   6   4          2.92         -2.29         3.71 o                         
 -15   6   4         70.07         71.03         8.47 o                         
 -14   6   4         16.76         28.30         5.84 o                         
 -13   6   4         26.89         44.76         8.25 o                         
 -12   6   4          3.55          8.21         4.19 o                         
 -11   6   4        312.91        344.58        22.12 o                         
 -10   6   4         59.25         67.26         7.69 o                         
  -9   6   4        168.90        177.95        13.62 o                         
  -8   6   4         39.08         39.48        10.37 o                         
  -7   6   4          4.90          6.95         2.08 o                         
  -6   6   4          1.07          2.67         1.61 o                         
  -5   6   4        580.50        509.48        22.22 o                         
  -4   6   4        511.87        493.33        24.70 o                         
  -3   6   4        859.20        767.72        33.87 o                         
  -2   6   4        751.18        711.24        33.80 o                         
  -1   6   4        220.24        204.25        12.55 o                         
   0   6   4       2506.60       2466.47       104.58 o                         
   1   6   4          0.58          1.98         1.46 o                         
   2   6   4        416.84        435.11        19.72 o                         
   3   6   4         82.63         87.92         6.49 o                         
   4   6   4         18.63         28.42         3.59 o                         
   5   6   4        197.16        168.43         9.81 o                         
   6   6   4         82.07         79.86         6.17 o                         
   7   6   4         58.43         66.67         6.27 o                         
   8   6   4          8.87         13.32         2.86 o                         
   9   6   4          1.61         -0.87         3.08 o                         
  10   6   4         92.55        105.41         8.43 o                         
  11   6   4        113.20        117.40         8.05 o                         
  12   6   4         54.76         58.21         5.55 o                         
  13   6   4        335.56        340.01        18.74 o                         
  14   6   4         20.14         18.18         3.78 o                         
  15   6   4        146.29        124.20        11.96 o                         
 -17   7   4         29.73         28.52         6.75 o                         
 -16   7   4         17.20         22.10         5.70 o                         
 -15   7   4          4.95          5.36         5.01 o                         
 -14   7   4          6.84         10.88         4.36 o                         
 -13   7   4         57.62         75.96         8.63 o                         
 -12   7   4         11.24         11.50         5.06 o                         
 -11   7   4        475.19        530.23        41.99 o                         
 -10   7   4         11.18         15.33         4.38 o                         
  -9   7   4         31.21         47.79         6.78 o                         
  -8   7   4        196.21        212.44        15.31 o                         
  -7   7   4       2378.52       2518.97       125.80 o                         
  -6   7   4       2279.37       2342.82       142.08 o                         
  -5   7   4        213.28        216.87        12.99 o                         
  -4   7   4         57.77         49.05         4.82 o                         
  -3   7   4        314.76        341.48        15.43 o                         
  -2   7   4       3870.29       3861.31       141.39 o                         
  -1   7   4        157.47        176.56        10.01 o                         
   0   7   4          9.79          6.72         2.09 o                         
   1   7   4          2.46          4.02         1.67 o                         
   2   7   4          6.02         11.95         2.50 o                         
   3   7   4        137.39        153.80         9.17 o                         
   4   7   4        359.32        299.30        16.77 o                         
   5   7   4        133.83        122.09         8.01 o                         
   6   7   4        373.10        383.19        17.91 o                         
   7   7   4         64.42         67.99         5.36 o                         
   8   7   4        353.79        378.30        17.53 o                         
   9   7   4       1807.28       2193.40       155.75 o                         
  10   7   4        634.65        738.92        37.84 o                         
  11   7   4        337.00        355.10        16.88 o                         
  12   7   4        135.17        151.38         9.42 o                         
  13   7   4        259.29        229.33        12.41 o                         
  14   7   4        150.95        140.48        11.74 o                         
  15   7   4        165.62        137.63        16.49 o                         
 -17   8   4         31.18         24.98         7.59 o                         
 -16   8   4         27.74         20.88         7.54 o                         
 -15   8   4         12.03         18.33         5.23 o                         
 -14   8   4        136.52        140.68        12.22 o                         
 -13   8   4          6.03         11.00         4.23 o                         
 -12   8   4        164.94        179.53        14.03 o                         
 -11   8   4         78.35         80.94         8.67 o                         
 -10   8   4        222.67        239.73        16.97 o                         
  -9   8   4         20.60         10.82         4.11 o                         
  -8   8   4          0.73          9.12         3.84 o                         
  -7   8   4        460.39        469.58        28.01 o                         
  -6   8   4        922.26        898.30        48.77 o                         
  -5   8   4         51.41         57.52         4.71 o                         
  -4   8   4        256.44        251.59        12.09 o                         
  -3   8   4       1545.09       1462.05        56.48 o                         
  -2   8   4          9.08          4.85         1.87 o                         
  -1   8   4         15.09         13.84         2.64 o                         
   0   8   4         77.58         63.43         5.34 o                         
   1   8   4         84.54         98.14         6.37 o                         
   2   8   4          1.41          4.46         1.90 o                         
   3   8   4         28.88         36.27         4.04 o                         
   4   8   4          1.17          3.98         2.19 o                         
   5   8   4         57.28         59.15         5.25 o                         
   6   8   4         13.18         18.08         3.08 o                         
   7   8   4        359.95        377.67        17.73 o                         
   8   8   4       1052.00       1174.40        45.59 o                         
   9   8   4         65.34         85.40         7.45 o                         
  10   8   4         23.84         23.91         4.18 o                         
  11   8   4        368.93        389.42        35.82 o                         
  12   8   4        524.22        545.86        23.67 o                         
  13   8   4        155.61        150.50         9.99 o                         
  14   8   4         25.88         28.67         4.27 o                         
  15   8   4         32.87         16.89         3.91 o                         
 -17   9   4          0.66          1.44         4.14 o                         
 -16   9   4          2.13         -1.17         8.54 o                         
 -15   9   4          1.23          2.84         3.95 o                         
 -14   9   4         33.82         29.02         6.86 o                         
 -13   9   4         12.20         18.76         6.20 o                         
 -12   9   4         30.11         32.00         5.70 o                         
 -11   9   4        211.88        217.46        15.93 o                         
 -10   9   4        121.72        143.42        12.00 o                         
  -9   9   4         60.12         69.96         7.93 o                         
  -8   9   4         20.92         32.59         5.51 o                         
  -7   9   4        532.04        543.62        31.65 o                         
  -6   9   4        295.81        294.37        17.72 o                         
  -5   9   4        117.53        118.26         7.21 o                         
  -4   9   4        123.31        123.96         7.92 o                         
  -3   9   4         13.32         16.12         2.88 o                         
  -2   9   4         39.45         41.33         4.24 o                         
  -1   9   4          7.83         13.51         2.73 o                         
   0   9   4          8.94          5.43         2.06 o                         
   1   9   4         12.12         18.70         2.70 o                         
   2   9   4         15.06          6.33         2.20 o                         
   3   9   4        980.69        872.64        35.12 o                         
   4   9   4         14.73         14.33         2.90 o                         
   5   9   4        427.90        393.86        18.15 o                         
   6   9   4         95.28         85.63         6.46 o                         
   7   9   4        310.98        318.28        15.58 o                         
   8   9   4          0.06          1.65         2.35 o                         
   9   9   4        366.87        383.02        22.00 o                         
  10   9   4         41.84         45.58         5.44 o                         
  11   9   4        115.78        120.33         9.07 o                         
  12   9   4         20.46         17.22         3.26 o                         
  13   9   4          0.27          4.39         2.67 o                         
  14   9   4          0.23          0.39         2.88 o                         
 -16  10   4         17.52          9.05         4.97 o                         
 -15  10   4          1.58          9.68         4.48 o                         
 -14  10   4         34.35         30.76         5.71 o                         
 -13  10   4          6.54          4.96         5.06 o                         
 -12  10   4          3.68          5.48         5.71 o                         
 -11  10   4          6.40          6.04         3.76 o                         
 -10  10   4         38.30         58.40         7.25 o                         
  -9  10   4         43.51         58.95         7.26 o                         
  -8  10   4          0.02         -3.32         3.32 o                         
  -7  10   4         57.06         61.28         7.25 o                         
  -6  10   4         16.35         27.71         4.46 o                         
  -5  10   4        292.36        313.21        14.39 o                         
  -4  10   4         17.88         30.08         5.44 o                         
  -3  10   4        483.91        466.93        29.36 o                         
  -2  10   4        396.29        368.08        23.86 o                         
  -1  10   4        111.94        105.37         8.16 o                         
   0  10   4          4.72          3.26         1.82 o                         
   1  10   4        125.17        117.68         7.21 o                         
   2  10   4        193.35        197.24        10.22 o                         
   3  10   4         95.57         80.74         6.24 o                         
   4  10   4         19.51         14.62         2.97 o                         
   5  10   4       1080.18       1059.73        51.47 o                         
   6  10   4        698.81        746.18        30.97 o                         
   7  10   4        469.56        500.28        22.25 o                         
   8  10   4        301.57        294.42        14.60 o                         
   9  10   4         91.48         95.11         8.86 o                         
  10  10   4          9.16          9.45         3.60 o                         
  11  10   4         34.48         33.29         5.48 o                         
  12  10   4        130.61        115.17         7.86 o                         
  13  10   4          0.90          2.37         2.68 o                         
  14  10   4         95.68         66.83         6.09 o                         
 -16  11   4          2.10         -0.04         4.27 o                         
 -15  11   4         14.02         20.55         5.51 o                         
 -14  11   4          0.32          1.62         3.77 o                         
 -13  11   4          0.48         -1.72         2.80 o                         
 -12  11   4          3.08          0.46         2.85 o                         
 -11  11   4          1.14          2.03         3.05 o                         
 -10  11   4          0.05          5.33         3.70 o                         
  -9  11   4        105.91        127.72        11.16 o                         
  -8  11   4          6.16          6.75         3.85 o                         
  -7  11   4          4.03          0.04         5.49 o                         
  -6  11   4         53.60         59.91         6.38 o                         
  -5  11   4         11.65         20.80         3.30 o                         
  -4  11   4         99.01        102.90         7.21 o                         
  -3  11   4         10.54          7.21         2.52 o                         
  -2  11   4        125.46        131.58         8.31 o                         
  -1  11   4        112.66        107.57         7.30 o                         
   0  11   4        143.58        152.24        10.06 o                         
   1  11   4         49.86         54.04         4.68 o                         
   2  11   4         38.70         47.35         4.26 o                         
   3  11   4          9.66         12.16         2.80 o                         
   4  11   4        677.29        662.63        28.52 o                         
   5  11   4        355.86        340.62        16.38 o                         
   6  11   4        310.04        336.17        16.19 o                         
   7  11   4        121.63        113.59         7.81 o                         
   8  11   4        669.16        739.45        30.73 o                         
   9  11   4        115.76        110.47         7.67 o                         
  10  11   4          5.21          3.02         3.17 o                         
  11  11   4         54.26         48.78         6.31 o                         
  12  11   4          4.61          1.81         2.72 o                         
  13  11   4          1.47          4.14         3.17 o                         
  14  11   4         46.87         24.85         4.70 o                         
 -15  12   4         72.12         54.07         7.76 o                         
 -14  12   4         10.69          9.96         4.62 o                         
 -13  12   4          0.25          1.59         3.71 o                         
 -12  12   4         44.36         34.71         5.92 o                         
 -11  12   4        154.90        151.57        12.58 o                         
 -10  12   4         10.99         12.83         3.94 o                         
  -9  12   4          4.91          9.67         4.14 o                         
  -8  12   4        416.51        464.00        28.19 o                         
  -7  12   4        121.28        129.78        11.73 o                         
  -6  12   4        178.60        174.97        13.55 o                         
  -5  12   4        209.21        211.68        11.52 o                         
  -4  12   4       1266.62       1277.39        56.08 o                         
  -3  12   4        771.10        785.22        32.00 o                         
  -2  12   4         46.89         45.75         4.71 o                         
  -1  12   4          1.22          5.37         2.20 o                         
   0  12   4        524.18        466.74        19.78 o                         
   1  12   4       1023.51       1052.07        39.71 o                         
   2  12   4        444.18        474.88        20.15 o                         
   3  12   4        243.41        255.57        13.20 o                         
   4  12   4        391.27        386.58        17.97 o                         
   5  12   4          1.92          6.87         3.13 o                         
   6  12   4         44.55         45.67         4.78 o                         
   7  12   4         52.85         73.75         6.09 o                         
   8  12   4         10.40         12.84         3.21 o                         
   9  12   4        475.23        471.07        21.23 o                         
  10  12   4          1.95          5.89         3.45 o                         
  11  12   4          5.08          6.89         3.53 o                         
  12  12   4         61.58         47.73        11.02 o                         
  13  12   4         84.89         53.69         7.65 o                         
 -15  13   4         11.70         11.11         6.59 o                         
 -14  13   4          4.43         -0.85         3.75 o                         
 -13  13   4          0.01          5.35         4.17 o                         
 -12  13   4          6.97          6.08         3.31 o                         
 -11  13   4          0.15          1.28         3.10 o                         
 -10  13   4         32.77         33.79         5.78 o                         
  -9  13   4          0.27          3.64         3.64 o                         
  -8  13   4         10.35         13.35         7.30 o                         
  -7  13   4         17.26         19.79         4.64 o                         
  -6  13   4         64.32         75.44         8.25 o                         
  -5  13   4         12.68         14.45         3.98 o                         
  -4  13   4        496.86        564.78        27.54 o                         
  -3  13   4        255.26        276.35        13.94 o                         
  -2  13   4         54.09         60.28         5.44 o                         
  -1  13   4        393.19        389.58        17.96 o                         
   0  13   4        623.48        656.86        26.38 o                         
   1  13   4        233.88        232.36        11.61 o                         
   2  13   4          0.71          3.28         1.98 o                         
   3  13   4        384.97        444.56        19.96 o                         
   4  13   4        146.79        156.12        10.71 o                         
   5  13   4        117.96        126.39         9.42 o                         
   6  13   4        112.73        102.35         8.23 o                         
   7  13   4         38.58         37.46         4.41 o                         
   8  13   4        101.21         90.93         6.99 o                         
   9  13   4         28.50         33.31         4.26 o                         
  10  13   4         53.64         39.12         5.85 o                         
  11  13   4          2.08          2.36         3.33 o                         
  12  13   4          2.02          2.87         3.02 o                         
 -14  14   4         12.02          5.77         4.09 o                         
 -13  14   4        479.94        397.65        54.31 o                         
 -12  14   4        153.22        163.23        31.03 o                         
 -11  14   4        109.18         94.83         9.45 o                         
 -10  14   4         22.14         20.68         4.77 o                         
  -9  14   4         14.32         11.41         5.17 o                         
  -8  14   4         16.81         21.43         4.85 o                         
  -7  14   4       1596.01       1645.25        85.48 o                         
  -6  14   4         57.14         60.34         7.35 o                         
  -5  14   4         25.16         19.58         3.91 o                         
  -4  14   4         27.96         30.54         4.01 o                         
  -3  14   4       2200.81       2326.54        86.67 o                         
  -2  14   4         26.10         18.52         3.35 o                         
  -1  14   4         22.34         14.75         3.08 o                         
   0  14   4         11.23         22.79         3.61 o                         
   1  14   4        491.33        488.25        20.52 o                         
   2  14   4          4.59          8.43         2.67 o                         
   3  14   4        342.23        348.82        17.57 o                         
   4  14   4         51.39         42.07         5.69 o                         
   5  14   4         51.47         56.29         6.18 o                         
   6  14   4        104.47        110.20         8.78 o                         
   7  14   4         63.10         67.85         5.93 o                         
   8  14   4         49.32         42.77         4.87 o                         
   9  14   4         97.15         84.72         6.73 o                         
  10  14   4          0.20          2.77         2.63 o                         
  11  14   4          1.63          2.03         3.69 o                         
  12  14   4          3.73         -3.25         3.25 o                         
 -13  15   4         95.96         76.42        26.77 o                         
 -12  15   4         17.83         11.24         4.41 o                         
 -11  15   4        339.98        285.92        22.60 o                         
 -10  15   4        155.50        109.62        12.07 o                         
  -9  15   4        400.46        356.50        25.80 o                         
  -8  15   4        146.32        126.55        13.33 o                         
  -7  15   4         68.29         76.78         8.38 o                         
  -6  15   4          0.75          7.93         4.01 o                         
  -5  15   4         64.79         51.40        10.10 o                         
  -4  15   4          8.50         13.58         3.14 o                         
  -3  15   4        112.89        111.67         7.79 o                         
  -2  15   4         43.25         44.66         4.84 o                         
  -1  15   4          6.51          3.26         2.56 o                         
   0  15   4         18.14         21.46         3.48 o                         
   1  15   4        589.92        624.02        25.36 o                         
   2  15   4        261.28        269.88        13.17 o                         
   3  15   4         31.01         32.67         3.98 o                         
   4  15   4          0.18          1.25         3.71 o                         
   5  15   4        271.28        267.14        15.62 o                         
   6  15   4        112.86         99.34         8.37 o                         
   7  15   4        201.06        210.03        11.66 o                         
   8  15   4         18.40         20.78         3.71 o                         
   9  15   4         28.16         39.80         5.13 o                         
  10  15   4         12.29         12.29         4.06 o                         
  11  15   4          1.72         -2.06         3.53 o                         
 -13  16   4          1.67          3.33         5.15 o                         
 -12  16   4         34.27         11.58         5.92 o                         
 -11  16   4         50.74         32.26        12.49 o                         
 -10  16   4          0.25         -3.95         4.33 o                         
  -9  16   4          0.78          0.04         4.73 o                         
  -8  16   4          2.26          2.83         4.36 o                         
  -7  16   4         33.87         33.13         5.62 o                         
  -6  16   4        131.03        137.20        11.82 o                         
  -5  16   4         15.39         11.85         3.00 o                         
  -4  16   4         11.24         15.56         3.43 o                         
  -3  16   4        343.86        347.61        16.90 o                         
  -2  16   4        208.43        216.06        12.05 o                         
  -1  16   4          1.78         13.42         3.14 o                         
   0  16   4         36.00         37.78         4.79 o                         
   1  16   4        167.75        183.94        10.13 o                         
   2  16   4         10.18         16.16         3.29 o                         
   3  16   4          0.03          3.44         2.57 o                         
   4  16   4         80.07         88.41         7.12 o                         
   5  16   4          5.98          2.04         2.78 o                         
   6  16   4         24.47         36.96         5.03 o                         
   7  16   4         39.16         54.08         7.55 o                         
   8  16   4         30.91         37.31         5.74 o                         
   9  16   4          4.57          4.95         4.20 o                         
  10  16   4         25.59         18.01         6.02 o                         
 -12  17   4          2.55         -0.74         6.69 o                         
 -11  17   4          4.55         13.52         5.93 o                         
 -10  17   4         34.99         25.79         7.00 o                         
  -9  17   4          1.68          4.00         4.93 o                         
  -8  17   4          0.16          1.97         3.30 o                         
  -7  17   4          6.59          9.41         5.65 o                         
  -6  17   4         47.48         50.66         6.87 o                         
  -5  17   4          0.14          1.66         2.68 o                         
  -4  17   4          9.85          6.68         2.93 o                         
  -3  17   4         78.62         67.13         5.98 o                         
  -2  17   4         43.81         52.81         5.44 o                         
  -1  17   4         15.58         25.87         3.73 o                         
   0  17   4         10.31          7.84         2.62 o                         
   1  17   4         38.77         31.12         4.01 o                         
   2  17   4         35.26         37.84         4.77 o                         
   3  17   4         10.54         13.68         3.52 o                         
   4  17   4         10.20         17.30         3.69 o                         
   5  17   4          0.19          0.40         2.39 o                         
   6  17   4          9.90         19.53         3.84 o                         
   7  17   4          1.23          3.21         2.82 o                         
   8  17   4        112.44        110.39        12.19 o                         
   9  17   4          6.88          5.50         3.19 o                         
 -10  18   4          1.72         -3.98         6.25 o                         
  -9  18   4          0.67          1.78         4.57 o                         
  -8  18   4         15.53         12.94         7.30 o                         
  -7  18   4         12.94         11.80         4.19 o                         
  -6  18   4          4.44         13.29         4.33 o                         
  -5  18   4          0.79          1.06         3.08 o                         
  -4  18   4          7.67          8.08         3.41 o                         
  -3  18   4         16.58         16.04         3.73 o                         
  -2  18   4         30.76         29.06         3.93 o                         
  -1  18   4         21.48         24.56         3.65 o                         
   0  18   4         46.28         63.56         5.49 o                         
   1  18   4        106.70        119.86         7.68 o                         
   2  18   4         34.70         42.11         5.59 o                         
   3  18   4         46.31         55.14         5.07 o                         
   4  18   4         49.32         50.59         4.93 o                         
   5  18   4         12.03         15.71         3.33 o                         
   6  18   4         90.03         98.77         7.54 o                         
   7  18   4         21.02         12.62         3.71 o                         
   8  18   4          5.51          5.53         3.44 o                         
  -9  19   4          3.29         -2.02         6.04 o                         
  -8  19   4          0.07          0.30         4.74 o                         
  -7  19   4          1.07          3.59         3.54 o                         
  -6  19   4          0.03          1.47         3.74 o                         
  -5  19   4          2.74          6.02         6.03 o                         
  -4  19   4         14.91         11.80         3.52 o                         
  -3  19   4          2.51          5.00         2.97 o                         
  -2  19   4          0.02          4.09         2.59 o                         
  -1  19   4          2.78          4.11         2.84 o                         
   0  19   4         71.28         93.32         7.64 o                         
   1  19   4          3.88          1.08         4.18 o                         
   2  19   4         33.89         48.53         4.71 o                         
   3  19   4          1.70          3.10         2.43 o                         
   4  19   4        150.10        195.77        20.43 o                         
   5  19   4          8.04         10.06         3.24 o                         
   6  19   4         84.61         97.19        11.95 o                         
   7  19   4         13.70         15.74         3.99 o                         
  -7  20   4          0.61          0.96         3.81 o                         
  -6  20   4          1.04          7.34         4.30 o                         
  -5  20   4         14.11         17.92         5.08 o                         
  -4  20   4          0.58          1.14         2.65 o                         
  -3  20   4          0.74         -2.44         2.44 o                         
  -2  20   4         29.95         34.20         4.34 o                         
  -1  20   4          8.46         11.76         3.55 o                         
   0  20   4          0.03          1.49         2.77 o                         
   1  20   4         16.86         21.60         3.71 o                         
   2  20   4         32.15         41.51         4.59 o                         
   3  20   4          0.31          2.14         2.59 o                         
   4  20   4         15.95         27.77         4.46 o                         
   5  20   4          8.97          6.26         3.29 o                         
  -5  21   4         18.63          3.75         6.25 o                         
  -4  21   4         13.68         11.90         3.49 o                         
  -3  21   4         15.05         12.95         3.31 o                         
  -2  21   4         35.45         41.30         5.16 o                         
  -1  21   4          1.72          4.05         2.91 o                         
   0  21   4         29.81         29.10         6.30 o                         
   1  21   4         17.20         22.61         3.74 o                         
   2  21   4         10.26          8.52         3.19 o                         
 -18   1   5         18.40         10.12         4.70 o                         
 -17   1   5         12.96         11.32         3.72 o                         
 -16   1   5          0.00          8.54         3.37 o                         
 -15   1   5         13.85         15.11         3.62 o                         
 -14   1   5         11.40         15.43         4.14 o                         
 -13   1   5         52.73         64.68         6.60 o                         
 -12   1   5         61.69         65.43         6.47 o                         
 -11   1   5          0.77         -0.98         3.36 o                         
 -10   1   5        343.80        372.87        18.47 o                         
  -9   1   5         54.62         50.49         5.19 o                         
  -8   1   5          9.52         12.00         2.91 o                         
  -7   1   5          0.28          2.95         2.38 o                         
  -6   1   5        377.07        380.65        18.79 o                         
  -5   1   5         56.31         50.40         5.19 o                         
  -4   1   5       1485.26       1479.60        59.77 o                         
  -3   1   5         81.96         72.85         6.34 o                         
  -2   1   5        792.59        872.75        37.49 o                         
  -1   1   5        252.63        244.23        13.86 o                         
   0   1   5        729.45        745.61        33.02 o                         
   1   1   5         23.55         21.72         3.54 o                         
   2   1   5        879.46        930.17        39.84 o                         
   3   1   5        739.64        730.01        32.34 o                         
   4   1   5          1.76          9.08         2.58 o                         
   5   1   5         44.28         48.42         4.80 o                         
   6   1   5         11.26         10.70         2.94 o                         
   7   1   5        177.13        285.34        58.52 o                         
   8   1   5        515.49        540.57        25.20 o                         
   9   1   5         90.02         90.53         6.99 o                         
  10   1   5         16.57         24.43         3.34 o                         
  11   1   5         12.30         13.16         2.83 o                         
  12   1   5        177.29        180.43         9.85 o                         
  13   1   5         60.98         60.90         5.51 o                         
  14   1   5         68.88         58.57         5.26 o                         
  15   1   5          0.83          0.71         3.56 o                         
 -18   2   5          1.13          6.14         4.59 o                         
 -17   2   5          1.70         -2.30         3.44 o                         
 -16   2   5        432.96        425.69        52.14 o                         
 -15   2   5         22.30         22.98         5.22 o                         
 -14   2   5         39.34         50.63         5.75 o                         
 -13   2   5         57.81         64.17         5.96 o                         
 -12   2   5       1352.96       1630.71        70.66 o                         
 -11   2   5         22.65         29.77         4.67 o                         
 -10   2   5        256.05        293.08        15.47 o                         
  -9   2   5        343.80        350.00        17.70 o                         
  -8   2   5        191.43        162.77        10.91 o                         
  -7   2   5        263.27        233.67        13.08 o                         
  -6   2   5       1279.07       1252.25        51.32 o                         
  -5   2   5         56.08         56.54         5.51 o                         
  -4   2   5        963.61        924.11        50.62 o                         
  -3   2   5        900.36        803.10        33.02 o                         
  -2   2   5       1286.18       1275.85        49.74 o                         
  -1   2   5       3770.21       3809.90       146.13 o                         
   0   2   5         40.82         48.67         5.16 o                         
   1   2   5         62.34         58.68         5.26 o                         
   2   2   5        702.47        755.03        31.45 o                         
   3   2   5       1042.79       1174.31        48.86 o                         
   4   2   5        331.34        276.68        17.36 o                         
   5   2   5        832.09        742.41        35.68 o                         
   6   2   5         18.81         25.22         3.55 o                         
   7   2   5        474.16        469.48        25.95 o                         
   8   2   5         41.55         59.58         5.47 o                         
   9   2   5        192.14        216.92        12.29 o                         
  10   2   5        531.68        564.43        23.39 o                         
  11   2   5        727.69        783.29        30.72 o                         
  12   2   5        440.59        481.92        20.50 o                         
  13   2   5         84.56         90.87         6.60 o                         
  14   2   5        421.32        412.44        22.07 o                         
  15   2   5         43.88         23.12         4.01 o                         
 -18   3   5          2.49         -1.83         5.21 o                         
 -17   3   5          3.19         -2.69         2.88 o                         
 -16   3   5         68.23         73.11        12.42 o                         
 -15   3   5          9.38         12.82         4.69 o                         
 -14   3   5         43.74         43.91         6.37 o                         
 -13   3   5          2.20          2.87         2.64 o                         
 -12   3   5         35.41         44.32         4.89 o                         
 -11   3   5          3.39          9.23         3.03 o                         
 -10   3   5        249.74        275.47        13.93 o                         
  -9   3   5         60.23         67.29         5.60 o                         
  -8   3   5         11.23          6.25         2.10 o                         
  -7   3   5        278.19        249.41        12.82 o                         
  -6   3   5         13.85         12.61         2.61 o                         
  -5   3   5       1232.25       1222.91        47.63 o                         
  -4   3   5        937.48        877.17        35.60 o                         
  -3   3   5       2074.38       1996.93        74.98 o                         
  -2   3   5          5.29         11.59         2.47 o                         
  -1   3   5       1855.24       1841.14        73.48 o                         
   0   3   5          0.38          2.16         1.93 o                         
   1   3   5         86.40        105.74         7.41 o                         
   2   3   5         66.10         88.83         6.62 o                         
   3   3   5          8.50          8.51         2.45 o                         
   4   3   5         13.65         12.51         3.15 o                         
   5   3   5        106.51        107.18         8.36 o                         
   6   3   5        251.72        252.26        13.46 o                         
   7   3   5         53.24         42.37         4.09 o                         
   8   3   5        956.95       1029.73        43.59 o                         
   9   3   5        103.01         96.82         7.28 o                         
  10   3   5        191.54        194.27        11.52 o                         
  11   3   5         10.93         15.84         3.52 o                         
  12   3   5        220.01        239.32        12.01 o                         
  13   3   5          0.33         -0.04         2.18 o                         
  14   3   5         32.26         25.98         4.02 o                         
  15   3   5          2.97          5.34         3.03 o                         
 -18   4   5         49.76         34.99         6.54 o                         
 -17   4   5         13.19          5.72         3.61 o                         
 -16   4   5          0.05         -2.82         2.82 o                         
 -15   4   5          1.62          5.08         3.20 o                         
 -14   4   5         41.59         50.92         7.42 o                         
 -13   4   5         66.63         74.85        10.89 o                         
 -12   4   5         13.24         18.93         3.59 o                         
 -11   4   5         36.54         37.84         4.49 o                         
 -10   4   5          6.69         12.54         3.10 o                         
  -9   4   5         75.11         75.08         6.86 o                         
  -8   4   5        113.92         93.14         7.45 o                         
  -7   4   5         15.64         17.85         2.98 o                         
  -6   4   5         31.38         26.69         3.48 o                         
  -5   4   5        100.28         91.95         6.59 o                         
  -4   4   5       2718.67       2615.83        96.98 o                         
  -3   4   5        850.11        787.98        32.53 o                         
  -2   4   5          3.32          1.51         1.68 o                         
  -1   4   5        333.23        290.14        15.53 o                         
   0   4   5         17.95         21.31         3.50 o                         
   1   4   5        699.08        680.83        28.72 o                         
   2   4   5        132.89        117.06         8.86 o                         
   3   4   5        227.23        178.91        11.54 o                         
   4   4   5       1437.84       1347.26        59.60 o                         
   5   4   5        168.82        140.15        10.92 o                         
   6   4   5        225.20        218.73        12.67 o                         
   7   4   5       1258.05       1163.57        45.51 o                         
   8   4   5        328.63        321.11        16.42 o                         
   9   4   5          3.61          3.86         2.27 o                         
  10   4   5         25.97         25.01         3.88 o                         
  11   4   5       1397.12       1466.96        62.10 o                         
  12   4   5        372.31        370.94        16.65 o                         
  13   4   5         16.12         14.79         3.14 o                         
  14   4   5          5.67          4.58         3.35 o                         
  15   4   5        132.19         86.56         6.77 o                         
 -18   5   5          8.56         10.35         5.21 o                         
 -17   5   5          8.69          5.71         4.30 o                         
 -16   5   5          4.97          7.72         4.39 o                         
 -15   5   5         11.14         13.50         4.65 o                         
 -14   5   5         16.86         20.88         5.40 o                         
 -13   5   5          1.85          8.04         4.17 o                         
 -12   5   5        116.71        125.78        16.94 o                         
 -11   5   5          8.52         12.13         3.53 o                         
 -10   5   5         22.57         20.92         3.49 o                         
  -9   5   5          2.54          8.95         3.12 o                         
  -8   5   5          4.03         11.73         3.97 o                         
  -7   5   5         13.19         14.04         3.60 o                         
  -6   5   5        682.72        607.21        31.66 o                         
  -5   5   5         82.15         68.38         5.56 o                         
  -4   5   5         90.05        106.70         4.74 o                         
  -3   5   5          4.60          3.46         2.04 o                         
  -2   5   5        626.88        613.09        27.68 o                         
  -1   5   5         38.45         45.78         5.00 o                         
   0   5   5       1014.58       1115.17        53.59 o                         
   1   5   5        648.48        563.72        27.85 o                         
   2   5   5         42.09         29.40         4.07 o                         
   3   5   5        191.40        173.04        11.35 o                         
   4   5   5         91.66         86.43         6.56 o                         
   5   5   5         57.40         49.42         2.33 o                         
   6   5   5          1.64          1.48         2.22 o                         
   7   5   5        206.85        188.48        10.64 o                         
   8   5   5         12.45         13.69         3.48 o                         
   9   5   5        771.27        777.96        46.72 o                         
  10   5   5          6.77          7.30         3.22 o                         
  11   5   5         84.87         93.62         7.32 o                         
  12   5   5        121.52        130.49         8.97 o                         
  13   5   5         98.38         95.16         6.69 o                         
  14   5   5         12.31          5.83         3.60 o                         
  15   5   5          3.40          1.54         3.19 o                         
 -17   6   5          1.33          5.63         4.37 o                         
 -16   6   5          0.66          0.90         4.26 o                         
 -15   6   5         13.06         17.84         4.96 o                         
 -14   6   5          4.80          9.95         4.37 o                         
 -13   6   5          9.58         14.42         4.57 o                         
 -12   6   5         60.91         72.95         8.20 o                         
 -11   6   5          0.37          4.41         7.50 o                         
 -10   6   5         63.09         71.15         7.94 o                         
  -9   6   5         59.06         61.59         5.46 o                         
  -8   6   5         66.10         67.83         5.67 o                         
  -7   6   5        525.65        601.87        25.40 o                         
  -6   6   5          0.95          1.36         3.02 o                         
  -5   6   5         40.74         32.64         3.74 o                         
  -4   6   5        257.32        243.34        12.64 o                         
  -3   6   5        720.36        748.67        35.17 o                         
  -2   6   5          2.39          0.02         1.73 o                         
  -1   6   5          2.82          9.50         2.66 o                         
   0   6   5        221.39        236.52        14.14 o                         
   1   6   5        161.45        168.54        10.23 o                         
   2   6   5          0.07          0.37         1.33 o                         
   3   6   5       1127.98       1080.29        42.84 o                         
   4   6   5        428.57        372.22        17.54 o                         
   5   6   5         21.16         28.08         3.76 o                         
   6   6   5          4.99         11.57         2.88 o                         
   7   6   5        983.28        977.20        41.37 o                         
   8   6   5       1285.05       1371.63        54.74 o                         
   9   6   5         88.14        112.80         8.67 o                         
  10   6   5         47.42         50.48         5.65 o                         
  11   6   5        111.50        116.64         8.92 o                         
  12   6   5         74.20         66.66         5.44 o                         
  13   6   5         23.60         21.40         3.60 o                         
  14   6   5         51.39         37.66         4.46 o                         
  15   6   5         29.63         15.23         5.69 o                         
 -17   7   5          5.48          4.62         4.88 o                         
 -16   7   5          3.05          3.09         5.67 o                         
 -15   7   5         28.35         28.82         6.26 o                         
 -14   7   5          2.19          9.94         4.77 o                         
 -13   7   5          6.89         11.42         4.44 o                         
 -12   7   5          5.93         12.00         5.06 o                         
 -11   7   5        218.34        283.20        19.35 o                         
 -10   7   5         41.95         56.49         7.34 o                         
  -9   7   5        115.52        115.26        10.39 o                         
  -8   7   5        117.08        141.70        10.50 o                         
  -7   7   5        454.35        475.03        25.56 o                         
  -6   7   5        121.09        153.35        11.89 o                         
  -5   7   5        241.80        243.35        15.42 o                         
  -4   7   5          0.11          6.04         2.75 o                         
  -3   7   5        237.81        243.79        15.69 o                         
  -2   7   5          0.19          1.38         1.84 o                         
  -1   7   5         33.75         38.19         4.71 o                         
   0   7   5        167.66        201.10        12.38 o                         
   1   7   5        270.87        237.67        11.78 o                         
   2   7   5         75.55         79.84         5.70 o                         
   3   7   5         79.15         70.31         5.76 o                         
   4   7   5          0.05         -1.71         2.07 o                         
   5   7   5        565.39        566.90        24.59 o                         
   6   7   5        367.04        389.20        18.29 o                         
   7   7   5        127.18        138.49         9.45 o                         
   8   7   5         42.77         57.36         5.96 o                         
   9   7   5        147.59        158.12        12.01 o                         
  10   7   5         32.18         44.35         5.35 o                         
  11   7   5          5.35         13.04         3.62 o                         
  12   7   5         36.89         31.79         4.82 o                         
  13   7   5          7.47          8.96         2.83 o                         
  14   7   5          5.76          5.70         2.75 o                         
 -17   8   5          0.92         -2.45         4.44 o                         
 -16   8   5         24.18         22.97         6.42 o                         
 -15   8   5         39.60         52.26         7.47 o                         
 -14   8   5          5.52          5.34         3.82 o                         
 -13   8   5         23.67         23.93         5.69 o                         
 -12   8   5         27.63         34.42         5.83 o                         
 -11   8   5         10.59         17.65         4.67 o                         
 -10   8   5         65.64         73.12         8.15 o                         
  -9   8   5         77.12         80.47         8.58 o                         
  -8   8   5         76.49         79.78         8.48 o                         
  -7   8   5        108.84        121.45         7.87 o                         
  -6   8   5         17.37         14.68         2.97 o                         
  -5   8   5          0.00          4.29         2.33 o                         
  -4   8   5          0.12          2.25         2.26 o                         
  -3   8   5         41.39         36.14         4.07 o                         
  -2   8   5          1.10          2.86         1.90 o                         
  -1   8   5         38.31         34.98         4.07 o                         
   0   8   5        300.38        269.81        13.59 o                         
   1   8   5        451.35        390.95        17.19 o                         
   2   8   5        228.17        238.34        11.78 o                         
   3   8   5        529.07        514.40        22.69 o                         
   4   8   5         27.24         31.47         4.44 o                         
   5   8   5         33.36         31.72         4.58 o                         
   6   8   5          3.03          1.78         2.76 o                         
   7   8   5        120.92        141.56         8.88 o                         
   8   8   5         12.28          8.75         3.17 o                         
   9   8   5         67.18         81.97         8.32 o                         
  10   8   5        198.55        221.25        15.04 o                         
  11   8   5        102.66        119.62         9.14 o                         
  12   8   5          1.04          0.26         3.31 o                         
  13   8   5          1.79         -2.31         2.31 o                         
  14   8   5         49.33         32.11         4.28 o                         
 -16   9   5          5.08          8.50         4.83 o                         
 -15   9   5         34.77         44.88         7.34 o                         
 -14   9   5          3.51          8.48         6.26 o                         
 -13   9   5        116.67        126.51        11.34 o                         
 -12   9   5          7.76         13.40         4.26 o                         
 -11   9   5        287.21        314.61        20.87 o                         
 -10   9   5         72.44         86.39         8.99 o                         
  -9   9   5         53.92         56.52         7.15 o                         
  -8   9   5          0.15          1.72         4.02 o                         
  -7   9   5        573.86        641.17        36.65 o                         
  -6   9   5        201.67        220.57        13.23 o                         
  -5   9   5         55.32         53.27         5.37 o                         
  -4   9   5         13.90         16.87         3.11 o                         
  -3   9   5        379.89        393.34        18.20 o                         
  -2   9   5        168.68        141.68         9.21 o                         
  -1   9   5          9.50         11.18         2.60 o                         
   0   9   5         44.95         46.41         4.62 o                         
   1   9   5        695.96        668.39        26.81 o                         
   2   9   5       1110.62       1062.09        40.15 o                         
   3   9   5         47.12         47.58         4.42 o                         
   4   9   5       1295.56       1330.83        51.85 o                         
   5   9   5         91.59        109.34         7.56 o                         
   6   9   5        309.74        299.28        14.93 o                         
   7   9   5         17.82         24.47         3.90 o                         
   8   9   5        131.01        156.68         9.56 o                         
   9   9   5        432.06        449.00        24.97 o                         
  10   9   5         84.12         87.23         8.54 o                         
  11   9   5         12.40         13.05         4.18 o                         
  12   9   5          2.76          3.32         3.68 o                         
  13   9   5         16.35         16.16         4.01 o                         
  14   9   5          0.09          2.35         3.50 o                         
 -16  10   5         53.72         42.04         7.34 o                         
 -15  10   5          1.54          2.18         4.03 o                         
 -14  10   5          0.72          5.17         4.75 o                         
 -13  10   5         30.09         21.11         4.92 o                         
 -12  10   5        118.39        117.19        10.76 o                         
 -11  10   5          0.06          7.82         9.22 o                         
 -10  10   5         25.46         25.34         5.92 o                         
  -9  10   5        176.87        201.85        15.01 o                         
  -8  10   5         11.53         15.84         4.68 o                         
  -7  10   5          5.74          8.67         4.02 o                         
  -6  10   5          0.00          3.45         2.04 o                         
  -5  10   5         75.72         76.08         6.03 o                         
  -4  10   5          5.37          9.08         3.89 o                         
  -3  10   5        262.31        267.77        13.57 o                         
  -2  10   5         27.65         32.52         4.29 o                         
  -1  10   5        537.32        491.37        23.56 o                         
   0  10   5        214.09        196.04        10.94 o                         
   1  10   5         12.64         10.98         2.64 o                         
   2  10   5        744.50        780.10        30.77 o                         
   3  10   5        772.71        830.47        32.37 o                         
   4  10   5          1.04          5.26         2.52 o                         
   5  10   5        529.55        475.26        21.31 o                         
   6  10   5        588.59        619.82        26.55 o                         
   7  10   5         62.79         80.35         6.44 o                         
   8  10   5         73.88         69.95         5.97 o                         
   9  10   5         49.63         46.63         5.46 o                         
  10  10   5        191.84        198.91        13.96 o                         
  11  10   5         28.46         28.65         5.57 o                         
  12  10   5         16.83         17.04         4.18 o                         
  13  10   5         46.05         42.59         5.72 o                         
 -16  11   5         11.74         12.76         8.29 o                         
 -15  11   5         24.32         20.58         5.46 o                         
 -14  11   5          0.07          4.24         4.06 o                         
 -13  11   5          1.89          0.11         3.79 o                         
 -12  11   5         22.35         21.51         4.79 o                         
 -11  11   5         37.79         52.39         6.90 o                         
 -10  11   5          8.73         10.29         4.05 o                         
  -9  11   5         15.79         17.82         5.00 o                         
  -8  11   5         87.64         91.82         9.19 o                         
  -7  11   5         70.55         64.78         7.65 o                         
  -6  11   5         21.43         20.82         3.62 o                         
  -5  11   5        140.90        150.98         9.10 o                         
  -4  11   5          4.39          7.31         2.57 o                         
  -3  11   5        195.99        208.39        11.44 o                         
  -2  11   5         94.66        103.17         7.29 o                         
  -1  11   5       2319.30       2267.87        99.20 o                         
   0  11   5         57.52         50.82         5.01 o                         
   1  11   5        130.72        135.38         8.09 o                         
   2  11   5        120.67        148.88         8.61 o                         
   3  11   5       1877.69       1885.25        68.80 o                         
   4  11   5          0.81          4.90         2.48 o                         
   5  11   5        417.20        438.63        22.66 o                         
   6  11   5         73.78        102.01         7.35 o                         
   7  11   5        528.79        558.29        24.30 o                         
   8  11   5          3.34          3.79         2.66 o                         
   9  11   5          3.18          4.06         2.71 o                         
  10  11   5         99.06        119.87        10.20 o                         
  11  11   5        103.92        101.88         9.46 o                         
  12  11   5          2.93          8.49         3.75 o                         
  13  11   5         14.66          5.39         3.39 o                         
 -15  12   5          0.03          1.17         3.93 o                         
 -14  12   5         93.03         89.86         9.73 o                         
 -13  12   5          7.27          4.68         4.84 o                         
 -12  12   5          1.13          1.34         4.40 o                         
 -11  12   5         15.01         17.58         4.68 o                         
 -10  12   5         22.07         25.94         5.39 o                         
  -9  12   5         40.33         46.59         6.69 o                         
  -8  12   5          1.02         -2.80         2.80 o                         
  -7  12   5        244.95        243.91        19.42 o                         
  -6  12   5        129.54        147.79        12.21 o                         
  -5  12   5        363.50        372.03        17.44 o                         
  -4  12   5         11.86         17.53         5.39 o                         
  -3  12   5        415.20        415.86        21.48 o                         
  -2  12   5          0.33          2.74         2.42 o                         
  -1  12   5        587.87        625.01        26.77 o                         
   0  12   5        261.28        265.60        12.94 o                         
   1  12   5         55.85         64.96         5.25 o                         
   2  12   5        153.34        152.49         8.79 o                         
   3  12   5          4.06          2.97         2.12 o                         
   4  12   5        530.04        527.91        23.26 o                         
   5  12   5          0.38          0.92         2.35 o                         
   6  12   5        277.05        288.41        14.52 o                         
   7  12   5          3.59          2.23         2.85 o                         
   8  12   5        167.13        148.29         9.26 o                         
   9  12   5        143.17        135.06         8.72 o                         
  10  12   5         43.74         57.65         7.87 o                         
  11  12   5         11.71         12.99         4.30 o                         
  12  12   5          5.71          2.33         3.18 o                         
 -14  13   5          6.74          5.96         4.16 o                         
 -13  13   5          0.56          4.82         4.05 o                         
 -12  13   5          9.18          4.70         3.60 o                         
 -11  13   5         56.99         51.95         7.00 o                         
 -10  13   5          2.48          5.66         4.49 o                         
  -9  13   5         30.06         28.17         5.45 o                         
  -8  13   5         99.42        104.74        11.71 o                         
  -7  13   5         69.67         66.49         9.22 o                         
  -6  13   5         29.49         31.16         5.76 o                         
  -5  13   5        466.10        487.90        21.84 o                         
  -4  13   5        219.78        217.31        11.87 o                         
  -3  13   5        283.36        281.40        14.23 o                         
  -2  13   5         96.03        123.71        11.63 o                         
  -1  13   5        114.95        114.33         7.91 o                         
   0  13   5         78.26         89.31         6.47 o                         
   1  13   5          3.82          7.58         2.43 o                         
   2  13   5        194.94        191.81        10.27 o                         
   3  13   5        167.93        155.67         8.87 o                         
   4  13   5         29.94         36.17         4.00 o                         
   5  13   5        247.13        235.50        18.05 o                         
   6  13   5         10.29         11.35         3.08 o                         
   7  13   5        115.34         98.24        10.28 o                         
   8  13   5         23.67         20.23         3.52 o                         
   9  13   5          0.64          3.38         3.35 o                         
  10  13   5          6.17          7.65         3.80 o                         
  11  13   5          1.46         -2.21         3.25 o                         
  12  13   5          6.28         -0.37         3.47 o                         
 -14  14   5          2.19          8.37         4.41 o                         
 -13  14   5         47.10         26.51         5.56 o                         
 -12  14   5        292.58        265.05        42.98 o                         
 -11  14   5         34.75         34.67         6.22 o                         
 -10  14   5         56.91         64.01        11.91 o                         
  -9  14   5          7.46          7.18         5.02 o                         
  -8  14   5        486.73        470.07        31.91 o                         
  -7  14   5        223.46        230.99        16.69 o                         
  -6  14   5        500.17        554.64        32.75 o                         
  -5  14   5        136.13        118.34        13.53 o                         
  -4  14   5         40.81         55.60         6.04 o                         
  -3  14   5        616.25        648.64        27.65 o                         
  -2  14   5         33.14         30.73         4.07 o                         
  -1  14   5         40.18         33.12         5.19 o                         
   0  14   5          9.40          1.95         2.28 o                         
   1  14   5        667.14        726.49        29.04 o                         
   2  14   5        171.07        211.31        11.03 o                         
   3  14   5         88.23         87.92         6.33 o                         
   4  14   5         16.15         18.71         3.18 o                         
   5  14   5          1.22          4.95         2.73 o                         
   6  14   5          0.07          4.07         2.42 o                         
   7  14   5         11.28         15.05         3.17 o                         
   8  14   5          8.70          4.78         2.72 o                         
   9  14   5         10.56         10.13         3.02 o                         
  10  14   5         15.96          9.76         4.19 o                         
  11  14   5        124.26         89.38         9.37 o                         
 -13  15   5         27.31          4.30         4.01 o                         
 -12  15   5          0.18          0.11         3.44 o                         
 -11  15   5         63.72         35.45         7.45 o                         
 -10  15   5         15.20          7.79         5.06 o                         
  -9  15   5        500.27        441.20        30.47 o                         
  -8  15   5        101.17         74.44         9.98 o                         
  -7  15   5         59.00         53.32         9.84 o                         
  -6  15   5          3.07          4.10         4.30 o                         
  -5  15   5        225.66        221.18        24.50 o                         
  -4  15   5        348.71        359.40        25.33 o                         
  -3  15   5         23.99         21.73         3.65 o                         
  -2  15   5        139.82        171.66        10.26 o                         
  -1  15   5          3.61          5.31         2.73 o                         
   0  15   5         15.90         20.27         3.43 o                         
   1  15   5         96.63        113.49         7.55 o                         
   2  15   5         13.47          8.76         2.67 o                         
   3  15   5         42.62         45.89         4.72 o                         
   4  15   5          0.33          4.36         2.31 o                         
   5  15   5         22.53         25.71         3.70 o                         
   6  15   5          4.37          4.60         2.72 o                         
   7  15   5         19.44         12.92         3.37 o                         
   8  15   5         14.94         21.00         3.87 o                         
   9  15   5          1.39          1.70         2.48 o                         
  10  15   5          0.76          5.90         4.03 o                         
 -12  16   5         48.57         13.47         7.97 o                         
 -11  16   5         14.60          3.06         4.73 o                         
 -10  16   5          3.11         -4.89         4.89 o                         
  -9  16   5          6.63          6.33         4.97 o                         
  -8  16   5         11.59         11.62         7.61 o                         
  -7  16   5          3.75          8.82         4.17 o                         
  -6  16   5         37.87         39.65         6.29 o                         
  -5  16   5         39.87         34.75         4.91 o                         
  -4  16   5         58.06         52.32         6.39 o                         
  -3  16   5         51.70         51.11         5.63 o                         
  -2  16   5         38.32         33.18         4.35 o                         
  -1  16   5          0.13          1.07         2.09 o                         
   0  16   5          2.19          2.50         2.68 o                         
   1  16   5          3.13          4.15         2.51 o                         
   2  16   5          8.34          9.30         2.89 o                         
   3  16   5          0.63         -2.05         2.11 o                         
   4  16   5        102.28        102.20         7.04 o                         
   5  16   5         12.15         19.04         3.74 o                         
   6  16   5         13.01         10.23         3.23 o                         
   7  16   5          0.05          5.11         3.15 o                         
   8  16   5          9.85         14.75         3.73 o                         
   9  16   5         54.60         41.71         5.12 o                         
 -11  17   5         12.68          0.87         4.45 o                         
 -10  17   5          4.93         -0.77         4.18 o                         
  -9  17   5          5.12         -2.50         4.71 o                         
  -8  17   5         81.89         47.10         9.61 o                         
  -7  17   5          1.13          1.63         3.54 o                         
  -6  17   5          0.09          2.43         3.71 o                         
  -5  17   5         13.49          7.92         2.97 o                         
  -4  17   5        109.04         95.74        12.00 o                         
  -3  17   5          0.77         10.45         3.54 o                         
  -2  17   5         13.94         10.92         2.87 o                         
  -1  17   5          7.96         13.36         3.28 o                         
   0  17   5          2.04          7.50         2.95 o                         
   1  17   5          2.10          6.54         2.89 o                         
   2  17   5          2.84          0.59         2.51 o                         
   3  17   5         17.43         27.85         4.02 o                         
   4  17   5          0.00          3.40         2.74 o                         
   5  17   5         11.13         25.07         4.13 o                         
   6  17   5          0.75          4.00         2.88 o                         
   7  17   5          4.57         -0.75         3.19 o                         
   8  17   5          0.95          0.77         3.34 o                         
 -10  18   5          0.32         -5.30         5.54 o                         
  -9  18   5          5.63          2.24         4.54 o                         
  -8  18   5          2.96          2.80         4.74 o                         
  -7  18   5         42.68         33.16         6.18 o                         
  -6  18   5          6.26          8.06         4.32 o                         
  -5  18   5          9.73          3.40         4.79 o                         
  -4  18   5         42.75         37.98         8.07 o                         
  -3  18   5          1.28          4.72         3.56 o                         
  -2  18   5         19.17         23.21         3.76 o                         
  -1  18   5          7.23          7.94         2.99 o                         
   0  18   5          1.23         -1.90         1.90 o                         
   1  18   5         49.56         61.51         5.56 o                         
   2  18   5         27.49         37.21         4.53 o                         
   3  18   5          0.07          4.75         2.98 o                         
   4  18   5         98.11        137.49         8.50 o                         
   5  18   5         32.95         36.27         4.45 o                         
   6  18   5         10.47         11.26         3.32 o                         
   7  18   5          2.50          0.47         3.00 o                         
  -8  19   5          0.24          0.90         3.49 o                         
  -7  19   5          0.00          0.31         3.84 o                         
  -6  19   5          0.30          7.65         4.19 o                         
  -5  19   5         22.20         24.02         5.93 o                         
  -4  19   5          3.14         -1.80         2.88 o                         
  -3  19   5         25.17         24.56         4.46 o                         
  -2  19   5          0.11          1.24         2.45 o                         
  -1  19   5          0.00          2.65         2.76 o                         
   0  19   5         19.61         17.46         3.45 o                         
   1  19   5          4.35          6.11         2.83 o                         
   2  19   5         18.57         25.77         3.89 o                         
   3  19   5         35.08         38.03         4.42 o                         
   4  19   5          8.30          9.03         3.18 o                         
   5  19   5         52.93         65.59         5.84 o                         
  -6  20   5          7.84          2.31         4.58 o                         
  -5  20   5          0.03          5.10         4.30 o                         
  -4  20   5          0.02          1.09         3.40 o                         
  -3  20   5          0.59         -2.87         2.87 o                         
  -2  20   5         89.83        105.78        14.88 o                         
  -1  20   5          0.29          3.23         2.97 o                         
   0  20   5          0.73         -1.98         2.39 o                         
   1  20   5          1.51          3.04         2.78 o                         
   2  20   5        255.85        302.62        33.82 o                         
   3  20   5         19.72         25.15         4.02 o                         
 -18   0   6          9.12          6.39         5.12 o                         
 -17   0   6          3.93         -0.83         5.14 o                         
 -16   0   6       3693.55       3680.17       199.95 o                         
 -15   0   6        164.00        160.44        15.79 o                         
 -14   0   6         88.89        105.49        12.45 o                         
 -13   0   6          0.78          5.15         5.22 o                         
 -12   0   6       2612.00       3587.68       194.73 o                         
 -11   0   6         91.65        132.25        13.23 o                         
 -10   0   6         26.00         25.66         5.88 o                         
  -9   0   6         69.72         81.00         9.74 o                         
  -8   0   6         42.23         62.65         8.39 o                         
  -7   0   6        209.06        201.25        16.85 o                         
  -6   0   6        722.20        728.19        45.33 o                         
  -5   0   6       2566.46       2723.81       149.83 o                         
  -4   0   6        844.36        850.28        51.87 o                         
  -3   0   6        576.95        560.60        36.56 o                         
  -2   0   6       1265.14       1325.09        77.19 o                         
  -1   0   6       3091.95       3558.72       193.65 o                         
   0   0   6       2217.39       2452.52       135.70 o                         
   1   0   6       2651.17       2558.65       141.66 o                         
   2   0   6        866.86        788.83        49.17 o                         
   3   0   6        128.40        143.87        13.94 o                         
   4   0   6          8.77         23.08         5.56 o                         
   5   0   6        432.74        448.61        30.70 o                         
   6   0   6        736.55        645.18        58.15 o                         
   7   0   6        282.39        287.16        24.55 o                         
   8   0   6        438.60        432.91        34.01 o                         
   9   0   6         20.08         20.19         4.51 o                         
  10   0   6        500.28        516.24        30.74 o                         
  11   0   6          1.62          6.03         3.38 o                         
  12   0   6        205.78        214.13        20.47 o                         
  13   0   6         35.60         29.33         6.03 o                         
  14   0   6          0.53          6.42         4.90 o                         
 -18   1   6          2.53          6.75         3.85 o                         
 -17   1   6         61.97         42.15         8.08 o                         
 -16   1   6          0.78          2.95         5.21 o                         
 -15   1   6         45.36         51.10         5.55 o                         
 -14   1   6          2.45          6.04         3.58 o                         
 -13   1   6         32.50         33.99         5.31 o                         
 -12   1   6        445.17        551.17        25.67 o                         
 -11   1   6        252.41        307.25        16.23 o                         
 -10   1   6         87.13        104.15         8.07 o                         
  -9   1   6         26.79         26.27         3.99 o                         
  -8   1   6        127.68        145.76         9.59 o                         
  -7   1   6         14.42         13.07         3.09 o                         
  -6   1   6          3.43         13.73         2.97 o                         
  -5   1   6         46.64         47.10         5.05 o                         
  -4   1   6        926.35        881.08        37.76 o                         
  -3   1   6        303.73        285.04        15.37 o                         
  -2   1   6        402.83        444.57        21.58 o                         
  -1   1   6        515.45        562.04        26.09 o                         
   0   1   6         15.79         13.46         3.00 o                         
   1   1   6        522.84        493.58        23.58 o                         
   2   1   6        317.39        382.95        19.26 o                         
   3   1   6          2.75          1.17         2.27 o                         
   4   1   6         10.31          6.77         2.76 o                         
   5   1   6        838.80        911.23        45.08 o                         
   6   1   6         83.47         82.25         7.18 o                         
   7   1   6        145.59        133.99        10.00 o                         
   8   1   6        331.22        336.17        19.54 o                         
   9   1   6          0.29         -1.08         2.62 o                         
  10   1   6        172.29        162.92         9.11 o                         
  11   1   6          0.52          5.15         2.37 o                         
  12   1   6         17.22         15.65         3.11 o                         
  13   1   6          2.46          4.95         2.72 o                         
  14   1   6         89.53         69.50         8.41 o                         
 -18   2   6         45.86         31.72         7.50 o                         
 -17   2   6         36.56         28.32         5.50 o                         
 -16   2   6         40.72         35.91         8.65 o                         
 -15   2   6         13.95         18.03         4.15 o                         
 -14   2   6        213.27        236.53        14.38 o                         
 -13   2   6        141.21        153.44         9.58 o                         
 -12   2   6        242.87        295.13        15.94 o                         
 -11   2   6         38.14         49.59         5.06 o                         
 -10   2   6        173.21        176.61        10.97 o                         
  -9   2   6         21.22         26.57         4.11 o                         
  -8   2   6          0.15          3.32         2.05 o                         
  -7   2   6          0.32          4.08         2.20 o                         
  -6   2   6        113.10        105.01         7.84 o                         
  -5   2   6         16.50         11.95         2.54 o                         
  -4   2   6         34.02         38.23         4.22 o                         
  -3   2   6         16.49         17.03         2.88 o                         
  -2   2   6        380.46        381.70        19.94 o                         
  -1   2   6        630.22        598.00        27.46 o                         
   0   2   6       2355.58       2424.24        90.15 o                         
   1   2   6        278.15        263.22        13.60 o                         
   2   2   6         88.75        137.83         9.50 o                         
   3   2   6        775.42        789.68        34.58 o                         
   4   2   6        330.90        350.00        20.79 o                         
   5   2   6          0.24          0.46         2.61 o                         
   6   2   6         42.62         59.82         6.82 o                         
   7   2   6         27.41         31.89         4.55 o                         
   8   2   6        248.81        250.45        14.94 o                         
   9   2   6        297.48        297.51        18.48 o                         
  10   2   6        120.33        113.36         7.97 o                         
  11   2   6          2.83          1.68         2.60 o                         
  12   2   6         76.83         81.70         6.14 o                         
  13   2   6         76.34         69.79         7.97 o                         
  14   2   6        161.07        133.57        11.20 o                         
 -17   3   6         32.41         28.01         6.43 o                         
 -16   3   6         17.31         14.72         6.02 o                         
 -15   3   6         23.35         19.84         3.97 o                         
 -14   3   6          7.18         10.00         3.20 o                         
 -13   3   6         45.67         61.29         6.60 o                         
 -12   3   6          0.08          2.72         4.05 o                         
 -11   3   6          9.75         12.26         4.55 o                         
 -10   3   6         27.47         33.41         4.23 o                         
  -9   3   6          5.13         12.29         3.02 o                         
  -8   3   6          4.18          7.42         2.57 o                         
  -7   3   6         33.36         35.25         4.12 o                         
  -6   3   6        180.60        183.81        10.43 o                         
  -5   3   6          1.19          0.16         2.08 o                         
  -4   3   6        652.10        649.77        27.46 o                         
  -3   3   6        103.76         98.90         7.06 o                         
  -2   3   6       1550.28       1536.95        62.27 o                         
  -1   3   6        281.09        264.65        14.64 o                         
   0   3   6         22.50         22.26         3.25 o                         
   1   3   6         14.30         13.93         2.79 o                         
   2   3   6        695.58        751.20        31.05 o                         
   3   3   6         60.05         58.97         6.05 o                         
   4   3   6        200.09        218.37        14.86 o                         
   5   3   6       1759.59       1778.43        82.13 o                         
   6   3   6        146.92        145.25        11.28 o                         
   7   3   6        265.15        222.58        12.03 o                         
   8   3   6         28.54         23.53         3.84 o                         
   9   3   6       1260.34       1240.96        65.13 o                         
  10   3   6        101.65        113.96         7.97 o                         
  11   3   6         76.21         71.38         6.94 o                         
  12   3   6          1.34          4.60         2.62 o                         
  13   3   6         96.88         86.61         7.23 o                         
  14   3   6          2.55          4.03         3.05 o                         
 -17   4   6          8.00         -2.32         3.87 o                         
 -16   4   6          5.66          3.43         3.44 o                         
 -15   4   6          1.89          2.47         3.73 o                         
 -14   4   6         21.02         21.39         4.34 o                         
 -13   4   6          0.00          0.85         3.02 o                         
 -12   4   6         17.85         22.25         3.68 o                         
 -11   4   6         60.80         69.89         5.96 o                         
 -10   4   6          0.09          5.16         2.93 o                         
  -9   4   6          7.83          8.76         2.85 o                         
  -8   4   6        781.12        881.10        35.59 o                         
  -7   4   6        559.86        533.47        29.34 o                         
  -6   4   6         10.06          9.42         2.54 o                         
  -5   4   6         59.40         64.65         6.29 o                         
  -4   4   6        908.09        907.63        36.59 o                         
  -3   4   6        343.42        346.04        16.64 o                         
  -2   4   6        236.75        239.87        13.55 o                         
  -1   4   6        131.90        148.59         9.88 o                         
   0   4   6         98.95        106.26         7.39 o                         
   1   4   6          2.57         10.43         2.55 o                         
   2   4   6       1144.94       1156.59        51.42 o                         
   3   4   6         84.04         72.86         6.79 o                         
   4   4   6        626.18        614.18        38.84 o                         
   5   4   6          2.42          7.52         4.15 o                         
   6   4   6        220.84        250.33        14.03 o                         
   7   4   6        862.72        870.98        38.98 o                         
   8   4   6       1215.80       1185.36        52.82 o                         
   9   4   6         58.79         61.89         5.59 o                         
  10   4   6        112.88        117.23        12.48 o                         
  11   4   6        144.64        156.44        11.60 o                         
  12   4   6         73.28         63.21         5.76 o                         
  13   4   6          2.21          3.07         2.75 o                         
  14   4   6          3.89          2.50         2.95 o                         
 -17   5   6         29.46         30.61         6.21 o                         
 -16   5   6          8.26         16.18         5.03 o                         
 -15   5   6          0.04          3.44         4.64 o                         
 -14   5   6         20.90         20.47         4.22 o                         
 -13   5   6         51.89         53.58         8.58 o                         
 -12   5   6         12.17         17.08         3.36 o                         
 -11   5   6         60.61         60.11         5.56 o                         
 -10   5   6         54.37         71.73         7.15 o                         
  -9   5   6         12.52         14.28         3.73 o                         
  -8   5   6        151.74        182.62        10.40 o                         
  -7   5   6        395.93        409.40        18.53 o                         
  -6   5   6        105.01        104.00        10.02 o                         
  -5   5   6        108.63        115.99         8.27 o                         
  -4   5   6        276.16        317.74        15.44 o                         
  -3   5   6         83.21         84.20         6.41 o                         
  -2   5   6        206.64        215.60        12.56 o                         
  -1   5   6        708.86        669.94        29.92 o                         
   0   5   6         35.15         44.20         5.16 o                         
   1   5   6         76.84         81.52         7.80 o                         
   2   5   6         24.85         29.69         4.30 o                         
   3   5   6        163.24        170.66        11.34 o                         
   4   5   6        691.12        674.84        32.40 o                         
   5   5   6        160.37        148.30         9.20 o                         
   6   5   6        232.49        203.61        12.14 o                         
   7   5   6         68.15         66.83         5.67 o                         
   8   5   6        265.74        304.71        15.00 o                         
   9   5   6          6.15         12.50         3.41 o                         
  10   5   6         33.05         36.14         4.44 o                         
  11   5   6        306.35        283.63        20.76 o                         
  12   5   6         50.89         45.47         4.64 o                         
  13   5   6          3.70          5.66         3.26 o                         
  14   5   6          5.08         11.06         3.29 o                         
 -17   6   6          0.04         -4.14         4.14 o                         
 -16   6   6          0.17          5.26         4.18 o                         
 -15   6   6         23.24         22.78         5.48 o                         
 -14   6   6         24.23         35.59         6.28 o                         
 -13   6   6         76.90         94.96         9.59 o                         
 -12   6   6          1.22          5.54         3.98 o                         
 -11   6   6         60.64         64.15         6.73 o                         
 -10   6   6          4.34          7.40         3.13 o                         
  -9   6   6         57.54         71.08         7.40 o                         
  -8   6   6        248.81        312.94        15.33 o                         
  -7   6   6         97.53        103.89         8.17 o                         
  -6   6   6        214.74        223.99        11.93 o                         
  -5   6   6         19.01         25.76         3.56 o                         
  -4   6   6        197.92        227.18        12.09 o                         
  -3   6   6          0.27          3.41         2.14 o                         
  -2   6   6        427.16        408.43        36.60 o                         
  -1   6   6        175.38        197.93        14.36 o                         
   0   6   6         11.17          6.69         2.58 o                         
   1   6   6        106.36        107.55         8.48 o                         
   2   6   6        407.21        382.78        20.45 o                         
   3   6   6         11.52         18.14         3.74 o                         
   4   6   6         68.50         86.29         6.62 o                         
   5   6   6        326.99        318.24        15.66 o                         
   6   6   6          5.30          4.58         2.68 o                         
   7   6   6        456.04        432.18        20.97 o                         
   8   6   6        114.85        107.44         7.49 o                         
   9   6   6        311.30        309.84        17.24 o                         
  10   6   6        190.41        201.31        12.79 o                         
  11   6   6        384.98        365.08        23.34 o                         
  12   6   6          8.99          9.53         3.74 o                         
  13   6   6          0.68          1.25         2.69 o                         
  14   6   6          1.50          0.62         3.96 o                         
 -17   7   6          1.19         11.93         6.23 o                         
 -16   7   6          9.56         12.69         5.86 o                         
 -15   7   6        236.73        278.39        19.70 o                         
 -14   7   6         41.28         47.43         7.12 o                         
 -13   7   6         10.93         15.87         4.87 o                         
 -12   7   6          4.10         -1.38         3.68 o                         
 -11   7   6        474.38        564.07        33.09 o                         
 -10   7   6        721.78        852.73        47.95 o                         
  -9   7   6         52.12         60.79         6.17 o                         
  -8   7   6         19.16         29.69         3.86 o                         
  -7   7   6         55.24         75.04         6.01 o                         
  -6   7   6        497.80        554.02        23.93 o                         
  -5   7   6        123.35        127.02         9.31 o                         
  -4   7   6          0.71          0.98         1.83 o                         
  -3   7   6          2.80          3.92         2.51 o                         
  -2   7   6         90.34         89.73         8.46 o                         
  -1   7   6        205.17        216.35        17.95 o                         
   0   7   6        685.82        654.30        31.31 o                         
   1   7   6       1251.83       1194.74        53.22 o                         
   2   7   6       1180.49       1159.81        45.51 o                         
   3   7   6        304.77        326.06        15.88 o                         
   4   7   6         32.43         38.72         4.40 o                         
   5   7   6       2750.92       2760.37       102.07 o                         
   6   7   6       1174.72       1270.25        49.53 o                         
   7   7   6        810.78        813.82        35.20 o                         
   8   7   6        531.77        593.14        27.13 o                         
   9   7   6         56.07         56.94         7.02 o                         
  10   7   6         19.71         17.80         3.90 o                         
  11   7   6        226.53        228.67        14.12 o                         
  12   7   6        163.71        159.75        10.06 o                         
  13   7   6         57.94         53.15         5.65 o                         
 -16   8   6         11.03         17.72         6.40 o                         
 -15   8   6          2.45          5.87         4.34 o                         
 -14   8   6        101.48        113.21        10.92 o                         
 -13   8   6          8.68         11.21         4.55 o                         
 -12   8   6         13.53         21.78         5.10 o                         
 -11   8   6        232.76        258.91        18.13 o                         
 -10   8   6         54.02         54.74         7.41 o                         
  -9   8   6          1.87          3.89         3.29 o                         
  -8   8   6         36.76         44.15         6.42 o                         
  -7   8   6        246.76        257.48        23.91 o                         
  -6   8   6          3.56          6.26         4.07 o                         
  -5   8   6          3.18          6.16         2.80 o                         
  -4   8   6         57.31         53.60         2.18 o                         
  -3   8   6         99.12         98.52        13.74 o                         
  -2   8   6          4.00          7.68         3.24 o                         
  -1   8   6        239.69        231.71        14.06 o                         
   0   8   6        141.46        148.42         8.54 o                         
   1   8   6         25.93         20.91         3.11 o                         
   2   8   6         50.19         58.08         5.36 o                         
   3   8   6       1260.47       1190.88        46.78 o                         
   4   8   6       1966.19       1976.22        70.76 o                         
   5   8   6        604.45        612.22        26.23 o                         
   6   8   6         38.37         34.98         4.28 o                         
   7   8   6        539.95        563.29        26.04 o                         
   8   8   6        265.22        293.59        20.51 o                         
   9   8   6        161.00        168.59        10.85 o                         
  10   8   6         97.98        113.94        10.00 o                         
  11   8   6          5.88         20.48         7.12 o                         
  12   8   6        121.17        110.57         8.00 o                         
  13   8   6         20.93         19.80         4.74 o                         
 -16   9   6          9.40          1.88         5.18 o                         
 -15   9   6         89.24         90.70        10.25 o                         
 -14   9   6          0.34          3.94         3.73 o                         
 -13   9   6          3.44          3.61         3.72 o                         
 -12   9   6          1.74         -1.67         3.00 o                         
 -11   9   6         35.47         32.93         6.06 o                         
 -10   9   6        137.18        175.03        13.63 o                         
  -9   9   6         38.30         54.86         7.25 o                         
  -8   9   6          0.59          2.02         1.88 o                         
  -7   9   6          2.94          6.40         2.91 o                         
  -6   9   6         37.47         48.98         5.36 o                         
  -5   9   6         80.92         87.62         6.60 o                         
  -4   9   6         22.40         21.62         4.56 o                         
  -3   9   6         34.01         46.69         6.14 o                         
  -2   9   6        176.57        169.61         9.94 o                         
  -1   9   6        449.17        421.24        19.33 o                         
   0   9   6         18.16         25.02         3.36 o                         
   1   9   6        835.28        786.09        30.70 o                         
   2   9   6         11.49          9.12         2.43 o                         
   3   9   6        184.50        198.55        10.48 o                         
   4   9   6          0.18          2.69         1.95 o                         
   5   9   6        186.46        186.47        10.75 o                         
   6   9   6        232.47        260.69        13.56 o                         
   7   9   6        103.10        116.86         8.11 o                         
   8   9   6         87.54         99.22         7.87 o                         
   9   9   6         27.66         32.69         4.69 o                         
  10   9   6          6.60         11.36         4.42 o                         
  11   9   6          0.16          4.66         3.69 o                         
  12   9   6         30.22         30.12         5.54 o                         
  13   9   6         12.31          9.00         6.94 o                         
 -15  10   6         11.76         12.81         5.23 o                         
 -14  10   6         13.89          8.68         6.34 o                         
 -13  10   6         40.61         35.99         6.13 o                         
 -12  10   6          2.69          2.50         3.80 o                         
 -11  10   6         88.74         85.63         9.13 o                         
 -10  10   6         22.62         31.41         5.59 o                         
  -9  10   6         94.37        110.37        10.39 o                         
  -8  10   6          2.43         10.93         4.12 o                         
  -7  10   6        209.56        251.94        12.97 o                         
  -6  10   6        122.89        139.58         8.77 o                         
  -5  10   6          1.55          0.46         2.38 o                         
  -4  10   6         14.81         15.08         3.41 o                         
  -3  10   6        580.08        630.38        26.83 o                         
  -2  10   6        291.13        287.07        14.31 o                         
  -1  10   6        441.35        443.04        20.22 o                         
   0  10   6         99.24         96.24         6.55 o                         
   1  10   6       1210.55       1251.91        46.62 o                         
   2  10   6        699.48        749.70        29.74 o                         
   3  10   6        286.44        304.60        14.36 o                         
   4  10   6        491.89        441.43        19.17 o                         
   5  10   6         59.82         69.81         5.92 o                         
   6  10   6         96.16         97.72         7.28 o                         
   7  10   6         10.26         14.20         3.46 o                         
   8  10   6        115.38        110.73         8.52 o                         
   9  10   6          2.72          4.98         2.70 o                         
  10  10   6        125.06        145.71        15.22 o                         
  11  10   6          6.58         14.94         4.74 o                         
  12  10   6          0.08         -1.80         4.32 o                         
 -15  11   6          0.56          5.25         4.40 o                         
 -14  11   6          0.91         -4.57         4.57 o                         
 -13  11   6         54.58         54.75        12.31 o                         
 -12  11   6          0.02         -1.97         5.90 o                         
 -11  11   6          0.11          3.89         3.75 o                         
 -10  11   6          0.89          2.31         4.01 o                         
  -9  11   6          4.86          7.83         4.10 o                         
  -8  11   6         95.02        101.81         9.88 o                         
  -7  11   6         39.94         36.25         4.24 o                         
  -6  11   6         85.26         87.91         7.15 o                         
  -5  11   6         39.66         40.36         4.94 o                         
  -4  11   6        118.76        132.66         8.63 o                         
  -3  11   6          6.54         16.52         3.42 o                         
  -2  11   6        152.50        176.67        10.44 o                         
  -1  11   6          4.58          9.59         3.04 o                         
   0  11   6        855.30        879.33        34.03 o                         
   1  11   6        420.19        392.94        17.46 o                         
   2  11   6         78.08         96.77         6.66 o                         
   3  11   6        271.12        246.39        12.33 o                         
   4  11   6        455.07        483.58        20.64 o                         
   5  11   6         35.82         32.51         3.88 o                         
   6  11   6          0.00         -0.86         4.91 o                         
   7  11   6         33.36         30.92         4.15 o                         
   8  11   6          2.37          2.51         2.37 o                         
   9  11   6          6.98         14.39         4.08 o                         
  10  11   6        107.93        117.05        10.31 o                         
  11  11   6         10.28         13.17         4.50 o                         
  12  11   6         13.51          4.83         4.50 o                         
 -14  12   6          4.87         -2.33         3.15 o                         
 -13  12   6         11.12          2.80         6.37 o                         
 -12  12   6        287.46        271.28        24.13 o                         
 -11  12   6        112.17        101.05        17.85 o                         
 -10  12   6         73.19         82.76         8.84 o                         
  -9  12   6        152.22        168.34        13.50 o                         
  -8  12   6        321.62        348.94        22.62 o                         
  -7  12   6        373.15        395.89        34.37 o                         
  -6  12   6          0.95          0.29         2.07 o                         
  -5  12   6         20.00         19.40         4.39 o                         
  -4  12   6        186.27        197.69        11.12 o                         
  -3  12   6        371.10        417.61        19.31 o                         
  -2  12   6        134.57        169.58        10.14 o                         
  -1  12   6         95.43        100.51         7.32 o                         
   0  12   6        132.57        137.60         8.26 o                         
   1  12   6        185.24        173.65         9.60 o                         
   2  12   6         39.65         33.78         3.84 o                         
   3  12   6          8.58         15.57         2.99 o                         
   4  12   6         84.65         94.04         6.61 o                         
   5  12   6        593.17        564.41        23.68 o                         
   6  12   6         19.71         23.57         3.81 o                         
   7  12   6         49.55         66.60         5.96 o                         
   8  12   6         19.33         29.87         4.24 o                         
   9  12   6         62.64         58.74         6.23 o                         
  10  12   6          0.07          3.57         3.30 o                         
  11  12   6        186.75        163.46        16.99 o                         
 -14  13   6         18.25         15.05         4.77 o                         
 -13  13   6          6.31          9.93         4.28 o                         
 -12  13   6          0.14          2.84         3.53 o                         
 -11  13   6          0.65          3.67         3.84 o                         
 -10  13   6         53.47         50.54         4.22 o                         
  -9  13   6         11.53          6.76         7.69 o                         
  -8  13   6        269.57        300.22        22.66 o                         
  -7  13   6         28.18         29.09         6.98 o                         
  -6  13   6        119.09         93.54         7.42 o                         
  -5  13   6        431.51        418.69        19.37 o                         
  -4  13   6        230.10        242.69        12.86 o                         
  -3  13   6         65.57         63.87         5.74 o                         
  -2  13   6          2.49          3.18         3.01 o                         
  -1  13   6        281.07        309.33        14.54 o                         
   0  13   6        262.42        268.75        13.09 o                         
   1  13   6          6.93         11.96         2.90 o                         
   2  13   6        119.10        117.39         7.49 o                         
   3  13   6         82.12         90.49         6.45 o                         
   4  13   6         53.20         44.69         4.55 o                         
   5  13   6         81.59         81.84         6.07 o                         
   6  13   6         67.43         65.12         5.33 o                         
   7  13   6          3.08         10.33         3.05 o                         
   8  13   6         33.08         32.45         4.39 o                         
   9  13   6         18.11         14.82         3.95 o                         
  10  13   6          1.47          0.01         3.24 o                         
 -13  14   6          1.87         -2.84         2.96 o                         
 -12  14   6          2.97          7.08         3.91 o                         
 -11  14   6        569.46        465.83        69.06 o                         
 -10  14   6         37.94         34.89         7.58 o                         
  -9  14   6          9.90          3.16         5.01 o                         
  -8  14   6          9.22         16.64         7.37 o                         
  -7  14   6        823.30        804.13        49.55 o                         
  -6  14   6         35.88         15.49         4.67 o                         
  -5  14   6          4.37          2.63         2.42 o                         
  -4  14   6          7.65          6.03         3.63 o                         
  -3  14   6        102.95        101.05         8.29 o                         
  -2  14   6         19.19         21.75         3.71 o                         
  -1  14   6        125.69        118.10         7.54 o                         
   0  14   6         75.33         63.11         5.23 o                         
   1  14   6        106.90        110.52         7.34 o                         
   2  14   6         76.66         75.91         6.04 o                         
   3  14   6         18.79         23.39         3.62 o                         
   4  14   6          0.23          1.20         2.38 o                         
   5  14   6         39.84         42.73         4.48 o                         
   6  14   6         55.85         65.77         5.49 o                         
   7  14   6         16.76         20.14         3.78 o                         
   8  14   6         15.57         20.62         3.90 o                         
   9  14   6         20.93         10.56         3.48 o                         
  10  14   6         83.56         37.91         6.03 o                         
 -12  15   6         23.86          9.10         5.37 o                         
 -11  15   6          1.99         -0.26         4.43 o                         
 -10  15   6          5.07          9.04         5.50 o                         
  -9  15   6          6.28         15.65         7.26 o                         
  -8  15   6          0.12          5.24         5.25 o                         
  -7  15   6        119.78         90.77        11.13 o                         
  -6  15   6         55.88         55.11         7.23 o                         
  -5  15   6          0.54          0.37         2.60 o                         
  -4  15   6          0.73          3.54         3.19 o                         
  -3  15   6        349.11        320.89        16.05 o                         
  -2  15   6        317.59        298.81        15.17 o                         
  -1  15   6         93.00         84.83         6.90 o                         
   0  15   6         10.11          7.46         2.75 o                         
   1  15   6         61.78         63.41         6.21 o                         
   2  15   6         33.08         38.29         4.78 o                         
   3  15   6         65.63         65.75         5.75 o                         
   4  15   6          5.79          5.10         2.63 o                         
   5  15   6         22.38         30.97         4.07 o                         
   6  15   6          6.91         10.25         2.93 o                         
   7  15   6          9.51         11.62         3.35 o                         
   8  15   6         52.90         76.58        11.08 o                         
   9  15   6         55.77         49.17         5.32 o                         
 -10  16   6         69.67         30.41         7.27 o                         
  -9  16   6          0.02          4.32         5.20 o                         
  -8  16   6         11.22          6.80         5.38 o                         
  -7  16   6        166.93        132.72        13.80 o                         
  -6  16   6         16.75         15.41         4.65 o                         
  -5  16   6          3.54          6.43         2.96 o                         
  -4  16   6         93.27         73.82        10.55 o                         
  -3  16   6         56.79         43.05         5.02 o                         
  -2  16   6          0.07         -1.55         2.71 o                         
  -1  16   6          5.42         13.69         3.01 o                         
   0  16   6        112.32        117.72         7.77 o                         
   1  16   6         19.66         37.69         4.52 o                         
   2  16   6        107.07        141.24         8.69 o                         
   3  16   6         59.28         82.02         6.42 o                         
   4  16   6          0.69          3.34         2.87 o                         
   5  16   6         37.11         46.11         4.86 o                         
   6  16   6         16.45         22.51         3.76 o                         
   7  16   6         43.36         58.14         7.06 o                         
   8  16   6          2.64          2.18         3.08 o                         
 -10  17   6          0.00         -0.27         4.57 o                         
  -9  17   6          0.12          4.15         4.96 o                         
  -8  17   6          6.87         -6.30         6.30 o                         
  -7  17   6         52.80         35.04        14.21 o                         
  -6  17   6         68.21         47.32         9.50 o                         
  -5  17   6          0.61          5.64         3.15 o                         
  -4  17   6          2.80          7.12         3.32 o                         
  -3  17   6          9.12         10.09         3.43 o                         
  -2  17   6          5.55          2.55         2.69 o                         
  -1  17   6          6.01          6.11         2.70 o                         
   0  17   6         45.59         50.04         4.97 o                         
   1  17   6          0.81          7.45         2.91 o                         
   2  17   6         44.16         64.17         5.66 o                         
   3  17   6         23.74         42.03         4.70 o                         
   4  17   6        152.28        180.10        10.20 o                         
   5  17   6         14.95         23.66         3.86 o                         
   6  17   6        135.36        166.66        20.38 o                         
   7  17   6        117.64        123.77        20.36 o                         
  -8  18   6         19.22          4.80         5.15 o                         
  -7  18   6         30.24         18.34         7.49 o                         
  -6  18   6         17.48         13.33         4.63 o                         
  -5  18   6          6.95          4.22         3.51 o                         
  -4  18   6         51.79         43.56         7.87 o                         
  -3  18   6         29.59         24.93         4.12 o                         
  -2  18   6         37.26         46.42         5.35 o                         
  -1  18   6         22.30         26.12         4.47 o                         
   0  18   6         32.41         26.51         3.97 o                         
   1  18   6          0.43          3.59         2.69 o                         
   2  18   6         57.56         65.43         5.77 o                         
   3  18   6         22.93         30.34         4.17 o                         
   4  18   6          2.90          1.72         2.79 o                         
   5  18   6         14.03         22.90         3.99 o                         
  -6  19   6          0.21          0.88         8.82 o                         
  -5  19   6          0.00          1.63         3.53 o                         
  -4  19   6         48.91         39.52         8.33 o                         
  -3  19   6          3.86          5.08         3.75 o                         
  -2  19   6         41.41         43.89         7.20 o                         
  -1  19   6         10.05          8.48         3.61 o                         
   0  19   6        130.74        154.63        13.75 o                         
   1  19   6         14.57         12.63         3.52 o                         
   2  19   6         63.89         70.09         6.37 o                         
   3  19   6         33.34         35.26         5.23 o                         
  -3  20   6          9.27         18.48         7.85 o                         
  -2  20   6         17.10         14.32         4.78 o                         
  -1  20   6          0.24          3.85         5.12 o                         
 -17   1   7          0.55         -0.79         3.09 o                         
 -16   1   7         40.57         36.11         5.51 o                         
 -15   1   7          0.35          4.05         3.74 o                         
 -14   1   7        130.26        142.63         9.51 o                         
 -13   1   7         19.70         31.54         4.81 o                         
 -12   1   7          4.34         16.44         4.75 o                         
 -11   1   7          5.95          6.52         3.74 o                         
 -10   1   7        236.83        329.01        35.24 o                         
  -9   1   7          4.41          4.68         2.96 o                         
  -8   1   7        273.41        287.37        18.13 o                         
  -7   1   7         13.42         18.40         3.43 o                         
  -6   1   7        528.61        552.54        25.33 o                         
  -5   1   7        204.59        208.69        12.22 o                         
  -4   1   7        279.19        306.37        16.10 o                         
  -3   1   7         18.29         18.86         3.24 o                         
  -2   1   7        192.66        245.62        13.98 o                         
  -1   1   7        534.39        578.41        26.80 o                         
   0   1   7         29.97         25.24         4.11 o                         
   1   1   7         93.42        108.03         8.35 o                         
   2   1   7        121.07        141.48         9.79 o                         
   3   1   7        273.36        262.37        14.73 o                         
   4   1   7        993.98        988.51        42.04 o                         
   5   1   7        374.85        355.89        21.07 o                         
   6   1   7         27.21         50.30         6.32 o                         
   7   1   7        100.92        109.59        11.87 o                         
   8   1   7        200.10        195.65        16.93 o                         
   9   1   7         56.98         46.84         5.40 o                         
  10   1   7        129.76        116.13         8.42 o                         
  11   1   7         39.86         40.95         4.77 o                         
  12   1   7          7.75          9.00         3.21 o                         
  13   1   7          7.00         10.00         3.47 o                         
 -17   2   7         29.94         20.73         5.70 o                         
 -16   2   7        119.60        114.58         9.79 o                         
 -15   2   7         16.29         18.32         4.24 o                         
 -14   2   7        128.56        147.48         9.64 o                         
 -13   2   7        132.72        159.27        10.11 o                         
 -12   2   7        100.48        114.89         8.46 o                         
 -11   2   7        101.00        133.68         8.81 o                         
 -10   2   7        181.30        214.46        12.01 o                         
  -9   2   7         61.25         79.67         6.43 o                         
  -8   2   7        170.67        188.47        10.74 o                         
  -7   2   7        157.29        155.08        10.61 o                         
  -6   2   7        174.87        188.85        11.18 o                         
  -5   2   7       1298.53       1319.32        57.11 o                         
  -4   2   7          8.35         13.71         2.95 o                         
  -3   2   7        114.93        104.08         8.00 o                         
  -2   2   7         94.55        119.11         8.80 o                         
  -1   2   7          0.17          8.36         2.99 o                         
   0   2   7        393.61        393.92        19.86 o                         
   1   2   7        488.46        477.03        22.95 o                         
   2   2   7        129.46        132.07         9.35 o                         
   3   2   7        992.93        942.41        40.28 o                         
   4   2   7        155.98        139.81        11.13 o                         
   5   2   7        127.71        138.93        11.06 o                         
   6   2   7       1063.48       1061.79        51.51 o                         
   7   2   7        693.10        713.18        44.96 o                         
   8   2   7        893.75        932.11        46.22 o                         
   9   2   7        118.73        115.10        10.00 o                         
  10   2   7        248.73        213.56        17.00 o                         
  11   2   7          3.18          2.50         3.16 o                         
  12   2   7         41.97         37.22         5.82 o                         
  13   2   7         79.52         70.64         8.58 o                         
 -17   3   7          0.01         -3.99         3.99 o                         
 -16   3   7         21.34         14.52         4.10 o                         
 -15   3   7         18.42         22.51         4.95 o                         
 -14   3   7         15.14         12.43         3.42 o                         
 -13   3   7          5.99         13.91         3.54 o                         
 -12   3   7          2.94          6.91         4.13 o                         
 -11   3   7        184.90        197.09        12.86 o                         
 -10   3   7          2.20          1.58         2.46 o                         
  -9   3   7        519.87        627.40        26.83 o                         
  -8   3   7          5.27          9.38         4.08 o                         
  -7   3   7        295.84        311.18        15.28 o                         
  -6   3   7          9.79          6.26         2.44 o                         
  -5   3   7         76.98         90.24         6.72 o                         
  -4   3   7          1.09          0.51         1.60 o                         
  -3   3   7         19.15         27.48         3.72 o                         
  -2   3   7         81.29        112.45         8.49 o                         
  -1   3   7          0.16          5.35         2.81 o                         
   0   3   7         69.84         76.67         6.32 o                         
   1   3   7        239.05        223.11        13.12 o                         
   2   3   7        461.83        463.10        22.36 o                         
   3   3   7         54.36         53.48         6.53 o                         
   4   3   7       1583.35       1745.88        80.78 o                         
   5   3   7          2.76          0.49         2.25 o                         
   6   3   7        183.61        181.91        13.12 o                         
   7   3   7          4.21          1.82         2.83 o                         
   8   3   7         24.51         42.92         5.92 o                         
   9   3   7         16.87         12.65         4.02 o                         
  10   3   7         30.77         28.41         4.52 o                         
  11   3   7         29.97         27.59         4.17 o                         
  12   3   7          9.51         12.97         3.57 o                         
  13   3   7         65.17         43.16         5.78 o                         
 -17   4   7         15.38         17.06         5.50 o                         
 -16   4   7          3.12          6.19         4.60 o                         
 -15   4   7          8.99          7.20         4.04 o                         
 -14   4   7          0.01         -1.77         2.78 o                         
 -13   4   7          3.04          2.82         3.35 o                         
 -12   4   7        106.32        126.89         9.63 o                         
 -11   4   7         50.01         52.58         5.98 o                         
 -10   4   7         40.20         42.30         5.35 o                         
  -9   4   7          0.17         -1.59         5.22 o                         
  -8   4   7        289.87        330.97        19.97 o                         
  -7   4   7        465.53        566.79        35.89 o                         
  -6   4   7         23.72         31.93         3.86 o                         
  -5   4   7        146.67        150.50         9.12 o                         
  -4   4   7        663.09        701.64        29.46 o                         
  -3   4   7         47.04         56.82         5.81 o                         
  -2   4   7        312.44        327.19        17.15 o                         
  -1   4   7        174.17        177.29        11.21 o                         
   0   4   7        461.48        500.99        22.48 o                         
   1   4   7         55.51         55.73         5.33 o                         
   2   4   7        168.42        158.60        10.94 o                         
   3   4   7       2641.39       2631.53       133.85 o                         
   4   4   7        370.20        375.64        21.95 o                         
   5   4   7          0.15          4.48         2.95 o                         
   6   4   7          1.13          2.52         3.39 o                         
   7   4   7       1670.96       1649.74        66.34 o                         
   8   4   7        288.73        270.97        21.25 o                         
   9   4   7        248.63        245.72        16.23 o                         
  10   4   7         17.63         19.11         3.91 o                         
  11   4   7         18.69         12.51         3.71 o                         
  12   4   7         80.57         83.05         7.39 o                         
  13   4   7         74.74         43.66         5.20 o                         
 -17   5   7          0.07          1.73         5.41 o                         
 -16   5   7         16.00         18.95         5.49 o                         
 -15   5   7          7.60          7.25         3.69 o                         
 -14   5   7          1.72          0.66         3.25 o                         
 -13   5   7          0.03          2.68         2.86 o                         
 -12   5   7          2.36         13.79         3.47 o                         
 -11   5   7          9.38         12.25         4.25 o                         
 -10   5   7        123.80        145.66        10.29 o                         
  -9   5   7          3.47          7.51         3.09 o                         
  -8   5   7        330.13        398.78        18.43 o                         
  -7   5   7         44.66         49.55         5.01 o                         
  -6   5   7        198.08        217.89        14.72 o                         
  -5   5   7        358.46        384.73        20.18 o                         
  -4   5   7        247.39        282.84        14.39 o                         
  -3   5   7         76.11         88.07         7.24 o                         
  -2   5   7         12.12         13.10         3.34 o                         
  -1   5   7         54.77         58.93         6.02 o                         
   0   5   7         89.58        111.04         7.74 o                         
   1   5   7        684.37        668.20        32.34 o                         
   2   5   7         31.03         32.49         4.51 o                         
   3   5   7        394.91        365.72        19.83 o                         
   4   5   7        177.16        155.45        14.42 o                         
   5   5   7        777.33        767.03        38.95 o                         
   6   5   7         81.14         81.27         8.00 o                         
   7   5   7         34.16         26.46         4.07 o                         
   8   5   7         19.60         17.90         3.56 o                         
   9   5   7        161.17        167.38        15.53 o                         
  10   5   7         10.15          9.64         4.21 o                         
  11   5   7          4.04          6.04         3.38 o                         
  12   5   7         25.10         22.52         3.97 o                         
  13   5   7        108.45         61.39         6.51 o                         
 -16   6   7         20.97         19.92         6.22 o                         
 -15   6   7          6.58          1.52         4.60 o                         
 -14   6   7          4.85         10.97         4.81 o                         
 -13   6   7          7.07         14.45         5.13 o                         
 -12   6   7          0.66          6.68         2.93 o                         
 -11   6   7        136.32        134.72         8.77 o                         
 -10   6   7          0.65          3.36         2.82 o                         
  -9   6   7          8.45         10.26         3.03 o                         
  -8   6   7         72.61         81.81         6.45 o                         
  -7   6   7        137.28        167.66         9.90 o                         
  -6   6   7         30.61         34.36         4.27 o                         
  -5   6   7         51.38         59.89         5.44 o                         
  -4   6   7         41.48         46.78         4.79 o                         
  -3   6   7         20.51         22.00         3.89 o                         
  -2   6   7         58.33         69.30         6.44 o                         
  -1   6   7       1376.54       1419.94        66.85 o                         
   0   6   7        978.80        950.04        43.35 o                         
   1   6   7         73.37         76.05         7.05 o                         
   2   6   7          7.61         20.90         3.91 o                         
   3   6   7        721.10        632.02        30.71 o                         
   4   6   7       1232.90       1261.70        49.25 o                         
   5   6   7        183.60        199.74        11.31 o                         
   6   6   7         90.79         92.49         7.48 o                         
   7   6   7         89.32         85.29         7.18 o                         
   8   6   7          2.80          4.28         2.93 o                         
   9   6   7          2.44          4.75         3.52 o                         
  10   6   7         68.52         67.36         8.34 o                         
  11   6   7         58.00         60.34         7.79 o                         
  12   6   7         78.89         64.79         6.06 o                         
 -16   7   7          2.21          6.65         5.36 o                         
 -15   7   7         58.14         59.14         8.21 o                         
 -14   7   7         16.85         20.57         5.49 o                         
 -13   7   7         46.45         49.84         7.32 o                         
 -12   7   7         13.45         28.78         6.26 o                         
 -11   7   7        102.68         97.79         9.16 o                         
 -10   7   7         20.47         30.10         4.06 o                         
  -9   7   7         23.56         30.38         3.96 o                         
  -8   7   7          3.40          5.74         2.53 o                         
  -7   7   7         25.68         33.33         4.17 o                         
  -6   7   7          9.30         15.67         3.27 o                         
  -5   7   7         38.52         55.18         5.30 o                         
  -4   7   7          6.96          4.47         3.08 o                         
  -3   7   7        224.84        226.87        15.23 o                         
  -2   7   7        379.05        431.00        24.33 o                         
  -1   7   7         68.33         89.75         8.60 o                         
   0   7   7         59.21         65.35         6.46 o                         
   1   7   7        273.13        270.95        15.90 o                         
   2   7   7        643.26        679.45        32.72 o                         
   3   7   7         69.48         75.38         6.20 o                         
   4   7   7          0.07          0.66         2.06 o                         
   5   7   7         54.30         57.33         5.40 o                         
   6   7   7         49.02         48.96         5.43 o                         
   7   7   7         42.64         37.13         4.70 o                         
   8   7   7        137.32        139.34         9.67 o                         
   9   7   7          0.77          5.03         3.44 o                         
  10   7   7         13.43         21.94         7.43 o                         
  11   7   7         36.96         31.86         5.14 o                         
  12   7   7          5.25         -0.05         2.88 o                         
 -16   8   7          4.70         -3.24         5.61 o                         
 -15   8   7          1.97          7.85         4.84 o                         
 -14   8   7          8.49         17.91         4.99 o                         
 -13   8   7         36.23         44.72         6.77 o                         
 -12   8   7         14.54         12.93         4.53 o                         
 -11   8   7         26.08         22.35         5.24 o                         
 -10   8   7          1.22          2.73         3.99 o                         
  -9   8   7          4.78         11.96         3.71 o                         
  -8   8   7         14.91         19.51         3.90 o                         
  -7   8   7        107.86        120.41         9.14 o                         
  -6   8   7          0.19          3.09         2.66 o                         
  -5   8   7         79.82        103.00         8.50 o                         
  -4   8   7        101.14        114.77         9.86 o                         
  -3   8   7        287.83        275.50        17.41 o                         
  -2   8   7         23.83         37.20         5.65 o                         
  -1   8   7        213.49        248.77        16.26 o                         
   0   8   7         32.99         39.95         4.98 o                         
   1   8   7         68.09         72.68         6.12 o                         
   2   8   7        111.49        103.16         7.43 o                         
   3   8   7         25.65         40.60         4.92 o                         
   4   8   7         39.43         38.29         4.47 o                         
   5   8   7         38.25         36.15         4.33 o                         
   6   8   7        168.95        159.92         9.72 o                         
   7   8   7         96.16        110.92         8.46 o                         
   8   8   7          7.26          6.46         3.10 o                         
   9   8   7         14.96         16.95         4.02 o                         
  10   8   7         44.45         41.50         5.60 o                         
  11   8   7        110.73         89.11         7.99 o                         
  12   8   7         34.43         25.25         5.13 o                         
 -15   9   7         81.68         63.38         8.76 o                         
 -14   9   7         24.58         29.16         7.00 o                         
 -13   9   7          1.20          2.77         3.94 o                         
 -12   9   7          0.05          2.89         4.00 o                         
 -11   9   7        153.72        158.52        13.05 o                         
 -10   9   7         16.20         19.66         4.99 o                         
  -9   9   7         37.11         34.86         4.69 o                         
  -8   9   7          8.40         11.37         2.80 o                         
  -7   9   7        209.62        219.23        13.49 o                         
  -6   9   7        183.21        202.43        12.85 o                         
  -5   9   7         24.78         33.89         5.53 o                         
  -4   9   7        186.48        222.68        15.04 o                         
  -3   9   7        106.91        119.97        10.15 o                         
  -2   9   7        649.05        654.52        29.50 o                         
  -1   9   7         26.46         26.92         4.25 o                         
   0   9   7        755.12        785.88        32.59 o                         
   1   9   7        485.50        512.66        22.86 o                         
   2   9   7        260.10        258.29        13.45 o                         
   3   9   7         30.41         28.26         3.91 o                         
   4   9   7         18.34         28.06         3.91 o                         
   5   9   7        346.24        329.63        16.15 o                         
   6   9   7         18.78         19.22         3.61 o                         
   7   9   7         26.94         29.76         4.59 o                         
   8   9   7          5.43          8.43         3.27 o                         
   9   9   7         14.83         11.69         3.37 o                         
  10   9   7          1.98          6.82         4.38 o                         
  11   9   7          3.73          5.54         3.81 o                         
 -15  10   7          0.60          2.61         4.63 o                         
 -14  10   7          2.27          3.96         4.45 o                         
 -13  10   7         95.06         88.98         9.45 o                         
 -12  10   7          5.46         14.25         4.71 o                         
 -11  10   7         22.95         22.82         6.07 o                         
 -10  10   7          7.44         10.21         4.21 o                         
  -9  10   7          0.00         -3.50         4.19 o                         
  -8  10   7          1.58          2.17         2.12 o                         
  -7  10   7         24.23         28.74         3.91 o                         
  -6  10   7        171.94        180.10        13.01 o                         
  -5  10   7        347.06        389.10        19.38 o                         
  -4  10   7        103.34        110.23         8.39 o                         
  -3  10   7        318.61        341.80        22.73 o                         
  -2  10   7        802.50        936.46        39.84 o                         
  -1  10   7        210.19        242.47        16.05 o                         
   0  10   7         37.76         36.83         4.06 o                         
   1  10   7        365.26        324.13        15.03 o                         
   2  10   7        839.37        813.50        33.52 o                         
   3  10   7          0.11          4.56         2.47 o                         
   4  10   7          0.87          1.77         2.31 o                         
   5  10   7         56.01         65.16         5.78 o                         
   6  10   7        151.90        146.93         9.33 o                         
   7  10   7         60.30         56.90         5.51 o                         
   8  10   7         96.68        106.18         8.44 o                         
   9  10   7        104.80        125.09         9.25 o                         
  10  10   7        122.80        140.50        10.40 o                         
  11  10   7          6.63          4.57         4.57 o                         
 -14  11   7          2.05          3.87         4.14 o                         
 -13  11   7          2.17          4.50         4.22 o                         
 -12  11   7         13.88         16.64         5.01 o                         
 -11  11   7         54.90         50.27         8.19 o                         
 -10  11   7         11.70         19.76         5.01 o                         
  -9  11   7        281.41        277.38        22.88 o                         
  -8  11   7          3.97         -2.91         4.81 o                         
  -7  11   7         17.52         19.20         3.77 o                         
  -6  11   7          1.10          9.01         3.24 o                         
  -5  11   7       1166.23       1229.47        58.68 o                         
  -4  11   7          0.00          8.77         3.61 o                         
  -3  11   7        155.24        194.17        13.87 o                         
  -2  11   7         77.45        101.72         8.08 o                         
  -1  11   7        874.61        968.31        37.17 o                         
   0  11   7          0.05          3.33         2.40 o                         
   1  11   7        314.04        345.23        15.92 o                         
   2  11   7          8.56         21.26         3.67 o                         
   3  11   7        287.06        267.74        13.06 o                         
   4  11   7         43.47         46.60         4.50 o                         
   5  11   7         21.05         27.13         3.91 o                         
   6  11   7        216.72        236.30        12.77 o                         
   7  11   7         13.18         11.88         2.79 o                         
   8  11   7          0.52          5.75         3.82 o                         
   9  11   7          0.64          2.59         3.54 o                         
  10  11   7        101.83         85.15         5.40 o                         
 -14  12   7         25.45         10.79         4.62 o                         
 -13  12   7          0.00          6.08         4.15 o                         
 -12  12   7          6.56         -0.08         5.59 o                         
 -11  12   7        182.54        180.39        14.39 o                         
 -10  12   7         17.16         15.80         4.90 o                         
  -9  12   7        186.07        171.72        13.74 o                         
  -8  12   7          9.79         13.87         5.02 o                         
  -7  12   7         34.59         27.99         4.99 o                         
  -6  12   7          7.34         10.36         3.25 o                         
  -5  12   7        129.38        140.19         9.73 o                         
  -4  12   7        153.00        163.71        10.80 o                         
  -3  12   7        185.40        197.34        12.10 o                         
  -2  12   7        190.78        193.68        11.17 o                         
  -1  12   7          1.63          7.46         2.58 o                         
   0  12   7        272.63        256.43        12.79 o                         
   1  12   7         39.69         49.31         4.82 o                         
   2  12   7         13.58         14.68         2.92 o                         
   3  12   7          0.20          1.54         2.33 o                         
   4  12   7         95.61         79.04         6.00 o                         
   5  12   7        119.60        120.44         7.73 o                         
   6  12   7        101.16        107.73         7.20 o                         
   7  12   7         50.07         55.19         5.11 o                         
   8  12   7         27.88         40.00         4.85 o                         
   9  12   7          0.75          3.84         3.10 o                         
  10  12   7         40.72         15.48         4.58 o                         
 -13  13   7         32.24          8.78         4.34 o                         
 -12  13   7         49.93         32.15         6.07 o                         
 -11  13   7         47.25         35.64         6.17 o                         
 -10  13   7         54.88         45.77         6.86 o                         
  -9  13   7        167.70        140.78        14.03 o                         
  -8  13   7        102.06         75.06        11.16 o                         
  -7  13   7        144.06        104.09         8.00 o                         
  -6  13   7          0.00          2.06         2.31 o                         
  -5  13   7         62.55         56.90         5.98 o                         
  -4  13   7         56.40         48.72         6.74 o                         
  -3  13   7        103.58        117.75         8.86 o                         
  -2  13   7         98.90         96.80         8.27 o                         
  -1  13   7        161.77        154.42         9.10 o                         
   0  13   7         45.07         55.98         5.13 o                         
   1  13   7        206.53        198.11        10.68 o                         
   2  13   7         34.35         34.87         4.11 o                         
   3  13   7         24.43         27.96         3.90 o                         
   4  13   7          6.92          6.74         2.54 o                         
   5  13   7         16.77         30.67         3.94 o                         
   6  13   7         47.24         58.63         5.32 o                         
   7  13   7         19.93         20.02         3.50 o                         
   8  13   7          2.52          6.07         2.66 o                         
   9  13   7          3.97         -0.10         2.78 o                         
 -12  14   7         75.11         30.79        12.04 o                         
 -11  14   7        115.16         49.87         8.85 o                         
 -10  14   7        105.02         65.09         9.78 o                         
  -9  14   7         24.88          9.04         5.31 o                         
  -8  14   7          7.96          4.38         4.70 o                         
  -7  14   7        320.20        275.04        32.89 o                         
  -6  14   7         41.23         30.77         4.61 o                         
  -5  14   7         39.93         27.70         4.52 o                         
  -4  14   7          8.77          4.74         3.11 o                         
  -3  14   7        137.22        131.17         8.75 o                         
  -2  14   7          0.02          0.61         2.47 o                         
  -1  14   7         90.44         97.03         6.79 o                         
   0  14   7          4.08          8.46         2.74 o                         
   1  14   7         96.70        110.47         7.50 o                         
   2  14   7          0.03          4.31         2.91 o                         
   3  14   7         86.34        114.25         7.59 o                         
   4  14   7          0.01          3.06         2.44 o                         
   5  14   7          1.56          5.78         2.68 o                         
   6  14   7         28.45         29.72         4.09 o                         
   7  14   7        315.89        327.68        15.53 o                         
   8  14   7          2.02          6.99         2.78 o                         
 -11  15   7          7.11          2.14         4.83 o                         
 -10  15   7         44.78          8.44         4.52 o                         
  -9  15   7         49.79         33.40         7.37 o                         
  -8  15   7         56.17         29.21         6.88 o                         
  -7  15   7         41.79         30.70         7.03 o                         
  -6  15   7         50.11         41.87         5.30 o                         
  -5  15   7          9.23          7.00         3.26 o                         
  -4  15   7          0.03          1.14         3.00 o                         
  -3  15   7         43.27         36.93         4.58 o                         
  -2  15   7         10.24          6.07         2.70 o                         
  -1  15   7         20.63         16.96         3.37 o                         
   0  15   7          0.38          3.14         2.79 o                         
   1  15   7         54.02         63.97         5.67 o                         
   2  15   7          0.13          0.69         2.33 o                         
   3  15   7          0.16         -2.07         2.15 o                         
   4  15   7         19.02         25.01         3.81 o                         
   5  15   7          0.00          2.83         2.86 o                         
   6  15   7          7.74         12.18         3.39 o                         
   7  15   7          0.56         -0.25         2.91 o                         
 -10  16   7         29.63          8.46         6.06 o                         
  -9  16   7          5.69         -2.39         6.60 o                         
  -8  16   7         12.69          4.74         4.84 o                         
  -7  16   7         21.08         11.70         7.81 o                         
  -6  16   7         10.06          4.86         3.42 o                         
  -5  16   7          0.01          0.38         3.25 o                         
  -4  16   7         36.41         23.74         4.14 o                         
  -3  16   7          5.13          4.41         4.24 o                         
  -2  16   7         10.62          9.38         2.86 o                         
  -1  16   7          3.77          5.22         3.36 o                         
   0  16   7         40.34         42.99         4.82 o                         
   1  16   7          5.20          6.69         2.90 o                         
   2  16   7         12.75         12.55         3.14 o                         
   3  16   7          1.08          3.09         2.58 o                         
   4  16   7          1.25          2.43         2.81 o                         
   5  16   7         27.64         26.72         4.21 o                         
   6  16   7          6.45          3.50         2.99 o                         
  -8  17   7          3.08         -2.59         4.18 o                         
  -7  17   7          4.17          5.30         8.85 o                         
  -6  17   7         11.18          3.36         3.54 o                         
  -5  17   7         12.86          9.68         4.35 o                         
  -4  17   7          6.54          8.17         3.47 o                         
  -3  17   7          2.71          7.01         2.94 o                         
  -2  17   7          0.26         -1.54         2.61 o                         
  -1  17   7         20.30         27.63         3.98 o                         
   0  17   7          0.85         -0.40         2.66 o                         
   1  17   7         33.55         51.80         5.20 o                         
   2  17   7          0.00         -2.42         2.42 o                         
   3  17   7         14.38         15.08         3.88 o                         
   4  17   7          5.20          9.20         3.35 o                         
  -6  18   7         14.21          0.10         4.54 o                         
  -5  18   7         10.59          3.33         3.49 o                         
  -4  18   7         32.89         22.95         7.68 o                         
  -3  18   7         26.48         16.08         3.83 o                         
  -2  18   7          5.39          8.73         3.18 o                         
  -1  18   7         13.34         14.98         3.89 o                         
   0  18   7         85.65        106.89         9.75 o                         
   1  18   7         17.65         14.36         3.50 o                         
   2  18   7         14.00         14.89         3.63 o                         
   3  18   7          0.01         -4.18         4.29 o                         
  -2  19   7          8.50          2.78         5.99 o                         
 -16   0   8        232.43        233.95        36.98 o                         
 -15   0   8          0.33          6.25         6.07 o                         
 -14   0   8          0.05          3.52         5.38 o                         
 -13   0   8          5.97          9.72         5.58 o                         
 -11   0   8        175.43        219.72        18.58 o                         
 -10   0   8        254.22        308.84        23.60 o                         
  -9   0   8        975.62       1294.28        75.16 o                         
  -8   0   8        292.14        328.21        24.11 o                         
  -7   0   8        614.73        703.47        44.16 o                         
  -6   0   8        789.52        902.31        54.57 o                         
  -5   0   8         79.45        111.22        11.85 o                         
  -4   0   8        132.89        175.88        15.86 o                         
  -3   0   8       1120.68       1241.06        72.40 o                         
  -2   0   8       1542.16       1600.87        91.47 o                         
  -1   0   8        262.39        288.79        28.39 o                         
   0   0   8         60.02         60.41         8.69 o                         
   1   0   8         20.84         20.15         9.68 o                         
   2   0   8       1177.39       1119.68        66.54 o                         
   3   0   8         37.59         60.80         8.66 o                         
   4   0   8       1814.86       1752.13        99.48 o                         
   5   0   8         65.94         56.23         8.26 o                         
   6   0   8        143.85        142.48        19.77 o                         
   7   0   8         85.01        100.26        16.02 o                         
   8   0   8        110.83         87.70        14.88 o                         
   9   0   8         16.13          6.13         5.44 o                         
  10   0   8        130.29        158.62        15.46 o                         
  11   0   8        194.00        178.48        16.63 o                         
  12   0   8        122.19        119.65        13.49 o                         
 -16   1   8         52.46         50.22         8.04 o                         
 -15   1   8         56.50         52.96         7.39 o                         
 -14   1   8          7.00          8.43         3.54 o                         
 -13   1   8          5.20         10.02         3.61 o                         
 -12   1   8         36.57         51.14         5.74 o                         
 -11   1   8          8.67         11.71         3.68 o                         
 -10   1   8         11.83         15.15         4.86 o                         
  -9   1   8         29.14         34.79         4.85 o                         
  -8   1   8        100.52        121.10         8.81 o                         
  -7   1   8        100.95        119.57         8.70 o                         
  -6   1   8          4.70         12.64         3.05 o                         
  -5   1   8        254.49        294.38        14.70 o                         
  -4   1   8          0.82          6.45         2.55 o                         
  -3   1   8        501.16        557.10        25.99 o                         
  -2   1   8          0.06         -0.91         4.94 o                         
  -1   1   8         55.04         45.16         5.29 o                         
   0   1   8        832.02        822.08        35.77 o                         
   1   1   8        248.33        305.20        16.50 o                         
   2   1   8         72.67         63.66         6.30 o                         
   3   1   8          9.18         13.66         3.41 o                         
   4   1   8        401.89        394.95        43.73 o                         
   5   1   8         53.85         43.18         5.98 o                         
   6   1   8        351.55        329.24        24.56 o                         
   7   1   8         79.39         89.82        10.60 o                         
   8   1   8         73.41         66.71         9.05 o                         
   9   1   8          3.40          8.25         3.41 o                         
  10   1   8         42.22         59.54         6.42 o                         
  11   1   8         75.00         75.85         7.31 o                         
  12   1   8          6.57          5.13         3.80 o                         
 -16   2   8         42.54         30.18         6.10 o                         
 -15   2   8          5.78          8.36         4.00 o                         
 -14   2   8         32.86         40.86         5.34 o                         
 -13   2   8          7.22         15.25         3.86 o                         
 -12   2   8          4.70          9.89         4.59 o                         
 -11   2   8          1.66          5.40         3.05 o                         
 -10   2   8         90.69        110.58         8.07 o                         
  -9   2   8          0.05          5.01         2.86 o                         
  -8   2   8         78.65         92.45         7.92 o                         
  -7   2   8          0.02          5.69         2.46 o                         
  -6   2   8        164.03        191.22        10.83 o                         
  -5   2   8        273.55        301.45        15.02 o                         
  -4   2   8        300.56        350.97        16.80 o                         
  -3   2   8        100.87        135.18         9.42 o                         
  -2   2   8          0.57          5.45         2.83 o                         
  -1   2   8         12.24         18.11         3.84 o                         
   0   2   8         46.28         49.57         5.62 o                         
   1   2   8         56.69         57.27         5.96 o                         
   2   2   8          0.63          2.70         2.96 o                         
   3   2   8        199.81        197.56        12.16 o                         
   4   2   8        475.49        500.89        27.82 o                         
   5   2   8        172.43        183.59        13.29 o                         
   6   2   8        139.47        136.01        10.94 o                         
   7   2   8         30.13         33.96         6.52 o                         
   8   2   8         41.76         42.72         7.17 o                         
   9   2   8         56.51         60.84         7.03 o                         
  10   2   8        237.49        234.59        16.03 o                         
  11   2   8         56.13         52.04         6.12 o                         
  12   2   8         21.38         12.97         4.29 o                         
 -16   3   8         11.03         11.15         4.64 o                         
 -15   3   8          6.81          8.48         4.22 o                         
 -14   3   8         31.13         33.87         5.08 o                         
 -13   3   8          4.57          5.74         3.39 o                         
 -12   3   8          2.43          4.65         3.24 o                         
 -11   3   8          3.49         10.31         4.32 o                         
 -10   3   8        123.49        141.42         9.09 o                         
  -9   3   8         13.27         10.83         3.17 o                         
  -8   3   8        177.94        206.97        11.53 o                         
  -7   3   8          0.68          1.29         2.50 o                         
  -6   3   8        483.39        527.43        23.09 o                         
  -5   3   8         19.80         25.17         3.76 o                         
  -4   3   8          4.04          5.15         2.41 o                         
  -3   3   8        293.46        316.07        16.79 o                         
  -2   3   8         18.16         17.13         3.70 o                         
  -1   3   8        301.79        322.42        15.89 o                         
   0   3   8         14.21         28.10         4.38 o                         
   1   3   8       1914.94       1971.68        78.23 o                         
   2   3   8        471.85        487.47        23.39 o                         
   3   3   8        161.24        137.93        11.09 o                         
   4   3   8         38.51         41.64         5.86 o                         
   5   3   8        994.16        928.46        45.96 o                         
   6   3   8         76.10         99.75         9.06 o                         
   7   3   8         77.02         74.09         7.63 o                         
   8   3   8         15.89         15.95         4.04 o                         
   9   3   8         83.90         98.49         9.25 o                         
  10   3   8          2.19         11.61         4.20 o                         
  11   3   8        202.29        189.20        12.24 o                         
  12   3   8          0.54          4.48         3.31 o                         
 -16   4   8         13.38          7.95         4.33 o                         
 -15   4   8         39.51         35.67         6.98 o                         
 -14   4   8          0.02         -0.66         2.85 o                         
 -13   4   8         16.22         17.90         4.96 o                         
 -12   4   8        223.04        247.86        25.18 o                         
 -11   4   8        120.28        126.00         8.68 o                         
 -10   4   8          0.55          2.12         2.75 o                         
  -9   4   8         33.70         46.64         5.08 o                         
  -8   4   8        172.54        206.86        11.46 o                         
  -7   4   8         10.55         16.36         3.45 o                         
  -6   4   8         80.90         98.76         7.27 o                         
  -5   4   8          2.45          3.82         2.63 o                         
  -4   4   8        101.04        119.37         8.12 o                         
  -3   4   8          4.78         10.40         3.15 o                         
  -2   4   8        497.79        533.47        25.10 o                         
  -1   4   8        409.06        414.82        35.39 o                         
   0   4   8       1042.43       1104.62        43.99 o                         
   1   4   8          3.04          5.28         2.45 o                         
   2   4   8         24.02         37.09         5.64 o                         
   3   4   8        954.56        966.36        47.63 o                         
   4   4   8        933.75        910.04        45.13 o                         
   5   4   8         53.34         52.37         6.38 o                         
   6   4   8         84.29         75.79         7.79 o                         
   7   4   8         10.31          9.35         2.97 o                         
   8   4   8          0.05          1.82         2.66 o                         
   9   4   8         28.32         41.58         6.01 o                         
  10   4   8          3.22          0.28         4.61 o                         
  11   4   8         10.11          8.26         3.94 o                         
 -16   5   8          4.22          4.59         5.14 o                         
 -15   5   8         33.78         14.47         5.40 o                         
 -14   5   8         19.31         13.25         3.78 o                         
 -13   5   8          0.00          0.38         2.89 o                         
 -12   5   8         21.15         23.36         4.18 o                         
 -11   5   8         68.98         61.99         5.79 o                         
 -10   5   8         72.49         75.96         6.31 o                         
  -9   5   8        190.79        222.30        12.11 o                         
  -8   5   8         60.33         70.17         6.06 o                         
  -7   5   8         33.83         31.29         4.31 o                         
  -6   5   8        116.69        132.80         8.68 o                         
  -5   5   8        498.45        580.89        27.81 o                         
  -4   5   8         11.35         15.55         3.11 o                         
  -3   5   8        188.79        195.11        11.90 o                         
  -2   5   8          1.71          8.80         3.28 o                         
  -1   5   8         32.02         37.71         4.45 o                         
   0   5   8        708.43        736.14        31.00 o                         
   1   5   8         58.86         61.70         6.37 o                         
   2   5   8        227.28        213.58        13.38 o                         
   3   5   8        280.04        260.83        15.33 o                         
   4   5   8          4.45          9.29         3.82 o                         
   5   5   8          0.00          1.54         3.11 o                         
   6   5   8          3.22          6.16         2.71 o                         
   7   5   8        423.46        399.41        19.99 o                         
   8   5   8        141.85        126.65        10.59 o                         
   9   5   8         16.28         14.85         4.56 o                         
  10   5   8          6.43          6.92         4.81 o                         
  11   5   8          6.26          8.72         3.98 o                         
 -15   6   8         13.82         13.76         5.74 o                         
 -14   6   8          6.97         11.71         4.23 o                         
 -13   6   8         10.96          5.22         3.28 o                         
 -12   6   8         28.90         26.01         4.97 o                         
 -11   6   8          7.52          6.10         3.01 o                         
 -10   6   8        148.58        161.38         9.86 o                         
  -9   6   8          0.76          5.48         2.87 o                         
  -8   6   8          2.03          7.14         2.80 o                         
  -7   6   8          9.48          8.55         3.20 o                         
  -6   6   8        435.88        467.78        21.05 o                         
  -5   6   8        110.70        132.30         9.92 o                         
  -4   6   8         55.68         70.47         6.63 o                         
  -3   6   8          2.23          2.43         2.47 o                         
  -2   6   8        138.38        136.84         9.51 o                         
  -1   6   8         55.81         59.20         6.20 o                         
   0   6   8         83.15         86.52         7.64 o                         
   1   6   8        344.64        339.35        18.75 o                         
   2   6   8        220.21        225.56        13.87 o                         
   3   6   8        692.73        683.35        32.69 o                         
   4   6   8        117.95        103.16         8.43 o                         
   5   6   8          8.26         11.74         3.23 o                         
   6   6   8        341.61        331.51        16.80 o                         
   7   6   8        330.16        275.60        15.18 o                         
   8   6   8          6.89         17.16         3.90 o                         
   9   6   8         22.71         31.57         5.59 o                         
  10   6   8          2.17          7.03         3.95 o                         
  11   6   8          2.99          1.07         3.41 o                         
 -15   7   8         90.21         79.88         9.72 o                         
 -14   7   8        140.43        159.37        14.04 o                         
 -13   7   8         25.97         30.75         6.07 o                         
 -12   7   8          0.39          5.65         3.10 o                         
 -11   7   8         17.18         13.47         3.20 o                         
 -10   7   8         53.89         54.49         5.30 o                         
  -9   7   8        146.81        150.36         9.37 o                         
  -8   7   8         21.77         39.14         5.18 o                         
  -7   7   8         71.14         80.54         6.55 o                         
  -6   7   8        241.32        274.74        13.97 o                         
  -5   7   8         28.22         27.83         4.89 o                         
  -4   7   8        351.93        410.64        26.33 o                         
  -3   7   8       1698.52       1795.48        83.01 o                         
  -2   7   8       1325.80       1419.85        66.80 o                         
  -1   7   8        740.35        758.56        36.06 o                         
   0   7   8        106.29        103.91         8.49 o                         
   1   7   8       1155.07       1101.34        49.90 o                         
   2   7   8        532.60        564.25        27.99 o                         
   3   7   8        787.02        773.47        32.05 o                         
   4   7   8        464.59        475.75        21.51 o                         
   5   7   8         10.29         18.96         3.69 o                         
   6   7   8         38.90         41.95         5.04 o                         
   7   7   8        104.00         85.28         7.34 o                         
   8   7   8        130.73        156.56        10.54 o                         
   9   7   8        117.49        112.42         6.74 o                         
  10   7   8        101.76         91.92        13.88 o                         
  11   7   8         32.78         23.82         5.22 o                         
 -15   8   8         54.86         32.34         6.49 o                         
 -14   8   8          2.24          2.96         4.18 o                         
 -13   8   8          0.00          2.26         7.77 o                         
 -12   8   8         14.25         16.99         4.69 o                         
 -11   8   8         71.26         60.09         7.71 o                         
 -10   8   8          2.45         11.60         4.33 o                         
  -9   8   8         19.40         14.76         4.02 o                         
  -8   8   8         15.54         14.47         3.73 o                         
  -7   8   8         80.59         80.70         7.41 o                         
  -6   8   8         21.35         28.67         4.60 o                         
  -5   8   8        571.52        593.73        39.20 o                         
  -4   8   8        456.15        519.46        42.83 o                         
  -3   8   8         83.27        107.28        13.08 o                         
  -2   8   8          3.25          2.72         5.38 o                         
  -1   8   8       1131.14       1111.98        50.04 o                         
   0   8   8       1225.66       1312.48        58.51 o                         
   1   8   8        803.00        813.73        38.44 o                         
   2   8   8        239.59        225.05        12.31 o                         
   3   8   8        203.41        184.72        10.76 o                         
   4   8   8          1.61          3.87         2.83 o                         
   5   8   8         10.79         13.05         2.98 o                         
   6   8   8         27.48         26.14         4.17 o                         
   7   8   8          9.45         14.89         3.65 o                         
   8   8   8        269.67        269.30        15.08 o                         
   9   8   8         36.64         36.91         5.80 o                         
  10   8   8          5.12          8.21         4.07 o                         
 -14   9   8         45.03         39.01         7.11 o                         
 -13   9   8          3.76         12.79         5.13 o                         
 -12   9   8          4.29          4.89         3.86 o                         
 -11   9   8          2.67          4.09         5.16 o                         
 -10   9   8         41.39         48.08         5.65 o                         
  -9   9   8         29.00         36.15         5.03 o                         
  -8   9   8         10.80         11.72         4.48 o                         
  -7   9   8         64.00         69.32         6.82 o                         
  -6   9   8         20.31         35.20         5.75 o                         
  -5   9   8         71.09         78.22         8.13 o                         
  -4   9   8         41.08         45.53         6.40 o                         
  -3   9   8        540.18        614.26        50.57 o                         
  -2   9   8        354.37        392.06        33.77 o                         
  -1   9   8         46.38         49.17         5.15 o                         
   0   9   8         31.22         27.89         3.97 o                         
   1   9   8          2.49          1.99         2.58 o                         
   2   9   8        178.12        190.68        11.03 o                         
   3   9   8          1.69          1.18         2.14 o                         
   4   9   8        131.48        124.63         8.38 o                         
   5   9   8          7.28          5.61         2.49 o                         
   6   9   8         15.34         11.16         3.48 o                         
   7   9   8         44.84         49.73         5.93 o                         
   8   9   8         28.39         30.99         4.85 o                         
   9   9   8        117.71        108.36         8.58 o                         
  10   9   8          5.99         11.86         4.33 o                         
 -14  10   8         13.64          7.96         6.22 o                         
 -13  10   8         28.74         15.28         4.92 o                         
 -12  10   8          3.44         -0.53         3.44 o                         
 -11  10   8          8.85          9.81         4.79 o                         
 -10  10   8         23.23         23.71         5.12 o                         
  -9  10   8         26.60         19.20         3.49 o                         
  -8  10   8         38.10         29.76         4.71 o                         
  -7  10   8        640.62        714.94        31.67 o                         
  -6  10   8        252.54        275.71        14.45 o                         
  -5  10   8        264.38        281.34        17.99 o                         
  -4  10   8        163.26        173.51        14.80 o                         
  -3  10   8        460.02        517.79        39.54 o                         
  -2  10   8        199.29        235.29        13.71 o                         
  -1  10   8         68.56         86.16         6.81 o                         
   0  10   8        466.20        471.12        24.46 o                         
   1  10   8         24.68         24.79         3.80 o                         
   2  10   8        251.65        235.58        12.70 o                         
   3  10   8          5.94         11.91         2.99 o                         
   4  10   8         30.91         20.30         3.50 o                         
   5  10   8          1.23          5.00         2.72 o                         
   6  10   8         14.31         12.71         3.37 o                         
   7  10   8          0.07          0.64         3.27 o                         
   8  10   8         32.92         35.93         5.25 o                         
   9  10   8         40.05         44.77         5.55 o                         
 -13  11   8          9.61         -0.85         4.43 o                         
 -12  11   8         50.09         39.76         6.54 o                         
 -11  11   8         39.58         23.20         5.33 o                         
 -10  11   8          7.90         14.79         6.12 o                         
  -9  11   8          7.90         13.31         3.59 o                         
  -8  11   8         74.34         63.20         6.34 o                         
  -7  11   8          7.46          5.79         3.12 o                         
  -6  11   8        114.71        134.85         9.51 o                         
  -5  11   8         36.37         34.91         4.99 o                         
  -4  11   8        483.44        529.64        24.91 o                         
  -3  11   8        179.76        175.74        11.28 o                         
  -2  11   8          0.01          6.18         3.37 o                         
  -1  11   8        159.05        159.17         9.80 o                         
   0  11   8         94.34         99.48         7.51 o                         
   1  11   8          0.65          0.83         2.54 o                         
   2  11   8          3.08          5.14         3.11 o                         
   3  11   8          5.22          5.45         2.54 o                         
   4  11   8         21.60         24.06         3.93 o                         
   5  11   8         30.85         37.41         4.56 o                         
   6  11   8        127.67        156.39        11.27 o                         
   7  11   8          7.86         11.41         3.67 o                         
   8  11   8         17.95         19.43         4.24 o                         
   9  11   8         35.18         29.89         6.35 o                         
 -12  12   8         39.19         18.34         5.59 o                         
 -11  12   8         87.55         59.69         9.46 o                         
 -10  12   8          1.75          2.85         3.87 o                         
  -9  12   8          6.07          7.32         5.10 o                         
  -8  12   8         54.67         46.49         5.57 o                         
  -7  12   8         27.19         17.89         3.99 o                         
  -6  12   8          0.02          3.70         3.16 o                         
  -5  12   8          2.29          5.00         3.22 o                         
  -4  12   8         10.73         14.77         3.77 o                         
  -3  12   8        285.33        282.28        15.58 o                         
  -2  12   8        109.17        121.89        11.09 o                         
  -1  12   8          2.03          5.41         2.84 o                         
   0  12   8         51.95         55.31         5.50 o                         
   1  12   8        215.50        202.87        11.71 o                         
   2  12   8          0.34         -2.20         2.38 o                         
   3  12   8         62.92         81.03         6.69 o                         
   4  12   8          0.05         -1.53         2.07 o                         
   5  12   8         26.42         19.36         3.79 o                         
   6  12   8         41.86         54.21         5.58 o                         
   7  12   8        102.03         97.82         8.30 o                         
   8  12   8         16.89         13.76         4.24 o                         
 -12  13   8         80.56         37.02        12.21 o                         
 -11  13   8          1.31         -0.29         4.33 o                         
 -10  13   8         64.33         36.54         7.49 o                         
  -9  13   8        167.90         95.26        11.53 o                         
  -8  13   8        104.94         76.75        10.44 o                         
  -7  13   8         10.11         11.42         4.21 o                         
  -6  13   8          7.45          6.45         3.29 o                         
  -5  13   8        164.91        148.43        10.23 o                         
  -4  13   8        158.35        136.71         9.72 o                         
  -3  13   8          9.42          7.11         3.18 o                         
  -2  13   8        126.44        118.19         8.32 o                         
  -1  13   8         65.91         65.56         6.08 o                         
   0  13   8          3.07          2.31         2.76 o                         
   1  13   8         26.48         24.30         4.05 o                         
   2  13   8         42.37         46.28         5.12 o                         
   3  13   8         25.25         31.50         4.35 o                         
   4  13   8         40.08         34.97         4.85 o                         
   5  13   8          1.04          3.46         2.89 o                         
   6  13   8          3.56          5.58         3.00 o                         
   7  13   8         37.89         38.22         4.97 o                         
 -10  14   8          8.95          6.87         4.94 o                         
  -9  14   8          0.04          6.39         4.89 o                         
  -8  14   8         12.01         12.57         5.56 o                         
  -7  14   8          0.96         -2.98         2.98 o                         
  -6  14   8         28.98         13.13         3.84 o                         
  -5  14   8         15.22         14.11         3.99 o                         
  -4  14   8          1.42          8.05         3.73 o                         
  -3  14   8         41.08         32.93         5.01 o                         
  -2  14   8          1.06         -2.24         3.21 o                         
  -1  14   8         53.87         55.86         5.61 o                         
   0  14   8         25.65         33.45         4.68 o                         
   1  14   8         11.71          9.28         2.94 o                         
   2  14   8        158.24        186.47        11.17 o                         
   3  14   8        113.20        116.39         8.26 o                         
   4  14   8          5.74          7.31         3.26 o                         
   5  14   8        116.74        146.76         9.61 o                         
   6  14   8         45.17         51.43         5.72 o                         
  -9  15   8          5.15         -0.07         4.22 o                         
  -8  15   8          0.02         -0.05         5.16 o                         
  -7  15   8         44.95         11.37         7.26 o                         
  -6  15   8        159.97         89.88        12.87 o                         
  -5  15   8         28.04         11.72         3.89 o                         
  -4  15   8          6.94          7.43         3.87 o                         
  -3  15   8          0.54          1.76         3.10 o                         
  -2  15   8          3.54         -0.20         2.78 o                         
  -1  15   8          5.82         12.36         3.75 o                         
   0  15   8          8.69         16.53         3.95 o                         
   1  15   8         78.90        108.07         7.56 o                         
   2  15   8         14.86         22.88         3.99 o                         
   3  15   8          4.34          3.96         2.85 o                         
   4  15   8         61.54         88.86         7.46 o                         
   5  15   8        122.28        152.33        10.00 o                         
  -7  16   8          4.72         -0.98         6.04 o                         
  -6  16   8         22.81          8.43         3.84 o                         
  -5  16   8         19.43         15.71         4.46 o                         
  -4  16   8         21.08         11.29         4.20 o                         
  -3  16   8         95.41         81.94         8.30 o                         
  -2  16   8         59.73         50.78         5.72 o                         
  -1  16   8          3.61          0.65         2.64 o                         
   0  16   8          5.34          0.58         2.54 o                         
   1  16   8         25.48         22.64         3.92 o                         
   2  16   8          1.07          4.88         3.16 o                         
   3  16   8        208.63        228.21        13.39 o                         
  -6  17   8          3.45          1.14         4.07 o                         
  -5  17   8          0.00          2.64         3.77 o                         
  -4  17   8         49.01         21.94         5.76 o                         
  -3  17   8          2.05          5.19         3.44 o                         
  -2  17   8         75.62         49.71         7.40 o                         
  -1  17   8         93.60         79.75         8.27 o                         
   0  17   8         60.11         50.39         5.20 o                         
   1  17   8         14.02         14.74         3.52 o                         
 -15   1   9          0.37          0.55         4.17 o                         
 -14   1   9         92.02         76.78         6.92 o                         
 -13   1   9          9.38          7.86         3.42 o                         
 -12   1   9         84.00         87.65         7.24 o                         
 -11   1   9          0.55         -3.71         3.76 o                         
 -10   1   9         83.38         95.70         7.41 o                         
  -9   1   9        163.46        208.97        11.82 o                         
  -8   1   9         74.83         81.01         6.61 o                         
  -7   1   9         20.50         23.87         3.82 o                         
  -6   1   9          6.36          8.64         2.69 o                         
  -5   1   9        304.59        341.77        16.56 o                         
  -4   1   9        237.89        284.99        15.57 o                         
  -3   1   9        118.20        121.82         9.03 o                         
  -2   1   9        190.73        220.98        13.16 o                         
  -1   1   9        413.79        465.62        22.67 o                         
   0   1   9        886.35        967.07        41.49 o                         
   1   1   9        341.38        311.26        15.96 o                         
   2   1   9          0.00          5.59         2.77 o                         
   3   1   9        175.34        169.41        11.01 o                         
   4   1   9        117.06        108.90         8.39 o                         
   5   1   9          0.62         -1.82         2.85 o                         
   6   1   9        130.55        119.19        12.55 o                         
   7   1   9         57.79         65.73         9.03 o                         
   8   1   9          8.21          7.13         4.65 o                         
   9   1   9         11.73         12.87         4.39 o                         
  10   1   9          0.93          3.16         3.10 o                         
 -15   2   9         15.70          9.28         4.26 o                         
 -14   2   9         10.79          7.37         4.85 o                         
 -13   2   9         73.69         78.64         9.31 o                         
 -12   2   9         64.62         76.34         6.77 o                         
 -11   2   9          5.51          2.80         3.29 o                         
 -10   2   9         15.03         15.31         4.59 o                         
  -9   2   9        115.47        141.58         9.40 o                         
  -8   2   9          0.44          3.35         2.42 o                         
  -7   2   9         78.81         89.77         7.86 o                         
  -6   2   9          0.12          1.97         2.87 o                         
  -5   2   9        102.94         98.06         7.17 o                         
  -4   2   9         73.11         95.65         7.79 o                         
  -3   2   9         65.02         75.08         6.88 o                         
  -2   2   9        159.34        172.15        11.18 o                         
  -1   2   9        463.41        478.32        23.12 o                         
   0   2   9        676.58        702.92        31.59 o                         
   1   2   9        111.59        115.96         8.70 o                         
   2   2   9        465.48        472.42        22.95 o                         
   3   2   9        212.44        227.78        13.37 o                         
   4   2   9        359.31        349.82        20.95 o                         
   5   2   9         37.60         33.76         5.35 o                         
   6   2   9         25.42         21.03         4.40 o                         
   7   2   9         45.27         41.94         7.48 o                         
   8   2   9         13.14         23.22         6.14 o                         
   9   2   9        227.35        242.17        16.53 o                         
  10   2   9          1.91          4.61         3.75 o                         
 -15   3   9         37.51         24.14         5.36 o                         
 -14   3   9          4.30          6.50         3.98 o                         
 -13   3   9         63.54         62.11         7.37 o                         
 -12   3   9          4.26          7.54         3.86 o                         
 -11   3   9         35.05         42.56         5.18 o                         
 -10   3   9          0.78          4.63         3.28 o                         
  -9   3   9          8.76         13.18         3.57 o                         
  -8   3   9          4.03          7.53         2.86 o                         
  -7   3   9         20.61         24.88         3.89 o                         
  -6   3   9        125.51        146.25         9.96 o                         
  -5   3   9         13.72         19.32         3.47 o                         
  -4   3   9        249.98        264.87        14.84 o                         
  -3   3   9         57.42         65.92         6.49 o                         
  -2   3   9        333.99        325.51        16.05 o                         
  -1   3   9          1.02          1.93         4.19 o                         
   0   3   9        608.70        706.06        31.61 o                         
   1   3   9         15.72         23.39         4.11 o                         
   2   3   9        130.39        138.69         9.76 o                         
   3   3   9         24.60         31.99         5.27 o                         
   4   3   9         64.15         57.38         6.85 o                         
   5   3   9        100.37         85.32         8.41 o                         
   6   3   9          5.48          3.87         3.63 o                         
   7   3   9         26.82         27.21         6.17 o                         
   8   3   9          4.65         12.06         4.26 o                         
   9   3   9          4.36          0.70         3.36 o                         
  10   3   9         21.55         18.19         4.75 o                         
 -15   4   9         28.66         22.70         9.51 o                         
 -14   4   9          6.07          8.81         3.70 o                         
 -13   4   9         18.39         17.08         3.98 o                         
 -12   4   9          0.39          7.46         3.62 o                         
 -11   4   9         71.14         72.84         6.68 o                         
 -10   4   9         78.34        100.13         8.91 o                         
  -9   4   9         24.47         31.00         4.43 o                         
  -8   4   9        255.48        309.15        19.99 o                         
  -7   4   9          7.97          9.57         3.05 o                         
  -6   4   9        116.95        131.93        10.15 o                         
  -5   4   9        259.82        299.63        17.43 o                         
  -4   4   9         82.09        101.18         8.08 o                         
  -3   4   9         29.81         35.52         4.87 o                         
  -2   4   9          5.24         12.41         2.98 o                         
  -1   4   9       2175.43       2340.34        88.03 o                         
   0   4   9        396.56        409.39        20.45 o                         
   1   4   9        105.56        100.90         8.04 o                         
   2   4   9          1.51          1.33         2.79 o                         
   3   4   9        560.51        527.97        28.87 o                         
   4   4   9         13.28          9.95         3.34 o                         
   5   4   9        335.38        314.25        19.34 o                         
   6   4   9         10.25          9.34         3.40 o                         
   7   4   9         28.28         38.40         5.01 o                         
   8   4   9        256.28        290.78        18.57 o
[truncated: 59,860 more chars]
